# Supplementary material for: Identification of FOXO1 as a geroprotector in human synovium through single-nucleus transcriptomic profiling
Source: Protein Cell. 2023 Dec 13;15(6):441–59. doi: 10.1093/procel/pwad060 (PMC11131031; doi:10.1093/procel/pwad060)
Supplement: pwad060_suppl_Supplementary_Tables_S1 [file pwad060_suppl_supplementary_tables_s1.xlsx]

## Sheet: Summary
Table S1: Sample information used in this study
Description:
The SHEET "Sample information" shows information of human synovial samples for single-nucleus RNA-seq, Bulk RNA-seq and staining .

## Sheet: Sample information
Single-nucleus RNA-seq
Sample ID	Gender	Age（year）	Sample ID	Gender	Age（year）
Young1	Female	37	Aged1	Female	73
Young2	Female	39	Aged2	Female	80
Young3	Male	37	Aged3	Female	72
Young4	Female	37	Aged4	Female	68
Young5	Female	39	Aged5	Female	69
Young6	Female	35	Aged6	Female	74
Young7	Female	39	Aged7	Female	79
Young8	Female	38	Aged8	Male	75
Bulk RNA-seq
Sample ID	Gender	Age（year）	Sample ID	Gender	Age（year）
Young1	Female	37	Aged1	Female	73
Young2	Female	39	Aged2	Female	80
Young3	Male	37	Aged7	Female	74
/	/	/	Aged9	Female	70
Staining samples
Sample ID	Gender	Age（year）	Sample ID	Gender	Age（year）
Young2	Female	39	Aged4	Female	73
Young3	Male	37	Aged5	Female	80
Young5	Female	39	Aged10	Female	68
Young9	Female	37	Aged11	Female	72
Young10	Male	29	Aged12	Male	66
Young11	Female	35	Aged13	Male	67
