# Supplementary material for: Identification of FOXO1 as a geroprotector in human synovium through single-nucleus transcriptomic profiling
Source: Protein Cell. 2023 Dec 13;15(6):441–59. doi: 10.1093/procel/pwad060 (PMC11131031; doi:10.1093/procel/pwad060)
Supplement: pwad060_suppl_Supplementary_Tables_S2 [file pwad060_suppl_supplementary_tables_s2.xlsx]

## Sheet: Summary
Table S2. The marker genes of each cell type in human synovium.
Description:
The SHEET "Marker genes" shows marker genes of different cell types identified in snRNA-seq of human synovium.

## Sheet: Marker genes
Marker genes of different cell types identified in snRNA-seq of human synovium
Gene	Celltype	p_val	avg_logFC	pct.1	pct.2	p_val_adj
BICC1	SL_MSC	0	3.01422	0.925	0.207	0
ROBO2	SL_MSC	0	2.98066	0.588	0.096	0
NOVA1	SL_MSC	0	2.77759	0.886	0.249	0
LAMA2	SL_MSC	0	2.62999	0.785	0.266	0
DCN	SL_MSC	0	2.59373	0.944	0.252	0
ABI3BP	SL_MSC	0	2.47999	0.926	0.193	0
VCAN	SL_MSC	0	2.47971	0.812	0.177	0
DCLK1	SL_MSC	0	2.45099	0.853	0.214	0
HMCN1	SL_MSC	0	2.40354	0.827	0.223	0
NOX4	SL_MSC	0	2.37611	0.668	0.146	0
COL6A3	SL_MSC	0	2.30344	0.891	0.233	0
PDZRN4	SL_MSC	0	2.26583	0.404	0.082	0
COL3A1	SL_MSC	0	2.23244	0.943	0.345	0
PRICKLE1	SL_MSC	0	2.15145	0.647	0.132	0
RP11-761N21.1	SL_MSC	0	2.14924	0.4	0.073	0
ANK2	SL_MSC	0	2.13296	0.894	0.335	0
COL14A1	SL_MSC	0	2.11071	0.758	0.2	0
COL1A2	SL_MSC	0	2.10311	0.957	0.324	0
ASPN	SL_MSC	0	2.02759	0.652	0.091	0
FBLN1	SL_MSC	0	2.02398	0.622	0.065	0
NEGR1	SL_MSC	0	2.02381	0.398	0.089	0
FNDC1	SL_MSC	0	2.00425	0.51	0.044	0
PIEZO2	SL_MSC	0	2.00336	0.596	0.124	0
SDK1	SL_MSC	0	1.95322	0.716	0.258	0
ITGA11	SL_MSC	0	1.93416	0.62	0.072	0
COL1A1	SL_MSC	0	1.90711	0.802	0.204	0
FBN1	SL_MSC	0	1.89723	0.861	0.375	0
PLA2G2A	SL_MSC	0	1.89711	0.689	0.204	0
ABCA8	SL_MSC	0	1.87915	0.58	0.159	0
TNXB	SL_MSC	0	1.8749	0.765	0.213	0
LINC00478	SL_MSC	0	1.87428	0.958	0.575	0
LINC01088	SL_MSC	0	1.85238	0.551	0.141	0
GLI3	SL_MSC	0	1.84541	0.853	0.256	0
RORA	SL_MSC	0	1.80933	0.977	0.597	0
MEG3	SL_MSC	0	1.78924	0.718	0.131	0
CDH11	SL_MSC	0	1.74607	0.61	0.171	0
KCND2	SL_MSC	0	1.74016	0.312	0.06	0
MRC2	SL_MSC	0	1.72237	0.754	0.155	0
GPC5	SL_MSC	0	1.71054	0.341	0.102	0
CCDC80	SL_MSC	0	1.71049	0.711	0.178	0
THBS4	SL_MSC	0	1.70667	0.483	0.105	0
CADM1	SL_MSC	0	1.70178	0.468	0.124	0
IGF1	SL_MSC	0	1.691	0.547	0.231	0
FGF14	SL_MSC	0	1.65845	0.508	0.151	0
COMP	SL_MSC	0	1.65615	0.386	0.047	0
PRRX1	SL_MSC	0	1.64481	0.894	0.293	0
FAP	SL_MSC	0	1.63352	0.667	0.156	0
RP11-14N7.2	SL_MSC	0	1.62025	0.642	0.171	0
PTPRD	SL_MSC	0	1.61429	0.69	0.167	0
BNC2	SL_MSC	0	1.61229	0.918	0.564	0
FRMD6	SL_MSC	0	1.60995	0.613	0.166	0
WISP2	SL_MSC	0	1.60912	0.521	0.054	0
SGCD	SL_MSC	0	1.60526	0.704	0.22	0
FSTL1	SL_MSC	0	1.59741	0.755	0.209	0
COL5A2	SL_MSC	0	1.59506	0.897	0.337	0
COL5A1	SL_MSC	0	1.57703	0.746	0.223	0
LPAR1	SL_MSC	0	1.55475	0.782	0.296	0
MFAP5	SL_MSC	0	1.54728	0.429	0.039	0
ROR1	SL_MSC	0	1.54101	0.667	0.23	0
COL6A1	SL_MSC	0	1.5354	0.861	0.279	0
CCDC39	SL_MSC	0	1.53068	0.595	0.156	0
EFNA5	SL_MSC	0	1.51931	0.81	0.276	0
BOC	SL_MSC	0	1.5126	0.565	0.147	0
VCAN-AS1	SL_MSC	0	1.50259	0.438	0.093	0
SETBP1	SL_MSC	0	1.49778	0.757	0.315	0
SLIT2	SL_MSC	0	1.48609	0.409	0.092	0
SEMA3C	SL_MSC	0	1.48253	0.71	0.193	0
ANTXR1	SL_MSC	0	1.45875	0.765	0.318	0
ZEB1	SL_MSC	0	1.45671	0.928	0.541	0
CTD-2201I18.1	SL_MSC	0	1.43612	0.344	0.108	0
THBS2	SL_MSC	0	1.42857	0.455	0.069	0
EGFR	SL_MSC	0	1.41895	0.747	0.31	0
PDGFRA	SL_MSC	0	1.41761	0.541	0.091	0
KAZN	SL_MSC	0	1.40486	0.571	0.243	0
PLEKHA5	SL_MSC	0	1.40133	0.77	0.393	0
MMP2	SL_MSC	0	1.39314	0.488	0.05	0
SMOC2	SL_MSC	0	1.39158	0.59	0.191	0
LUM	SL_MSC	0	1.38438	0.402	0.065	0
ZFHX4	SL_MSC	0	1.36944	0.623	0.17	0
CDON	SL_MSC	0	1.36908	0.684	0.194	0
MGP	SL_MSC	0	1.36735	0.502	0.171	0
COL6A2	SL_MSC	0	1.36053	0.82	0.266	0
LSP1	SL_MSC	0	1.35295	0.552	0.12	0
SNED1	SL_MSC	0	1.34855	0.832	0.494	0
NTN1	SL_MSC	0	1.34793	0.456	0.138	0
TSHZ2	SL_MSC	0	1.34588	0.957	0.534	0
PTGFR	SL_MSC	0	1.3335	0.303	0.056	0
ADAMTSL3	SL_MSC	0	1.31814	0.483	0.15	0
DPP4	SL_MSC	0	1.31812	0.421	0.066	0
C1S	SL_MSC	0	1.31221	0.662	0.18	0
PLEKHH2	SL_MSC	0	1.3019	0.703	0.235	0
EFEMP1	SL_MSC	0	1.29798	0.568	0.158	0
HIVEP2	SL_MSC	0	1.28573	0.778	0.455	0
CFH	SL_MSC	0	1.28425	0.703	0.269	0
MEG8	SL_MSC	0	1.28368	0.444	0.069	0
ADAM12	SL_MSC	0	1.28013	0.352	0.111	0
PODN	SL_MSC	0	1.2799	0.469	0.061	0
SPON2	SL_MSC	0	1.27855	0.444	0.076	0
FAM134B	SL_MSC	0	1.27582	0.657	0.209	0
BMPER	SL_MSC	0	1.27411	0.301	0.071	0
SOBP	SL_MSC	0	1.2626	0.633	0.214	0
STEAP2	SL_MSC	0	1.25427	0.509	0.123	0
PLAGL1	SL_MSC	0	1.25387	0.779	0.423	0
ADD3	SL_MSC	0	1.25261	0.721	0.318	0
CACNB4	SL_MSC	0	1.24901	0.52	0.168	0
DDR2	SL_MSC	0	1.24301	0.716	0.277	0
PCNXL2	SL_MSC	0	1.24112	0.602	0.178	0
BASP1	SL_MSC	0	1.23972	0.465	0.129	0
ADAMTS2	SL_MSC	0	1.23048	0.718	0.272	0
PDGFD	SL_MSC	0	1.22621	0.595	0.247	0
TPST1	SL_MSC	0	1.2188	0.61	0.263	0
COL12A1	SL_MSC	0	1.21823	0.596	0.218	0
NNMT	SL_MSC	0	1.2182	0.612	0.205	0
SH3PXD2B	SL_MSC	0	1.21619	0.591	0.25	0
SFRP4	SL_MSC	0	1.20949	0.423	0.07	0
XXyac-YX65C7-A.2	SL_MSC	0	1.20712	0.342	0.059	0
ANGPTL2	SL_MSC	0	1.20522	0.527	0.13	0
EBF1	SL_MSC	0	1.20199	0.971	0.633	0
EPB41L2	SL_MSC	0	1.19058	0.91	0.602	0
DLG2	SL_MSC	0	1.19	0.804	0.467	0
C1orf21	SL_MSC	0	1.18266	0.751	0.342	0
ISM1	SL_MSC	0	1.1819	0.304	0.07	0
PLAC9	SL_MSC	0	1.18124	0.509	0.133	0
AMPH	SL_MSC	0	1.18118	0.352	0.052	0
TENM1	SL_MSC	0	1.17816	0.478	0.133	0
FLRT2	SL_MSC	0	1.17494	0.472	0.182	0
GALNT15	SL_MSC	0	1.17075	0.436	0.155	0
RNF144A	SL_MSC	0	1.16905	0.535	0.195	0
CASC15	SL_MSC	0	1.1687	0.56	0.221	0
PCOLCE2	SL_MSC	0	1.15509	0.416	0.149	0
ROBO1	SL_MSC	0	1.15103	0.699	0.283	0
COL8A1	SL_MSC	0	1.14957	0.414	0.14	0
MXRA8	SL_MSC	0	1.14794	0.53	0.113	0
CAB39L	SL_MSC	0	1.13991	0.477	0.157	0
UST	SL_MSC	0	1.12683	0.627	0.226	0
XG	SL_MSC	0	1.12665	0.425	0.075	0
ACKR3	SL_MSC	0	1.12626	0.479	0.144	0
PRUNE2	SL_MSC	0	1.12252	0.645	0.321	0
RP11-39M21.1	SL_MSC	0	1.12039	0.579	0.226	0
ECM2	SL_MSC	0	1.11524	0.629	0.227	0
PRKD1	SL_MSC	0	1.113	0.682	0.328	0
KLHL29	SL_MSC	0	1.11238	0.628	0.333	0
PSD3	SL_MSC	0	1.10638	0.92	0.56	0
SPSB1	SL_MSC	0	1.09669	0.499	0.221	0
C3	SL_MSC	0	1.09568	0.249	0.027	0
STXBP6	SL_MSC	0	1.09346	0.435	0.13	0
C1R	SL_MSC	0	1.09311	0.438	0.088	0
GSN	SL_MSC	0	1.09267	0.713	0.367	0
LINC01057	SL_MSC	0	1.09057	0.373	0.092	0
AEBP1	SL_MSC	0	1.08922	0.455	0.115	0
SPOCK1	SL_MSC	0	1.08909	0.311	0.069	0
ANKS1B	SL_MSC	0	1.08874	0.499	0.168	0
CDK14	SL_MSC	0	1.08768	0.805	0.397	0
RP11-64D24.2	SL_MSC	0	1.08408	0.652	0.377	0
JAZF1	SL_MSC	0	1.06884	0.768	0.531	0
GPR133	SL_MSC	0	1.06497	0.308	0.037	0
SORCS2	SL_MSC	0	1.064	0.341	0.067	0
DPT	SL_MSC	0	1.06375	0.4	0.067	0
NFIX	SL_MSC	0	1.05726	0.556	0.19	0
CYP1B1-AS1	SL_MSC	0	1.05445	0.454	0.164	0
PDGFRL	SL_MSC	0	1.0539	0.393	0.056	0
ARMC9	SL_MSC	0	1.05149	0.451	0.208	0
SULF1	SL_MSC	0	1.05127	0.678	0.286	0
ENPP1	SL_MSC	0	1.05074	0.4	0.138	0
RP4-678D15.1	SL_MSC	0	1.03855	0.737	0.4	0
LHFP	SL_MSC	0	1.03231	0.86	0.471	0
PTGIS	SL_MSC	0	1.02639	0.334	0.057	0
GFPT2	SL_MSC	0	1.01913	0.59	0.176	0
NHSL2	SL_MSC	0	1.01098	0.512	0.213	0
COLGALT2	SL_MSC	0	1.00959	0.329	0.073	0
ADK	SL_MSC	0	1.0043	0.828	0.584	0
VIT	SL_MSC	0	1.00308	0.325	0.069	0
RP11-192P3.5	SL_MSC	0	1.00289	0.644	0.36	0
RUNX1T1	SL_MSC	0	1.00087	0.796	0.455	0
DST	SL_MSC	0	0.972164	0.958	0.749	0
PCSK5	SL_MSC	0	0.971747	0.561	0.284	0
FBLN2	SL_MSC	0	0.971344	0.418	0.119	0
PRELP	SL_MSC	0	0.969225	0.232	0.036	0
DENND2A	SL_MSC	0	0.968576	0.398	0.111	0
REV3L	SL_MSC	0	0.966282	0.886	0.717	0
CAMK1D	SL_MSC	0	0.961943	0.922	0.724	0
RBMS3	SL_MSC	0	0.952903	0.965	0.616	0
CILP	SL_MSC	0	0.951952	0.243	0.027	0
PARD3B	SL_MSC	0	0.949631	0.866	0.579	0
PPFIBP1	SL_MSC	0	0.946142	0.78	0.406	0
TPRG1	SL_MSC	0	0.934475	0.541	0.245	0
KIAA1377	SL_MSC	0	0.931806	0.583	0.257	0
SVEP1	SL_MSC	0	0.930732	0.452	0.14	0
PARD3	SL_MSC	0	0.921491	0.876	0.483	0
RP11-445H22.4	SL_MSC	0	0.921466	0.293	0.047	0
ASAP3	SL_MSC	0	0.914316	0.48	0.146	0
MEIS2	SL_MSC	0	0.912153	0.497	0.213	0
LINC00882	SL_MSC	0	0.911515	0.339	0.097	0
KIAA1755	SL_MSC	0	0.910864	0.285	0.027	0
CLMP	SL_MSC	0	0.909606	0.5	0.168	0
MLIP	SL_MSC	0	0.907039	0.438	0.153	0
TASP1	SL_MSC	0	0.905064	0.682	0.413	0
RUNX2	SL_MSC	0	0.902779	0.439	0.193	0
FAT4	SL_MSC	0	0.902284	0.523	0.221	0
SDC2	SL_MSC	0	0.899108	0.561	0.287	0
TBX15	SL_MSC	0	0.894314	0.597	0.246	0
DNM3OS	SL_MSC	0	0.892557	0.376	0.073	0
KCNT2	SL_MSC	0	0.891413	0.58	0.202	0
CMYA5	SL_MSC	0	0.891072	0.367	0.098	0
PDE4DIP	SL_MSC	0	0.887203	0.906	0.567	0
CNKSR2	SL_MSC	0	0.879276	0.269	0.048	0
DIP2C	SL_MSC	0	0.876706	0.831	0.584	0
PAMR1	SL_MSC	0	0.874864	0.25	0.045	0
SH3D19	SL_MSC	0	0.874177	0.853	0.516	0
PBX3	SL_MSC	0	0.869222	0.738	0.509	0
ADAM33	SL_MSC	0	0.866685	0.346	0.064	0
FAM114A1	SL_MSC	0	0.866463	0.542	0.218	0
DPYSL3	SL_MSC	0	0.864093	0.783	0.478	0
MAGI2	SL_MSC	0	0.861634	0.831	0.424	0
FBXL7	SL_MSC	0	0.858875	0.87	0.508	0
AGAP1	SL_MSC	0	0.85729	0.875	0.675	0
GXYLT2	SL_MSC	0	0.85153	0.273	0.037	0
COL16A1	SL_MSC	0	0.836512	0.366	0.072	0
CACNA1C	SL_MSC	0	0.832702	0.692	0.315	0
SFRP2	SL_MSC	0	0.832294	0.235	0.021	0
FYN	SL_MSC	0	0.83144	0.738	0.458	0
TRPC1	SL_MSC	0	0.829953	0.559	0.252	0
MEOX2	SL_MSC	0	0.829299	0.587	0.305	0
EHBP1	SL_MSC	0	0.827758	0.781	0.568	0
AHI1	SL_MSC	0	0.82738	0.821	0.561	0
PPAP2A	SL_MSC	0	0.826769	0.749	0.422	0
SCARA5	SL_MSC	0	0.826445	0.401	0.113	0
SRGAP1	SL_MSC	0	0.825315	0.668	0.43	0
HMCN2	SL_MSC	0	0.819118	0.287	0.058	0
CPQ	SL_MSC	0	0.818294	0.807	0.593	0
XYLT1	SL_MSC	0	0.817149	0.691	0.32	0
GLI2	SL_MSC	0	0.815372	0.305	0.064	0
PCOLCE	SL_MSC	0	0.815168	0.415	0.107	0
MXRA5	SL_MSC	0	0.813476	0.278	0.032	0
SRPX2	SL_MSC	0	0.811876	0.36	0.11	0
NAALADL2	SL_MSC	0	0.798981	0.842	0.642	0
ZFPM2	SL_MSC	0	0.79529	0.682	0.383	0
PLXDC2	SL_MSC	0	0.786429	0.916	0.687	0
LRP1	SL_MSC	0	0.780533	0.789	0.446	0
CSMD2	SL_MSC	0	0.772226	0.241	0.04	0
PDGFRB	SL_MSC	0	0.769439	0.618	0.222	0
PTPRS	SL_MSC	0	0.76384	0.63	0.261	0
DLC1	SL_MSC	0	0.759008	0.958	0.554	0
FAT1	SL_MSC	0	0.757224	0.49	0.199	0
EBF2	SL_MSC	0	0.749086	0.673	0.286	0
ARHGEF10	SL_MSC	0	0.741113	0.531	0.253	0
KLF12	SL_MSC	0	0.740454	0.827	0.516	0
THBS3	SL_MSC	0	0.729486	0.374	0.11	0
PAM	SL_MSC	0	0.721561	0.843	0.615	0
RRBP1	SL_MSC	0	0.703438	0.664	0.419	0
CREB5	SL_MSC	0	0.698207	0.802	0.477	0
OAF	SL_MSC	0	0.696288	0.392	0.151	0
SYNE1	SL_MSC	0	0.694711	0.839	0.64	0
TCF7L2	SL_MSC	0	0.689752	0.799	0.54	0
BMPR1A	SL_MSC	0	0.68842	0.628	0.356	0
CTTN	SL_MSC	0	0.685424	0.545	0.264	0
ECHDC2	SL_MSC	0	0.684829	0.603	0.29	0
SERPINF1	SL_MSC	0	0.679983	0.303	0.073	0
EVC2	SL_MSC	0	0.678035	0.337	0.096	0
ZNF521	SL_MSC	0	0.652788	0.813	0.458	0
ZBTB20	SL_MSC	0	0.651488	0.986	0.937	0
EVC	SL_MSC	0	0.64662	0.352	0.11	0
SLIT3	SL_MSC	0	0.627289	0.556	0.241	0
SSC5D	SL_MSC	0	0.622963	0.261	0.048	0
AUTS2	SL_MSC	0	0.608585	0.957	0.77	0
ADC	SL_MSC	4.9466e-307	0.663992	0.262	0.058	1.13238e-302
LIMA1	SL_MSC	1.30218e-306	0.540677	0.793	0.496	2.98096e-302
HUNK	SL_MSC	3.80178e-306	0.757806	0.251	0.052	8.70303e-302
ATP10A	SL_MSC	1.2567e-305	0.719532	0.547	0.283	2.87683e-301
PLA2R1	SL_MSC	1.27792e-305	0.662598	0.355	0.121	2.92541e-301
ENAH	SL_MSC	8.78247e-304	0.644118	0.627	0.35	2.01048e-299
CORO2B	SL_MSC	3.64029e-303	0.650323	0.253	0.054	8.33335e-299
ST5	SL_MSC	6.64116e-303	0.627276	0.564	0.284	1.5203e-298
FHOD3	SL_MSC	7.25814e-303	0.911202	0.281	0.073	1.66153e-298
KCNK2	SL_MSC	1.07373e-302	0.946905	0.216	0.032	2.45799e-298
TBX18	SL_MSC	4.97731e-300	0.630246	0.351	0.119	1.13941e-295
GAS1	SL_MSC	8.34028e-298	0.614995	0.192	0.021	1.90926e-293
NAA11	SL_MSC	2.50052e-295	0.898711	0.258	0.059	5.72419e-291
RNF24	SL_MSC	1.13755e-294	0.81243	0.454	0.212	2.60409e-290
PLCE1	SL_MSC	1.55772e-294	0.63333	0.489	0.231	3.56593e-290
ZNF704	SL_MSC	5.89864e-293	0.793903	0.595	0.346	1.35032e-288
EML1	SL_MSC	6.26631e-293	0.547695	0.505	0.232	1.43448e-288
BGN	SL_MSC	2.90442e-292	0.727293	0.235	0.045	6.64881e-288
ABCA10	SL_MSC	2.38144e-290	1.59768	0.298	0.09	5.4516e-286
CTGF	SL_MSC	5.71339e-288	0.884701	0.483	0.228	1.30791e-283
MORC4	SL_MSC	3.44616e-286	0.713751	0.471	0.224	7.88894e-282
CRISPLD1	SL_MSC	1.29953e-285	0.700752	0.256	0.061	2.97489e-281
IGFBP6	SL_MSC	1.0011e-282	1.17574	0.199	0.028	2.29173e-278
CD44	SL_MSC	1.65334e-282	0.564842	0.811	0.55	3.78483e-278
CTSK	SL_MSC	3.14684e-282	0.535087	0.222	0.04	7.20375e-278
LGR4	SL_MSC	6.15158e-282	0.960699	0.455	0.219	1.40822e-277
GPR125	SL_MSC	6.61054e-282	0.649881	0.428	0.181	1.51329e-277
BACH2	SL_MSC	2.54343e-280	0.803043	0.452	0.214	5.82241e-276
VGLL3	SL_MSC	3.73481e-279	0.735045	0.314	0.1	8.54973e-275
MFGE8	SL_MSC	5.38828e-277	0.662636	0.369	0.14	1.23349e-272
FGFR1	SL_MSC	1.40025e-276	0.678366	0.575	0.339	3.20546e-272
PALLD	SL_MSC	1.13729e-275	0.650272	0.648	0.402	2.60349e-271
LTBP4	SL_MSC	1.18121e-275	0.753134	0.336	0.122	2.70402e-271
TTC28	SL_MSC	5.6536e-273	0.535691	0.89	0.735	1.29422e-268
AL132709.5	SL_MSC	3.68331e-271	0.569653	0.209	0.036	8.43183e-267
RBFOX2	SL_MSC	1.70242e-270	0.526315	0.796	0.535	3.89718e-266
LRFN5	SL_MSC	4.54497e-270	1.14231	0.203	0.034	1.04044e-265
SEC31A	SL_MSC	2.51448e-269	0.591588	0.763	0.582	5.75615e-265
ABTB2	SL_MSC	1.88849e-268	0.799989	0.26	0.069	4.32312e-264
RP11-909M7.3	SL_MSC	2.01294e-267	0.530029	0.205	0.035	4.60801e-263
CENPP	SL_MSC	8.81582e-265	0.732762	0.599	0.359	2.01812e-260
USP53	SL_MSC	8.28341e-264	0.724117	0.631	0.386	1.89624e-259
LTBP2	SL_MSC	2.60829e-263	1.02728	0.399	0.183	5.97089e-259
CXCL14	SL_MSC	7.77033e-263	0.682936	0.171	0.018	1.77878e-258
GALNT13	SL_MSC	1.10041e-262	1.15351	0.236	0.056	2.51906e-258
NAV1	SL_MSC	8.21698e-262	0.70948	0.66	0.428	1.88103e-257
GLT8D2	SL_MSC	3.20596e-260	0.566109	0.302	0.098	7.33908e-256
PHLDB1	SL_MSC	6.30213e-260	0.573349	0.551	0.293	1.44268e-255
TRIP10	SL_MSC	6.65985e-260	0.61682	0.413	0.188	1.52457e-255
SMAD3	SL_MSC	9.90657e-258	0.700521	0.629	0.404	2.26781e-253
TNC	SL_MSC	3.02041e-257	0.876555	0.44	0.203	6.91432e-253
NT5E	SL_MSC	5.38559e-256	0.548118	0.249	0.065	1.23287e-251
KIFAP3	SL_MSC	7.47608e-256	0.639349	0.601	0.372	1.71143e-251
FAM135B	SL_MSC	5.47046e-254	0.828804	0.273	0.08	1.2523e-249
AOX1	SL_MSC	6.81021e-254	0.606273	0.208	0.04	1.55899e-249
LINC00632	SL_MSC	3.76472e-252	0.601362	0.311	0.108	8.6182e-248
DOK5	SL_MSC	1.04184e-251	0.702623	0.263	0.075	2.38499e-247
NPAS2	SL_MSC	8.33164e-249	0.76048	0.344	0.136	1.90728e-244
AC005237.4	SL_MSC	3.17698e-247	0.980047	0.554	0.328	7.27275e-243
C7orf63	SL_MSC	3.34957e-247	0.753959	0.371	0.158	7.66783e-243
NRK	SL_MSC	8.19383e-247	0.614695	0.173	0.023	1.87573e-242
MAP1B	SL_MSC	2.02902e-246	0.594992	0.422	0.186	4.64483e-242
SRPX	SL_MSC	7.20472e-246	0.619065	0.231	0.056	1.64931e-241
SPSB4	SL_MSC	1.92065e-245	0.639039	0.231	0.058	4.39675e-241
FAM129A	SL_MSC	5.93688e-243	0.73649	0.489	0.263	1.35907e-238
KIAA0930	SL_MSC	6.93112e-243	0.565272	0.348	0.141	1.58667e-238
LTBP3	SL_MSC	1.12365e-242	0.538924	0.319	0.117	2.57226e-238
RP11-384J4.2	SL_MSC	3.86664e-242	1.49449	0.186	0.031	8.85152e-238
SSBP2	SL_MSC	3.92555e-242	0.561699	0.877	0.755	8.98636e-238
GPSM2	SL_MSC	6.49923e-242	0.657621	0.562	0.336	1.4878e-237
ZNF827	SL_MSC	1.99564e-241	0.597738	0.366	0.154	4.56842e-237
GPC6	SL_MSC	3.09744e-241	0.927887	0.459	0.224	7.09066e-237
MBOAT2	SL_MSC	8.51718e-240	0.617372	0.341	0.134	1.94975e-235
NID2	SL_MSC	5.30185e-239	0.632723	0.324	0.122	1.2137e-234
WNT9A	SL_MSC	8.83751e-239	0.572854	0.205	0.042	2.02308e-234
RP11-138I17.1	SL_MSC	6.90473e-238	1.08286	0.175	0.026	1.58063e-233
CYBRD1	SL_MSC	1.23658e-237	0.633404	0.493	0.272	2.83077e-233
MEDAG	SL_MSC	4.02545e-237	0.670068	0.293	0.1	9.21507e-233
AFF3	SL_MSC	8.19446e-236	0.660524	0.439	0.211	1.87588e-231
RUNX1	SL_MSC	5.87866e-235	0.769809	0.784	0.564	1.34574e-230
ANKRD28	SL_MSC	3.80154e-234	0.558184	0.756	0.549	8.70247e-230
TNFAIP6	SL_MSC	4.20444e-234	0.583935	0.225	0.056	9.6248e-230
AGTR1	SL_MSC	1.25989e-233	0.572696	0.242	0.065	2.88414e-229
PDZRN3	SL_MSC	2.06081e-233	0.598349	0.416	0.186	4.71762e-229
CYP1B1	SL_MSC	4.14548e-231	0.567073	0.362	0.151	9.48984e-227
ZC2HC1A	SL_MSC	3.59481e-228	0.638975	0.438	0.228	8.22925e-224
PID1	SL_MSC	2.53174e-226	0.617588	0.438	0.216	5.79566e-222
HECW2	SL_MSC	3.01579e-226	0.565577	0.427	0.204	6.90375e-222
C1RL	SL_MSC	4.37064e-226	0.569748	0.376	0.172	1.00053e-221
PTPN13	SL_MSC	1.1864e-225	0.595424	0.385	0.174	2.71591e-221
PKD2	SL_MSC	7.27988e-225	0.575892	0.64	0.426	1.66651e-220
EBF3	SL_MSC	3.24887e-224	0.508665	0.565	0.324	7.43731e-220
CRNDE	SL_MSC	3.32473e-223	0.537614	0.305	0.115	7.61098e-219
ANGPTL1	SL_MSC	1.34418e-222	0.590643	0.283	0.098	3.0771e-218
RP11-383H13.1	SL_MSC	1.58766e-222	0.626802	0.413	0.197	3.63448e-218
FREM1	SL_MSC	2.93111e-222	0.611341	0.263	0.083	6.7099e-218
RGMA	SL_MSC	4.00309e-222	0.562478	0.235	0.067	9.16387e-218
SLC41A2	SL_MSC	6.79573e-222	0.609623	0.357	0.157	1.55568e-217
SGCE	SL_MSC	8.11872e-221	0.532145	0.281	0.097	1.85854e-216
CELF2	SL_MSC	1.81867e-220	0.559826	0.897	0.742	4.1633e-216
TRERF1	SL_MSC	1.36354e-219	0.625295	0.467	0.25	3.12141e-215
KCNMA1	SL_MSC	2.30505e-217	0.866543	0.553	0.333	5.27672e-213
UGDH	SL_MSC	2.65971e-217	0.65792	0.297	0.11	6.08862e-213
RP11-37B2.1	SL_MSC	4.17642e-217	0.660168	0.524	0.322	9.56065e-213
TMEM108	SL_MSC	2.26418e-216	1.14499	0.317	0.127	5.18315e-212
PVRL3	SL_MSC	2.91413e-215	0.607965	0.355	0.156	6.67104e-211
KCNQ1OT1	SL_MSC	3.39321e-215	0.755363	0.542	0.336	7.76773e-211
ARHGAP12	SL_MSC	6.09754e-215	0.603795	0.573	0.372	1.39585e-210
PPAP2B	SL_MSC	5.3686e-214	0.758651	0.624	0.415	1.22898e-209
CDC14B	SL_MSC	5.16169e-213	0.58675	0.54	0.329	1.18162e-208
LSAMP	SL_MSC	7.27243e-212	0.759904	0.519	0.289	1.66481e-207
MPZL1	SL_MSC	1.56535e-210	0.574619	0.438	0.233	3.58341e-206
RASSF8	SL_MSC	1.66484e-210	0.649184	0.456	0.248	3.81114e-206
TIAM2	SL_MSC	5.10489e-210	0.700287	0.562	0.36	1.16861e-205
MEIS1	SL_MSC	5.36554e-210	0.56966	0.278	0.101	1.22828e-205
SUGCT	SL_MSC	3.56013e-209	0.727429	0.332	0.143	8.14986e-205
S100A10	SL_MSC	6.42456e-207	0.726831	0.396	0.192	1.47071e-202
IFNG-AS1	SL_MSC	3.22885e-206	0.768844	0.164	0.029	7.39148e-202
ALDH1L2	SL_MSC	8.23312e-206	0.502067	0.255	0.086	1.88473e-201
RECK	SL_MSC	5.7254e-205	0.575825	0.353	0.161	1.31066e-200
GEM	SL_MSC	3.40745e-203	0.669607	0.257	0.086	7.80034e-199
ACVR1	SL_MSC	5.43044e-203	0.564675	0.507	0.298	1.24314e-198
EDIL3	SL_MSC	2.13028e-202	0.834914	0.315	0.129	4.87663e-198
DYNC2H1	SL_MSC	7.5301e-199	0.587845	0.578	0.377	1.72379e-194
GLIS3	SL_MSC	6.16767e-198	0.841793	0.652	0.477	1.4119e-193
PLXDC1	SL_MSC	7.44664e-198	0.540419	0.416	0.212	1.70468e-193
ZHX2	SL_MSC	1.96681e-197	0.60431	0.611	0.426	4.50241e-193
ZDHHC14	SL_MSC	4.6667e-197	0.721106	0.551	0.356	1.0683e-192
SVIL	SL_MSC	1.59153e-196	0.528098	0.697	0.486	3.64333e-192
KIRREL3	SL_MSC	1.8295e-196	1.20339	0.175	0.038	4.1881e-192
NINJ2	SL_MSC	4.54873e-196	0.614113	0.312	0.133	1.0413e-191
FGF7	SL_MSC	4.6738e-196	0.91646	0.27	0.099	1.06993e-191
MAGI3	SL_MSC	8.43128e-195	0.590755	0.585	0.384	1.93009e-190
KCND3	SL_MSC	1.54959e-194	0.714038	0.212	0.062	3.54733e-190
PKDCC	SL_MSC	1.75668e-193	0.508493	0.251	0.088	4.02139e-189
FAM19A5	SL_MSC	1.93925e-193	0.550551	0.18	0.041	4.43933e-189
AP000462.2	SL_MSC	5.30837e-193	0.669101	0.181	0.042	1.21519e-188
WDR27	SL_MSC	7.75998e-193	0.623396	0.491	0.3	1.77641e-188
DYNC2LI1	SL_MSC	5.14798e-191	0.505587	0.431	0.23	1.17848e-186
RP11-38H17.1	SL_MSC	2.70826e-189	0.609036	0.133	0.017	6.19976e-185
RBMS1	SL_MSC	6.96094e-189	0.562137	0.87	0.788	1.5935e-184
HAS2	SL_MSC	2.92495e-188	0.709375	0.201	0.056	6.69581e-184
PLOD2	SL_MSC	9.4424e-188	0.580407	0.502	0.287	2.16155e-183
NTM	SL_MSC	8.82944e-186	0.725108	0.268	0.102	2.02124e-181
PRSS23	SL_MSC	3.93562e-184	0.554552	0.627	0.414	9.00942e-180
TTC3	SL_MSC	1.71345e-183	0.548346	0.689	0.534	3.92243e-179
SHROOM3	SL_MSC	1.73989e-182	0.539029	0.178	0.042	3.98297e-178
KATNAL1	SL_MSC	3.92445e-182	0.529472	0.418	0.228	8.98386e-178
RARRES1	SL_MSC	6.86424e-182	0.900069	0.251	0.093	1.57136e-177
HDAC4	SL_MSC	1.28875e-181	0.551159	0.652	0.478	2.9502e-177
CDO1	SL_MSC	2.01603e-181	0.538042	0.217	0.069	4.61509e-177
PRICKLE2	SL_MSC	3.74245e-180	0.531407	0.494	0.287	8.56721e-176
SERPING1	SL_MSC	1.67249e-179	0.517134	0.309	0.134	3.82866e-175
ARHGAP32	SL_MSC	5.29904e-179	0.530176	0.461	0.263	1.21306e-174
KCTD16	SL_MSC	6.27705e-178	0.726965	0.137	0.022	1.43694e-173
CYTH3	SL_MSC	1.03336e-176	0.538225	0.534	0.339	2.36556e-172
GPRC5A	SL_MSC	1.51865e-176	0.716508	0.267	0.107	3.47649e-172
GULP1	SL_MSC	2.2624e-176	0.510791	0.474	0.27	5.17909e-172
SNCAIP	SL_MSC	2.59623e-174	0.508662	0.301	0.129	5.9433e-170
TMEM45A	SL_MSC	8.55513e-174	0.502181	0.217	0.072	1.95844e-169
PRDM5	SL_MSC	7.54066e-172	0.505236	0.368	0.185	1.72621e-167
CALU	SL_MSC	9.71941e-172	0.530655	0.491	0.307	2.22497e-167
ELN	SL_MSC	1.10597e-171	0.511621	0.413	0.221	2.53178e-167
HMGCLL1	SL_MSC	1.2034e-170	0.510297	0.208	0.064	2.75482e-166
FLG-AS1	SL_MSC	1.80632e-170	0.55219	0.237	0.087	4.13502e-166
RP11-650J17.1	SL_MSC	2.26792e-170	0.644744	0.238	0.088	5.19173e-166
TGFBR3	SL_MSC	3.50351e-170	0.637891	0.749	0.576	8.02024e-166
SPARC	SL_MSC	7.62257e-168	0.547746	0.448	0.249	1.74496e-163
TPTEP1	SL_MSC	3.5895e-167	0.507789	0.262	0.107	8.21708e-163
PDK3	SL_MSC	6.44312e-167	0.572032	0.403	0.224	1.47496e-162
AP001172.2	SL_MSC	1.44504e-166	0.501307	0.246	0.096	3.30798e-162
CFD	SL_MSC	2.65527e-165	0.873283	0.262	0.108	6.07843e-161
COL24A1	SL_MSC	2.30371e-164	0.569787	0.177	0.049	5.27365e-160
PDE7B	SL_MSC	2.82843e-163	0.682748	0.577	0.404	6.47485e-159
SLC25A43	SL_MSC	1.34477e-162	0.518601	0.411	0.233	3.07845e-158
CCBE1	SL_MSC	3.17025e-161	0.820196	0.143	0.03	7.25734e-157
AR	SL_MSC	1.25577e-158	0.51771	0.258	0.105	2.87471e-154
ADAMTS17	SL_MSC	1.67486e-157	0.61137	0.344	0.175	3.8341e-153
LINC00968	SL_MSC	2.05487e-157	0.501317	0.147	0.032	4.70401e-153
PRKCA	SL_MSC	6.63041e-154	0.519321	0.58	0.391	1.51783e-149
PPP2R3A	SL_MSC	2.43147e-153	0.521863	0.494	0.312	5.56612e-149
MAP4K4	SL_MSC	3.38624e-153	0.553727	0.695	0.544	7.75178e-149
PIK3R1	SL_MSC	4.57894e-153	0.612381	0.659	0.493	1.04821e-148
IGFBP4	SL_MSC	6.71672e-153	0.521645	0.451	0.258	1.53759e-148
SAMD4A	SL_MSC	1.0325e-152	0.520839	0.703	0.542	2.36361e-148
STXBP5	SL_MSC	1.98008e-151	0.517536	0.616	0.461	4.5328e-147
DNAH14	SL_MSC	1.76243e-150	0.595321	0.266	0.118	4.03455e-146
IPO9-AS1	SL_MSC	3.38e-149	0.651856	0.523	0.349	7.73751e-145
RP11-161I2.1	SL_MSC	2.30382e-148	0.572882	0.336	0.173	5.27391e-144
C1QTNF7	SL_MSC	6.17743e-148	0.679568	0.32	0.161	1.41414e-143
IL7	SL_MSC	6.25574e-147	0.559481	0.463	0.293	1.43206e-142
RP11-197K3.1	SL_MSC	1.73289e-144	0.592682	0.544	0.378	3.96694e-140
MUSK	SL_MSC	9.15909e-144	0.612908	0.195	0.068	2.0967e-139
RP11-1L12.3	SL_MSC	5.8999e-143	0.508552	0.11	0.017	1.35061e-138
PDE10A	SL_MSC	2.82417e-142	0.534377	0.467	0.283	6.46509e-138
GPR64	SL_MSC	2.09331e-141	0.526863	0.377	0.211	4.79201e-137
CTD-2363C16.1	SL_MSC	1.57033e-140	0.579478	0.384	0.222	3.59481e-136
KCNJ15	SL_MSC	4.20601e-138	0.55672	0.133	0.03	9.62841e-134
NLGN1	SL_MSC	3.58191e-136	0.774669	0.276	0.133	8.19971e-132
ABCB5	SL_MSC	1.04344e-134	0.762075	0.1	0.014	2.38865e-130
EVL	SL_MSC	4.40231e-134	0.512426	0.443	0.276	1.00778e-129
KCNJ6	SL_MSC	4.97899e-134	0.707532	0.103	0.016	1.13979e-129
CNTN4	SL_MSC	1.0755e-132	0.904064	0.202	0.078	2.46203e-128
PCDH9	SL_MSC	5.01593e-132	0.554047	0.324	0.166	1.14825e-127
PXDNL	SL_MSC	1.1175e-131	0.820002	0.202	0.08	2.55819e-127
DHRS3	SL_MSC	1.65176e-130	0.696824	0.398	0.246	3.78122e-126
P4HA3	SL_MSC	1.91313e-130	0.509583	0.3	0.155	4.37954e-126
FBXL2	SL_MSC	1.03967e-129	0.506044	0.412	0.254	2.38002e-125
CYP7B1	SL_MSC	4.02905e-129	0.529066	0.304	0.153	9.22331e-125
RP11-219B17.1	SL_MSC	6.38762e-129	0.533159	0.517	0.354	1.46225e-124
CBLB	SL_MSC	5.44256e-125	0.507071	0.806	0.695	1.24591e-120
PLXNC1	SL_MSC	3.16599e-123	0.500501	0.289	0.149	7.24757e-119
VIPR2	SL_MSC	6.53306e-123	0.590806	0.107	0.021	1.49555e-118
RP11-413B19.2	SL_MSC	2.68651e-122	0.509896	0.103	0.018	6.14996e-118
VWC2	SL_MSC	1.93053e-120	0.54688	0.158	0.053	4.41938e-116
FAM46A	SL_MSC	1.85009e-119	0.564331	0.455	0.299	4.23523e-115
CD9	SL_MSC	1.6001e-111	0.559243	0.365	0.216	3.66296e-107
DGKI	SL_MSC	2.83592e-110	0.730766	0.21	0.094	6.49199e-106
OPHN1	SL_MSC	6.83661e-109	0.5433	0.552	0.418	1.56504e-104
PRELID2	SL_MSC	1.99245e-108	0.500673	0.324	0.187	4.56112e-104
CTD-2207P18.1	SL_MSC	1.81137e-106	0.503253	0.181	0.075	4.14659e-102
ROR2	SL_MSC	1.84817e-105	0.63335	0.171	0.067	4.23084e-101
MTERFD2	SL_MSC	1.23326e-103	0.609289	0.428	0.294	2.82318e-99
STON2	SL_MSC	2.71702e-99	0.50053	0.381	0.244	6.2198e-95
IL16	SL_MSC	4.64913e-99	0.505984	0.351	0.221	1.06428e-94
FAM227B	SL_MSC	1.0136e-98	0.62253	0.312	0.184	2.32033e-94
S100A4	SL_MSC	6.09235e-95	0.624727	0.253	0.135	1.39466e-90
SMURF2	SL_MSC	3.47479e-92	0.502321	0.61	0.495	7.95448e-88
ABCA9	SL_MSC	1.40764e-90	0.663644	0.336	0.21	3.22237e-86
2023-03-03	SL_MSC	1.409e-84	0.582876	0.39	0.262	3.22549e-80
BMP5	SL_MSC	4.84375e-84	0.550363	0.178	0.082	1.10883e-79
PTCH2	SL_MSC	2.24465e-80	0.719658	0.188	0.093	5.13845e-76
NREP	SL_MSC	2.88614e-78	0.511941	0.311	0.2	6.60696e-74
MYO1D	SL_MSC	2.10673e-63	0.50566	0.578	0.495	4.82273e-59
S100A6	SL_MSC	8.77769e-42	0.520627	0.354	0.273	2.00939e-37
SERPINE1	SL_MSC	1.74619e-41	0.541925	0.149	0.086	3.99739e-37
ZNF385B	L_MSC	0	4.04058	0.957	0.318	0
ITGB8	L_MSC	0	3.85285	0.976	0.253	0
PRG4	L_MSC	0	3.72888	0.986	0.391	0
FN1	L_MSC	0	3.53892	0.998	0.669	0
ITGBL1	L_MSC	0	3.35443	0.905	0.274	0
SOX5	L_MSC	0	3.3478	0.999	0.622	0
CRTAC1	L_MSC	0	3.18521	0.974	0.189	0
TMEM196	L_MSC	0	3.15884	0.88	0.131	0
ERRFI1	L_MSC	0	3.07808	0.886	0.156	0
CLIC5	L_MSC	0	2.91409	0.635	0.044	0
FGF10	L_MSC	0	2.46136	0.736	0.128	0
SEMA5A	L_MSC	0	2.45017	0.765	0.151	0
RP11-267A15.1	L_MSC	0	2.43414	0.513	0.022	0
PCSK6	L_MSC	0	2.37351	0.806	0.101	0
GPR1	L_MSC	0	2.36072	0.419	0.053	0
UAP1	L_MSC	0	2.21533	0.951	0.363	0
ZBTB7C	L_MSC	0	2.03067	0.965	0.421	0
HTRA1	L_MSC	0	1.96382	0.801	0.244	0
ANK3	L_MSC	0	1.94129	0.601	0.111	0
SEMA3A	L_MSC	0	1.93168	0.47	0.08	0
LINC01060	L_MSC	0	1.85496	0.419	0.04	0
ADAMTS16	L_MSC	0	1.83011	0.671	0.061	0
PPP4R4	L_MSC	0	1.77144	0.566	0.037	0
SHANK2	L_MSC	0	1.73644	0.515	0.03	0
HBEGF	L_MSC	0	1.65555	0.513	0.042	0
EPHA6	L_MSC	0	1.62136	0.591	0.075	0
SCARA5	L_MSC	0	1.58759	0.824	0.247	0
SORBS2	L_MSC	0	1.52053	0.923	0.383	0
RP11-399D6.2	L_MSC	0	1.37793	0.549	0.083	0
AC012668.2	L_MSC	0	1.34089	0.374	0.033	0
LINC00607	L_MSC	0	1.33413	0.486	0.071	0
VCAM1	L_MSC	0	1.33255	0.473	0.077	0
GABRA4	L_MSC	0	1.29169	0.443	0.006	0
GABRB1	L_MSC	0	1.22663	0.407	0.017	0
SAMD5	L_MSC	0	1.2042	0.433	0.059	0
SLC1A1	L_MSC	0	1.2039	0.672	0.151	0
MTUS2	L_MSC	0	1.14124	0.408	0.026	0
TRHDE	L_MSC	0	1.10406	0.47	0.071	0
TDGF1	L_MSC	0	1.02878	0.395	0.032	0
CTD-2201E9.4	L_MSC	0	0.985738	0.294	0.028	0
MYPN	L_MSC	0	0.941961	0.295	0.017	0
SLC2A12	L_MSC	0	0.872279	0.3	0.018	0
RP11-114G22.1	L_MSC	0	0.791391	0.297	0.026	0
RP11-89K21.1	L_MSC	0	0.768663	0.326	0.002	0
CTD-2297D10.1	L_MSC	0	0.764734	0.214	0.012	0
GOLGA7B	L_MSC	0	0.733964	0.334	0.026	0
HTRA4	L_MSC	0	0.712294	0.235	0.017	0
BEGAIN	L_MSC	0	0.659802	0.31	0.019	0
GS1-24F4.2	L_MSC	0	0.593872	0.167	0.005	0
DLX3	L_MSC	0	0.559532	0.249	0.006	0
DAW1	L_MSC	0	0.532642	0.186	0.006	0
CREB5	L_MSC	5.57349e-308	1.77466	0.984	0.642	1.27588e-303
GFPT2	L_MSC	8.06313e-300	1.80668	0.902	0.383	1.84581e-295
RP11-473L15.3	L_MSC	6.92402e-296	0.804801	0.324	0.039	1.58505e-291
BCAT1	L_MSC	3.16103e-294	1.47316	0.742	0.221	7.23623e-290
NTN4	L_MSC	4.12853e-292	1.68216	0.774	0.251	9.45102e-288
COL22A1	L_MSC	1.8779e-290	0.834657	0.144	0.006	4.2989e-286
EMP3	L_MSC	3.2461e-290	1.08711	0.5	0.095	7.43097e-286
PSD3	L_MSC	2.71041e-289	1.47994	0.995	0.749	6.20468e-285
FAM49A	L_MSC	8.8075e-285	1.71058	0.819	0.33	2.01621e-280
HAS1	L_MSC	2.74295e-284	1.31819	0.544	0.116	6.27916e-280
SUSD4	L_MSC	2.26379e-281	0.641452	0.233	0.02	5.18228e-277
B4GALNT3	L_MSC	2.89011e-281	1.04064	0.487	0.092	6.61604e-277
DOCK3	L_MSC	2.34242e-276	0.990222	0.426	0.074	5.36227e-272
MAGI2	L_MSC	2.69276e-268	1.68138	0.979	0.635	6.16425e-264
AK1	L_MSC	4.73993e-266	0.70945	0.378	0.059	1.08507e-261
SEMA3C	L_MSC	1.55716e-264	1.55762	0.949	0.458	3.56466e-260
MTHFD1L	L_MSC	1.23313e-262	1.39415	0.815	0.31	2.82288e-258
FGF10-AS1	L_MSC	1.00642e-260	1.08694	0.44	0.083	2.3039e-256
VAT1L	L_MSC	2.20093e-259	1.04469	0.398	0.068	5.03837e-255
GLCCI1	L_MSC	3.89908e-259	1.62167	0.692	0.218	8.92578e-255
CLU	L_MSC	2.18588e-257	1.63006	0.607	0.158	5.00391e-253
NALCN	L_MSC	7.66309e-250	0.619307	0.267	0.031	1.75424e-245
AC009492.1	L_MSC	8.59505e-248	0.764758	0.217	0.02	1.96758e-243
SNED1	L_MSC	1.13809e-244	1.44335	0.985	0.668	2.60533e-240
MMP3	L_MSC	3.49543e-244	1.05095	0.179	0.013	8.00173e-240
PTPN22	L_MSC	3.34132e-243	0.95127	0.509	0.115	7.64896e-239
RP11-307P5.1	L_MSC	7.43973e-242	0.913865	0.307	0.043	1.7031e-237
MRPS22	L_MSC	2.22353e-241	1.17026	0.443	0.093	5.0901e-237
CYP27C1	L_MSC	2.88662e-237	0.937153	0.572	0.146	6.60805e-233
MACC1	L_MSC	1.4178e-236	0.520268	0.219	0.021	3.24563e-232
LRRC2	L_MSC	1.67074e-229	0.794456	0.392	0.073	3.82465e-225
CDH23	L_MSC	6.14819e-229	1.23395	0.717	0.25	1.40744e-224
EML1	L_MSC	3.88926e-227	1.31204	0.835	0.363	8.9033e-223
ZNF365	L_MSC	1.00831e-224	1.07952	0.426	0.088	2.30823e-220
ARHGAP28	L_MSC	4.00435e-223	1.23146	0.634	0.191	9.16675e-219
TIMP3	L_MSC	2.22803e-222	2.23018	0.853	0.438	5.10041e-218
BMP6	L_MSC	1.40947e-216	1.14561	0.4	0.079	3.22656e-212
HMGA2	L_MSC	9.40745e-215	0.667578	0.258	0.034	2.15355e-210
CDON	L_MSC	3.06622e-214	1.29976	0.92	0.445	7.01919e-210
VEGFC	L_MSC	4.18164e-214	0.963416	0.366	0.067	9.57262e-210
MET	L_MSC	5.03204e-213	0.790486	0.465	0.103	1.15193e-208
ADAMTS17	L_MSC	1.18678e-207	1.36684	0.703	0.248	2.71677e-203
ADAMTS7	L_MSC	1.53626e-207	0.686503	0.385	0.077	3.51681e-203
GRIK4	L_MSC	1.63371e-206	0.690236	0.276	0.04	3.7399e-202
TIMP1	L_MSC	6.22574e-205	0.961801	0.362	0.068	1.4252e-200
SEMA6D	L_MSC	8.1422e-205	0.826779	0.484	0.115	1.86391e-200
RP11-444D3.1	L_MSC	2.80441e-204	1.29483	0.958	0.624	6.41985e-200
CUX1	L_MSC	9.59217e-202	1.26219	0.95	0.68	2.19584e-197
ADAMTS5	L_MSC	2.26987e-195	1.33622	0.497	0.135	5.19619e-191
VPS13A	L_MSC	1.40094e-192	1.13856	0.82	0.399	3.20704e-188
HSPA12A	L_MSC	3.37839e-191	0.745983	0.448	0.108	7.7338e-187
AC005237.4	L_MSC	2.29168e-187	1.36291	0.874	0.434	5.24611e-183
RP11-160H12.2	L_MSC	2.16302e-186	0.942167	0.343	0.068	4.95159e-182
SLC39A14	L_MSC	1.00873e-185	1.0647	0.605	0.198	2.30918e-181
GPR125	L_MSC	1.22728e-185	1.06761	0.736	0.298	2.8095e-181
SV2B	L_MSC	2.34702e-183	0.786544	0.35	0.069	5.37279e-179
RP11-161I2.1	L_MSC	4.88327e-182	1.04672	0.68	0.244	1.11788e-177
AP001601.2	L_MSC	3.77733e-181	0.771445	0.256	0.039	8.64706e-177
SEMA3E	L_MSC	8.50336e-180	0.896144	0.534	0.151	1.94659e-175
PPM1L	L_MSC	2.50939e-177	1.18793	0.802	0.365	5.7445e-173
SIPA1L1	L_MSC	1.54977e-176	1.13035	0.927	0.559	3.54773e-172
GRAMD1B	L_MSC	1.65505e-176	0.60251	0.313	0.058	3.78874e-172
CFI	L_MSC	1.15039e-175	0.730892	0.533	0.153	2.63348e-171
MLIP	L_MSC	1.68193e-174	1.18193	0.736	0.291	3.85028e-170
TMOD1	L_MSC	4.76389e-173	0.732309	0.422	0.103	1.09055e-168
MT2A	L_MSC	1.04241e-170	1.02097	0.716	0.283	2.38628e-166
UGP2	L_MSC	2.82107e-167	1.29159	0.827	0.433	6.45798e-163
CTD-2020K17.1	L_MSC	3.58384e-165	0.56366	0.39	0.091	8.20412e-161
TWISTNB	L_MSC	7.31519e-164	0.957097	0.313	0.065	1.67459e-159
SLC24A3	L_MSC	1.21636e-163	1.081	0.536	0.169	2.78449e-159
C1GALT1	L_MSC	5.8218e-163	1.26157	0.724	0.338	1.33273e-158
SMIM14	L_MSC	1.34235e-162	1.0837	0.78	0.384	3.07291e-158
ENOX1	L_MSC	4.10193e-160	1.00389	0.619	0.214	9.39014e-156
ADAMTS3	L_MSC	3.49468e-153	1.26957	0.447	0.132	8.00003e-149
MALAT1	L_MSC	1.06556e-151	0.736405	1	1	2.43928e-147
RERG	L_MSC	3.69326e-151	1.22309	0.792	0.38	8.45462e-147
TSPAN15	L_MSC	1.32992e-149	0.615381	0.336	0.076	3.04446e-145
RP11-313E19.2	L_MSC	8.62628e-149	0.528193	0.224	0.036	1.97473e-144
GPC6	L_MSC	1.08366e-148	1.0235	0.77	0.335	2.48071e-144
THBS4	L_MSC	2.55261e-146	0.507677	0.734	0.296	5.84343e-142
C16orf45	L_MSC	1.23464e-145	1.02267	0.743	0.352	2.82634e-141
FAM135B	L_MSC	5.26645e-145	0.99566	0.522	0.172	1.20559e-140
GPR64	L_MSC	2.45065e-144	0.937036	0.691	0.285	5.61003e-140
UGDH-AS1	L_MSC	6.74933e-143	0.951837	0.58	0.217	1.54506e-138
NEAT1	L_MSC	1.0924e-142	0.697163	1	0.998	2.50072e-138
C4orf47	L_MSC	3.02223e-142	0.613363	0.359	0.09	6.91849e-138
ANPEP	L_MSC	6.57612e-142	0.800517	0.498	0.161	1.50541e-137
UGDH	L_MSC	3.04627e-141	0.861461	0.555	0.198	6.97351e-137
STEAP4	L_MSC	3.15502e-140	1.15424	0.456	0.14	7.22246e-136
VWC2	L_MSC	5.32078e-140	0.665385	0.383	0.098	1.21803e-135
F5	L_MSC	1.86295e-137	0.700104	0.29	0.063	4.26467e-133
USP53	L_MSC	5.31949e-135	1.15614	0.84	0.507	1.21774e-130
GRK5	L_MSC	7.41266e-135	1.28735	0.829	0.487	1.69691e-130
TREM1	L_MSC	2.24506e-133	0.52784	0.31	0.071	5.13939e-129
RP11-290H9.4	L_MSC	2.71122e-133	0.636647	0.403	0.113	6.20652e-129
ATRNL1	L_MSC	5.33582e-132	0.883478	0.219	0.039	1.22148e-127
CAV1	L_MSC	1.0355e-130	0.768786	0.623	0.24	2.37046e-126
RP11-420B22.1	L_MSC	1.42311e-128	0.666848	0.462	0.145	3.25778e-124
IPO9-AS1	L_MSC	5.59909e-128	1.05083	0.798	0.429	1.28174e-123
ZDBF2	L_MSC	1.68615e-127	0.797893	0.364	0.1	3.85993e-123
SPEG	L_MSC	3.16257e-127	0.530106	0.373	0.102	7.23975e-123
FAM134B	L_MSC	1.02475e-125	1.03141	0.824	0.441	2.34587e-121
SYN3	L_MSC	1.1792e-123	1.53725	0.523	0.203	2.69943e-119
SGK1	L_MSC	7.00166e-123	0.65657	0.541	0.194	1.60282e-118
PDLIM5	L_MSC	2.33891e-122	0.871327	0.926	0.666	5.35423e-118
CTTNBP2	L_MSC	7.28995e-122	0.843785	0.47	0.16	1.66881e-117
LRP1B	L_MSC	4.5674e-121	1.7828	0.509	0.191	1.04557e-116
CDK14	L_MSC	3.68762e-120	0.9434	0.942	0.609	8.44169e-116
MTERFD2	L_MSC	3.73408e-120	1.01598	0.716	0.352	8.54806e-116
KIAA1199	L_MSC	5.67165e-120	1.74288	0.664	0.325	1.29835e-115
TEX41	L_MSC	7.47209e-120	2.15757	0.724	0.372	1.71051e-115
PLOD2	L_MSC	9.64235e-120	0.868208	0.773	0.389	2.20733e-115
ENPP1	L_MSC	1.83122e-119	0.772757	0.644	0.267	4.19202e-115
SDK1	L_MSC	1.55468e-118	0.581662	0.912	0.494	3.55897e-114
MEDAG	L_MSC	2.08474e-117	0.702413	0.526	0.192	4.77238e-113
MLIP-AS1	L_MSC	2.26794e-117	0.762664	0.294	0.073	5.19176e-113
ARNTL2	L_MSC	5.046e-117	0.665152	0.431	0.139	1.15513e-112
SH3RF1	L_MSC	1.24975e-115	0.987096	0.763	0.417	2.86094e-111
CYP1B1	L_MSC	1.67301e-115	0.851916	0.602	0.253	3.82985e-111
ZSWIM6	L_MSC	9.1529e-115	1.06375	0.906	0.636	2.09528e-110
ARHGAP20	L_MSC	1.35027e-114	0.879124	0.51	0.194	3.09104e-110
PRDM6	L_MSC	8.50643e-114	0.609463	0.316	0.083	1.94729e-109
CD55	L_MSC	2.05044e-113	1.13479	0.645	0.295	4.69388e-109
RP11-274H2.2	L_MSC	2.29583e-113	0.851222	0.621	0.269	5.2556e-109
DDAH1	L_MSC	3.23716e-113	0.722886	0.584	0.234	7.41051e-109
PPP1CC	L_MSC	1.11374e-112	0.641517	0.44	0.149	2.54957e-108
CHST15	L_MSC	2.14042e-112	0.680132	0.428	0.14	4.89984e-108
GULP1	L_MSC	7.62128e-111	0.865478	0.736	0.367	1.74466e-106
RP11-150O12.1	L_MSC	1.52492e-110	0.51334	0.252	0.057	3.49085e-106
DAPK1	L_MSC	7.15437e-110	0.510802	0.573	0.212	1.63778e-105
CASP3	L_MSC	6.02831e-109	0.542865	0.42	0.135	1.38e-104
SORCS1	L_MSC	1.76744e-108	0.796346	0.217	0.045	4.04602e-104
PDPN	L_MSC	1.87412e-107	0.634473	0.365	0.112	4.29024e-103
TIAM1	L_MSC	4.82235e-106	0.64873	0.53	0.203	1.10393e-101
NAV1	L_MSC	1.52342e-104	0.82933	0.86	0.543	3.48742e-100
ADAMTS6	L_MSC	4.5779e-104	1.50386	0.658	0.329	1.04797e-99
ARHGAP44	L_MSC	6.47138e-102	0.614902	0.519	0.199	1.48143e-97
S100A4	L_MSC	7.39286e-102	0.675113	0.501	0.187	1.69237e-97
SH3PXD2A	L_MSC	4.50913e-101	0.974963	0.731	0.418	1.03223e-96
XYLT1	L_MSC	5.90006e-101	1.54243	0.816	0.513	1.35064e-96
ANKH	L_MSC	9.1419e-101	1.17111	0.821	0.535	2.09276e-96
CSGALNACT1	L_MSC	3.85948e-100	0.930429	0.82	0.494	8.83513e-96
ARAP2	L_MSC	4.03365e-98	0.681384	0.343	0.105	9.23382e-94
AXL	L_MSC	7.20141e-98	0.670642	0.687	0.332	1.64855e-93
MORC4	L_MSC	1.31052e-97	0.705472	0.7	0.346	3.00005e-93
GPC5	L_MSC	1.29815e-96	0.671891	0.543	0.221	2.97173e-92
ERC1	L_MSC	7.92724e-96	1.00138	0.916	0.754	1.8147e-91
EFNA5	L_MSC	6.64717e-95	0.769664	0.921	0.557	1.52167e-90
LRP1	L_MSC	1.25251e-91	0.653278	0.92	0.624	2.86724e-87
ITM2B	L_MSC	3.26162e-90	0.851385	0.719	0.387	7.4665e-86
OTUD7A	L_MSC	7.07084e-90	0.76872	0.466	0.188	1.61866e-85
CLMP	L_MSC	1.20598e-88	0.717817	0.679	0.337	2.76074e-84
PPP1R14C	L_MSC	2.6774e-88	0.519973	0.294	0.086	6.12911e-84
EML6	L_MSC	4.34188e-88	0.518089	0.238	0.061	9.93944e-84
PTPRS	L_MSC	5.50397e-87	0.615891	0.817	0.449	1.25997e-82
EXT1	L_MSC	7.54842e-87	0.883136	0.931	0.73	1.72798e-82
EFTUD1	L_MSC	7.92971e-87	0.530416	0.443	0.169	1.81527e-82
SACS	L_MSC	2.54812e-86	0.573243	0.467	0.187	5.83317e-82
AGFG1	L_MSC	4.29456e-86	0.703237	0.772	0.455	9.83111e-82
CRIP1	L_MSC	5.17915e-86	0.518109	0.369	0.124	1.18561e-81
NDEL1	L_MSC	2.72278e-84	0.684402	0.684	0.379	6.23298e-80
KCNQ5	L_MSC	5.29398e-84	0.923618	0.24	0.065	1.2119e-79
RP11-76I14.1	L_MSC	1.59e-83	0.6031	0.183	0.04	3.63982e-79
MBNL3	L_MSC	1.92134e-83	0.661307	0.419	0.161	4.39834e-79
GPRC5A	L_MSC	2.37626e-83	0.529754	0.465	0.183	5.43974e-79
GOLM1	L_MSC	6.65767e-83	0.715408	0.624	0.312	1.52407e-78
KLF12	L_MSC	9.06007e-83	0.72388	0.919	0.678	2.07403e-78
PRKCA	L_MSC	1.07707e-81	0.75806	0.803	0.482	2.46564e-77
AL163953.3	L_MSC	1.08632e-81	0.736922	0.594	0.289	2.48679e-77
APBB1IP	L_MSC	4.3985e-81	0.595266	0.702	0.36	1.00691e-76
TRPS1	L_MSC	5.05588e-80	0.632809	0.984	0.788	1.15739e-75
TNXB	L_MSC	9.94833e-80	0.503693	0.874	0.503	2.27737e-75
RP11-554D15.1	L_MSC	2.06644e-79	0.923478	0.214	0.056	4.73051e-75
PLEKHA1	L_MSC	8.11807e-79	0.886027	0.636	0.35	1.85839e-74
CRNDE	L_MSC	1.02887e-78	0.541347	0.491	0.208	2.35528e-74
GMDS	L_MSC	1.56864e-78	0.69228	0.826	0.521	3.59094e-74
EPB41L1	L_MSC	7.89938e-78	0.64372	0.488	0.213	1.80833e-73
TTC39B	L_MSC	1.24093e-77	0.58526	0.508	0.226	2.84075e-73
AC003991.3	L_MSC	4.54255e-77	0.715009	0.251	0.073	1.03988e-72
CPNE4	L_MSC	1.04446e-76	0.518231	0.273	0.083	2.39098e-72
CEP85L	L_MSC	2.64341e-76	0.705734	0.712	0.409	6.05129e-72
MT-CYB	L_MSC	9.10095e-76	0.779618	0.358	0.131	2.08339e-71
STK38L	L_MSC	1.35521e-75	0.699984	0.697	0.397	3.10236e-71
ANGPTL4	L_MSC	3.10268e-75	0.592671	0.4	0.155	7.10265e-71
RGCC	L_MSC	9.35027e-75	0.674971	0.495	0.218	2.14046e-70
CTD-2325B11.1	L_MSC	1.2301e-74	0.5058	0.221	0.06	2.81594e-70
MT-ATP6	L_MSC	1.0045e-73	0.928002	0.447	0.194	2.29949e-69
DIRC3	L_MSC	2.62497e-72	0.859612	0.441	0.192	6.00907e-68
HHIP	L_MSC	5.69067e-71	0.592552	0.163	0.037	1.30271e-66
PLA2G2A	L_MSC	6.68589e-71	0.547153	0.787	0.459	1.53053e-66
MT-ND5	L_MSC	1.4114e-70	0.543369	0.241	0.071	3.23097e-66
PHLPP1	L_MSC	2.19723e-70	0.762749	0.678	0.385	5.0299e-66
GTF2IRD1	L_MSC	3.34638e-69	0.526503	0.406	0.168	7.66053e-65
GAREM	L_MSC	4.24057e-68	0.630394	0.555	0.273	9.70752e-64
GPSM2	L_MSC	7.35645e-68	0.619623	0.755	0.448	1.68404e-63
FLNB	L_MSC	1.78716e-67	0.565765	0.56	0.271	4.09118e-63
GALNT10	L_MSC	4.42284e-67	0.914719	0.655	0.385	1.01248e-62
AHI1	L_MSC	6.62985e-67	0.556237	0.922	0.696	1.51771e-62
PFKP	L_MSC	1.53834e-66	0.544473	0.574	0.286	3.52158e-62
SPAG16	L_MSC	4.17894e-66	0.591675	0.48	0.223	9.56643e-62
MSI2	L_MSC	2.44595e-65	0.55953	0.694	0.383	5.59928e-61
TMEM241	L_MSC	8.41113e-65	0.532332	0.679	0.376	1.92548e-60
RP11-383H13.1	L_MSC	4.01026e-63	0.500213	0.605	0.303	9.18029e-59
PTPRG	L_MSC	9.21327e-63	0.540815	0.979	0.799	2.1091e-58
ERBB4	L_MSC	1.61219e-62	0.72128	0.227	0.071	3.69062e-58
ACTG1	L_MSC	2.80218e-62	0.596889	0.438	0.195	6.41475e-58
AKNAD1	L_MSC	3.69333e-62	0.535676	0.48	0.226	8.45478e-58
PLEKHA2	L_MSC	1.06068e-60	0.652935	0.593	0.328	2.42811e-56
ABR	L_MSC	3.28232e-60	0.704243	0.77	0.509	7.51389e-56
MTMR2	L_MSC	1.61723e-59	0.548124	0.633	0.355	3.70217e-55
MT-ND4	L_MSC	5.96058e-59	0.662024	0.299	0.112	1.3645e-54
ITGAV	L_MSC	1.0285e-57	0.597711	0.677	0.41	2.35445e-53
MT-ND2	L_MSC	1.1739e-57	0.569853	0.259	0.09	2.68729e-53
ADAMTS2	L_MSC	5.14024e-56	0.572637	0.803	0.507	1.1767e-51
HSPB1	L_MSC	1.1374e-55	0.718473	0.345	0.145	2.60374e-51
COL5A2	L_MSC	7.2427e-55	0.695564	0.905	0.637	1.658e-50
MT-CO2	L_MSC	3.25966e-53	0.735238	0.362	0.161	7.46201e-49
MITF	L_MSC	5.92687e-51	0.552709	0.784	0.536	1.35678e-46
MT-ND1	L_MSC	3.21712e-50	0.53143	0.234	0.083	7.36464e-46
RP11-452H21.1	L_MSC	1.13258e-49	0.575641	0.697	0.447	2.59271e-45
MT-CO3	L_MSC	2.17803e-48	0.79088	0.459	0.24	4.98594e-44
UST	L_MSC	2.69547e-47	0.935109	0.686	0.438	6.17048e-43
PTPRD	L_MSC	2.72256e-47	0.615802	0.729	0.446	6.23248e-43
MT-CO1	L_MSC	6.37292e-47	0.64038	0.427	0.213	1.45889e-42
TNFAIP6	L_MSC	8.99209e-47	0.829476	0.321	0.142	2.05847e-42
TRABD2B	L_MSC	1.90084e-46	0.637233	0.32	0.14	4.35139e-42
LIMA1	L_MSC	3.04081e-46	0.530366	0.874	0.651	6.96103e-42
TIAM2	L_MSC	4.40112e-46	0.593049	0.702	0.461	1.00751e-41
MT-ND3	L_MSC	1.30924e-45	0.567926	0.309	0.132	2.99711e-41
GALNT1	L_MSC	3.74636e-45	0.747831	0.616	0.393	8.57618e-41
FOXO1	L_MSC	4.40817e-45	0.824955	0.864	0.686	1.00912e-40
SAP30L-AS1	L_MSC	1.83872e-44	0.575263	0.419	0.217	4.20919e-40
LSAMP	L_MSC	8.71021e-37	1.01918	0.608	0.408	1.99394e-32
KYNU	L_MSC	1.57918e-27	0.887293	0.295	0.16	3.61506e-23
RGS16	L_MSC	2.20785e-25	0.524876	0.24	0.116	5.05421e-21
RP11-40F8.2	L_MSC	2.80154e-25	0.627587	0.115	0.041	6.41328e-21
GLI3	L_MSC	2.00091e-23	0.569037	0.821	0.577	4.58048e-19
NCKAP5	Per	0	4.2478	0.916	0.126	0
PRKG1	Per	0	3.35989	0.993	0.441	0
INPP4B	Per	0	3.32775	0.904	0.16	0
COL25A1	Per	0	3.2646	0.481	0.047	0
SYNPO2	Per	0	3.16395	0.858	0.159	0
GUCY1A2	Per	0	2.95363	0.739	0.067	0
CCDC102B	Per	0	2.9116	0.799	0.135	0
GRID1	Per	0	2.843	0.766	0.085	0
NR2F2-AS1	Per	0	2.58502	0.911	0.235	0
TRPC6	Per	0	2.54655	0.662	0.032	0
COL4A1	Per	0	2.43095	0.861	0.337	0
GPR116	Per	0	2.4168	0.788	0.069	0
SLC7A2	Per	0	2.40601	0.692	0.077	0
ACTA2	Per	0	2.40355	0.642	0.137	0
NOTCH3	Per	0	2.34373	0.776	0.063	0
CHSY3	Per	0	2.34264	0.865	0.46	0
STEAP4	Per	0	2.33137	0.709	0.117	0
SEMA5A	Per	0	2.32103	0.803	0.137	0
MYO1B	Per	0	2.31882	0.854	0.388	0
EGFLAM	Per	0	2.30502	0.52	0.023	0
EPS8	Per	0	2.3011	0.952	0.624	0
CALD1	Per	0	2.2854	0.979	0.652	0
MRVI1	Per	0	2.26732	0.712	0.025	0
COL4A2	Per	0	2.198	0.883	0.406	0
ITGA7	Per	0	2.17815	0.744	0.068	0
BAI3	Per	0	2.16331	0.461	0.055	0
ABCC9	Per	0	2.14157	0.718	0.145	0
NR2F2	Per	0	2.14153	0.746	0.097	0
CSRNP3	Per	0	2.13853	0.568	0.054	0
COL18A1	Per	0	2.11634	0.815	0.254	0
RCAN2	Per	0	2.1138	0.634	0.11	0
DPY19L2	Per	0	2.09514	0.578	0.013	0
FRMD3	Per	0	2.08118	0.557	0.118	0
PARM1	Per	0	2.07706	0.556	0.023	0
MIR143HG	Per	0	2.07658	0.626	0.055	0
IGFBP7	Per	0	2.06387	0.937	0.389	0
PDE1A	Per	0	2.04079	0.828	0.283	0
RNF152	Per	0	2.03579	0.541	0.076	0
IL1RAPL1	Per	0	2.0047	0.348	0.033	0
PDE3A	Per	0	1.97773	0.748	0.241	0
LGI4	Per	0	1.97617	0.561	0.039	0
CLMN	Per	0	1.96532	0.641	0.101	0
EDNRA	Per	0	1.91928	0.563	0.031	0
PDE1C	Per	0	1.89159	0.697	0.231	0
CDH6	Per	0	1.88538	0.489	0.02	0
NEURL1B	Per	0	1.8829	0.596	0.054	0
ADAMTS12	Per	0	1.87596	0.683	0.202	0
RP11-223C24.1	Per	0	1.86501	0.348	0.029	0
MIR4435-1HG	Per	0	1.85966	0.82	0.335	0
ADAMTS9-AS2	Per	0	1.85667	0.797	0.256	0
ITGA1	Per	0	1.83009	0.678	0.201	0
RGS5	Per	0	1.81691	0.416	0.015	0
LINC00989	Per	0	1.8074	0.484	0.012	0
RBPMS	Per	0	1.79872	0.908	0.479	0
PAWR	Per	0	1.78853	0.61	0.066	0
TPM1	Per	0	1.78136	0.746	0.319	0
RP11-729I10.2	Per	0	1.76299	0.48	0.069	0
EBF2	Per	0	1.74892	0.911	0.474	0
AC003991.3	Per	0	1.73806	0.477	0.054	0
LMOD1	Per	0	1.68246	0.504	0.034	0
TINAGL1	Per	0	1.68007	0.615	0.046	0
DOCK10	Per	0	1.65941	0.671	0.203	0
LAMA3	Per	0	1.64267	0.516	0.131	0
ANO1	Per	0	1.6413	0.579	0.088	0
SYTL2	Per	0	1.62634	0.676	0.256	0
ARHGAP6	Per	0	1.61464	0.819	0.378	0
ARHGAP15	Per	0	1.60629	0.688	0.153	0
A2M	Per	0	1.60508	0.726	0.205	0
GJC1	Per	0	1.56234	0.444	0.02	0
ASAP1	Per	0	1.55845	0.958	0.737	0
TAGLN	Per	0	1.5313	0.452	0.047	0
ID4	Per	0	1.52534	0.468	0.093	0
ARHGEF17	Per	0	1.49855	0.565	0.108	0
MCAM	Per	0	1.46179	0.528	0.071	0
LIN7A	Per	0	1.44578	0.421	0.025	0
RP11-267N12.1	Per	0	1.42392	0.238	0.012	0
MAP2	Per	0	1.37453	0.424	0.052	0
ENPEP	Per	0	1.34593	0.346	0.012	0
CPE	Per	0	1.30895	0.377	0.054	0
LPPR4	Per	0	1.30871	0.366	0.019	0
CTD-2536I1.1	Per	0	1.30782	0.4	0.038	0
PTGER3	Per	0	1.30713	0.332	0.041	0
SLC38A11	Per	0	1.24212	0.188	0.007	0
MIR145	Per	0	1.23961	0.375	0.033	0
RP11-152K4.2	Per	0	1.23741	0.291	0.026	0
FHL5	Per	0	1.22951	0.296	0.016	0
STAT4	Per	0	1.21217	0.343	0.048	0
AC010890.1	Per	0	1.1183	0.28	0.005	0
FAM162B	Per	0	1.11019	0.324	0.008	0
TBX2	Per	0	1.10892	0.305	0.014	0
RP11-570L15.1	Per	0	1.10534	0.275	0.024	0
SEMA5B	Per	0	1.09447	0.265	0.009	0
LZTS1	Per	0	1.03636	0.324	0.023	0
AC131025.8	Per	0	1.03388	0.31	0.028	0
LINC00924	Per	0	0.956944	0.26	0.011	0
HES4	Per	0	0.909048	0.324	0.045	0
AC016909.1	Per	0	0.84148	0.222	0.004	0
RP11-44F21.2	Per	0	0.824125	0.213	0.006	0
FBLIM1	Per	0	0.760829	0.274	0.032	0
DEFB124	Per	0	0.717966	0.185	0.004	0
IGFBP2	Per	0	0.708953	0.191	0.009	0
TMEM74B	Per	0	0.679004	0.241	0.019	0
2023-09-04	Per	0	0.677751	0.22	0.012	0
TRPC4	Per	0	0.659476	0.165	0.006	0
SLC6A1-AS1	Per	0	0.613814	0.17	0.006	0
SLCO1C1	Per	0	0.606119	0.161	0.007	0
KCNJ8	Per	0	0.579105	0.18	0.006	0
SCN4B	Per	0	0.552146	0.189	0.01	0
LZTS1-AS1	Per	3.2627e-307	0.583819	0.171	0.011	7.46898e-303
FRY	Per	4.99862e-303	1.59354	0.702	0.263	1.14428e-298
RP11-434H14.1	Per	1.11004e-302	0.771013	0.209	0.018	2.5411e-298
LPHN3	Per	1.34112e-302	2.65406	0.29	0.039	3.0701e-298
CLSTN2	Per	1.35158e-297	2.6107	0.469	0.116	3.09403e-293
SGIP1	Per	2.80356e-294	1.60592	0.704	0.258	6.41791e-290
PDE5A	Per	4.52001e-294	1.64021	0.828	0.428	1.03472e-289
GUCY1A3	Per	1.38392e-293	1.32912	0.517	0.132	3.16807e-289
DOK6	Per	4.17396e-290	1.28906	0.369	0.068	9.55504e-286
ADCY3	Per	5.04024e-290	1.40482	0.602	0.195	1.15381e-285
COL5A3	Per	1.23845e-286	1.40347	0.556	0.163	2.83505e-282
SNX31	Per	1.29493e-285	0.504102	0.118	0.004	2.96436e-281
RP11-570L15.2	Per	8.50606e-283	0.754588	0.211	0.021	1.94721e-278
APOE	Per	4.75478e-281	1.00931	0.275	0.038	1.08846e-276
MYL9	Per	1.33076e-278	1.35344	0.58	0.188	3.04638e-274
TEX41	Per	6.3276e-274	1.56757	0.777	0.362	1.44851e-269
CTD-3193K9.4	Per	5.11093e-273	0.605686	0.205	0.02	1.16999e-268
DYNC1I1	Per	1.77136e-272	1.27609	0.427	0.097	4.055e-268
LDB3	Per	1.81752e-271	0.870114	0.227	0.026	4.16066e-267
LPP	Per	9.15401e-271	1.31333	0.977	0.912	2.09554e-266
PDGFRB	Per	1.4727e-266	1.44824	0.826	0.417	3.3713e-262
LPHN2	Per	6.49745e-265	1.41765	0.709	0.28	1.4874e-260
TFPI	Per	8.3466e-265	1.32469	0.76	0.341	1.9107e-260
NFASC	Per	2.36706e-263	1.04661	0.411	0.091	5.41867e-259
ARHGAP42	Per	3.80952e-261	1.4509	0.733	0.326	8.72076e-257
RP11-522B15.3	Per	3.64437e-258	0.9765	0.305	0.052	8.34269e-254
RP11-525K10.3	Per	2.68196e-257	1.19091	0.145	0.01	6.13954e-253
GUCY1B3	Per	8.08965e-257	0.908091	0.347	0.067	1.85188e-252
CRISPLD2	Per	1.8375e-254	2.2757	0.643	0.244	4.2064e-250
ANGPT1	Per	2.50967e-254	1.40051	0.542	0.163	5.74514e-250
TPM2	Per	3.93993e-247	0.965784	0.38	0.084	9.01928e-243
PTEN	Per	2.5682e-243	1.38694	0.866	0.591	5.87911e-239
AP001347.6	Per	8.63736e-242	1.56227	0.604	0.233	1.97726e-237
RERG	Per	1.13951e-240	1.36973	0.788	0.373	2.60856e-236
CLTCL1	Per	9.19791e-240	1.01106	0.425	0.109	2.10559e-235
ANO4	Per	3.64644e-237	0.569094	0.119	0.006	8.34743e-233
SLCO3A1	Per	7.49574e-235	1.4841	0.894	0.658	1.71593e-230
JAG1	Per	2.12251e-234	1.40988	0.632	0.255	4.85885e-230
PRKG1-AS1	Per	8.654e-232	0.793787	0.228	0.031	1.98107e-227
C11orf96	Per	1.40771e-231	1.197	0.396	0.095	3.22253e-227
ISYNA1	Per	2.54448e-231	0.502124	0.169	0.016	5.82483e-227
MPRIP	Per	1.00627e-230	1.32835	0.712	0.362	2.30356e-226
COL27A1	Per	5.08407e-229	1.1245	0.454	0.128	1.16385e-224
DLC1	Per	3.4142e-228	1.2865	0.978	0.765	7.8158e-224
LINC00152	Per	1.30712e-227	1.33602	0.539	0.183	2.99225e-223
CTNNA3	Per	1.46641e-225	1.64451	0.307	0.06	3.3569e-221
MYH9	Per	3.31959e-224	1.2823	0.772	0.414	7.59921e-220
SLC35F1	Per	2.71586e-223	0.935064	0.165	0.016	6.21715e-219
RP11-664H17.1	Per	2.87414e-223	1.03421	0.223	0.031	6.57948e-219
GPR176	Per	3.88909e-223	1.17986	0.369	0.088	8.90291e-219
C8orf4	Per	2.32052e-222	0.722631	0.139	0.011	5.31214e-218
ADAMTS1	Per	3.59103e-222	1.42318	0.445	0.124	8.22059e-218
CTD-2201E9.4	Per	7.72621e-222	0.738203	0.215	0.029	1.76868e-217
SCN3A	Per	2.56606e-221	0.665361	0.133	0.009	5.87422e-217
LARGE	Per	2.88774e-220	1.37013	0.849	0.574	6.61061e-216
MAPK10	Per	9.32455e-219	1.30419	0.437	0.121	2.13458e-214
ADAMTS4	Per	3.31789e-218	1.20077	0.279	0.05	7.59532e-214
LHFP	Per	4.0573e-218	1.35199	0.935	0.671	9.28796e-214
PPARG	Per	1.77228e-216	1.30031	0.6	0.221	4.05711e-212
EPHA2	Per	4.09884e-216	0.530252	0.172	0.018	9.38306e-212
NCK2	Per	1.46142e-214	1.26095	0.61	0.255	3.34549e-210
EFHD1	Per	3.8294e-214	0.751449	0.25	0.041	8.76625e-210
PRR16	Per	1.13184e-210	1.26025	0.387	0.098	2.59101e-206
CD36	Per	6.52207e-210	1.64118	0.522	0.173	1.49303e-205
EPHA3	Per	8.181e-210	1.14297	0.494	0.152	1.87279e-205
RP11-405A12.2	Per	8.58826e-210	1.23593	0.268	0.049	1.96603e-205
RYR2	Per	2.00719e-208	1.60676	0.424	0.119	4.59485e-204
CYP7B1	Per	3.76149e-207	1.29536	0.579	0.214	8.61081e-203
SH2D3C	Per	2.32723e-206	0.861582	0.358	0.084	5.3275e-202
SH3RF1	Per	1.94798e-200	1.5064	0.733	0.413	4.45932e-196
RASAL2	Per	5.94055e-200	1.23486	0.897	0.653	1.35991e-195
COL23A1	Per	7.47384e-199	0.701488	0.182	0.023	1.71091e-194
CACNA1C	Per	3.39545e-198	1.25599	0.871	0.502	7.77286e-194
PLCL1	Per	1.58977e-195	2.00532	0.712	0.382	3.63931e-191
FAM13C	Per	5.27922e-195	1.31195	0.554	0.211	1.20852e-190
IMMP2L	Per	1.411e-193	1.34086	0.93	0.796	3.23006e-189
GRIN2A	Per	3.50513e-192	1.04499	0.191	0.026	8.02395e-188
SPECC1	Per	6.37177e-189	1.30595	0.67	0.333	1.45862e-184
ZEB2	Per	6.70591e-187	0.966218	0.935	0.689	1.53512e-182
DGKB	Per	2.53666e-183	1.16136	0.22	0.037	5.80692e-179
DAAM2	Per	1.353e-181	1.17753	0.627	0.294	3.09728e-177
LRRTM3	Per	2.04709e-179	0.931392	0.167	0.021	4.68619e-175
PPP1R12A	Per	8.19094e-179	1.21714	0.858	0.66	1.87507e-174
KCNAB1	Per	8.57171e-178	1.60468	0.391	0.12	1.96224e-173
HDAC9	Per	1.58125e-175	1.05222	0.652	0.285	3.6198e-171
GGT5	Per	3.47589e-174	0.807698	0.329	0.084	7.95701e-170
TBC1D1	Per	5.95229e-174	1.0565	0.586	0.252	1.3626e-169
TIMP3	Per	7.24449e-174	1.4201	0.777	0.435	1.65841e-169
FHL2	Per	2.8365e-172	1.02475	0.37	0.109	6.49332e-168
RGS6	Per	1.16037e-171	1.46776	0.509	0.186	2.65633e-167
PMEPA1	Per	4.74011e-171	1.2381	0.504	0.199	1.08511e-166
ANKRD29	Per	1.39191e-170	0.913302	0.369	0.105	3.18637e-166
ABLIM2	Per	1.98398e-170	0.852886	0.321	0.08	4.54172e-166
CTD-3064M3.7	Per	4.92418e-169	0.925187	0.155	0.019	1.12724e-164
NDRG2	Per	1.45023e-166	0.760868	0.331	0.088	3.31987e-162
ARHGAP10	Per	1.15603e-163	1.16151	0.823	0.578	2.64638e-159
THSD7B	Per	2.98372e-162	1.04958	0.21	0.037	6.83034e-158
KCNQ3	Per	7.52866e-160	0.953002	0.232	0.046	1.72346e-155
PELI2	Per	7.99889e-160	1.3441	0.674	0.35	1.83111e-155
CRIM1	Per	1.41972e-158	1.6236	0.708	0.404	3.25002e-154
PEAR1	Per	2.49865e-157	0.611819	0.285	0.067	5.71992e-153
CHN1	Per	2.65637e-154	1.02153	0.421	0.143	6.08096e-150
C1QTNF1	Per	3.40388e-154	0.796247	0.327	0.092	7.79216e-150
CTD-2175A23.1	Per	1.29509e-153	0.665276	0.206	0.038	2.96473e-149
MT2A	Per	1.80429e-153	1.21177	0.626	0.281	4.13039e-149
DCBLD1	Per	5.72674e-153	1.01796	0.323	0.093	1.31097e-148
DMD	Per	2.7575e-149	1.10439	0.718	0.387	6.31246e-145
OSBPL10	Per	9.45356e-148	1.1891	0.729	0.436	2.16411e-143
GRK5	Per	1.04184e-147	1.07373	0.772	0.484	2.38498e-143
PHLDA1	Per	2.48967e-146	0.634871	0.238	0.052	5.69936e-142
KCNT2	Per	1.7215e-145	1.35762	0.692	0.393	3.94086e-141
SORBS3	Per	2.93588e-145	0.929532	0.484	0.198	6.72082e-141
UBA2	Per	3.07221e-145	1.06082	0.579	0.287	7.03291e-141
SPARCL1	Per	2.719e-143	0.871482	0.734	0.386	6.22433e-139
RBM20	Per	5.48169e-143	0.59415	0.131	0.016	1.25487e-138
LIPI	Per	3.52678e-141	0.827733	0.273	0.07	8.0735e-137
NID1	Per	1.04619e-139	0.829602	0.44	0.166	2.39494e-135
MYOM1	Per	1.69695e-139	0.930174	0.349	0.11	3.88466e-135
RP11-150O12.1	Per	5.09279e-139	0.844151	0.236	0.054	1.16584e-134
PPP1R12B	Per	8.6562e-139	1.14217	0.755	0.499	1.98158e-134
MAP1B	Per	1.45121e-138	1.09103	0.61	0.298	3.32212e-134
NRXN3	Per	3.48434e-138	1.48424	0.329	0.1	7.97635e-134
PARD3	Per	1.32364e-137	0.91291	0.918	0.687	3.03007e-133
IGFBP5	Per	7.56004e-136	1.22213	0.398	0.143	1.73064e-131
UTRN	Per	5.50671e-131	0.837232	0.955	0.864	1.2606e-126
RBMS3	Per	3.54046e-130	0.78352	0.975	0.8	8.10482e-126
FRMD4A	Per	2.28301e-126	0.902518	0.788	0.485	5.22626e-122
CYP26B1	Per	4.85618e-126	0.540817	0.123	0.017	1.11168e-121
PLEKHG2	Per	7.74772e-125	0.746604	0.394	0.142	1.77361e-120
MEF2C	Per	1.90594e-124	0.964239	0.72	0.399	4.36307e-120
VCL	Per	3.25502e-124	1.04884	0.752	0.496	7.45139e-120
NBEAL1	Per	3.51683e-124	0.936323	0.798	0.595	8.05072e-120
CERS6	Per	6.85747e-123	1.00065	0.594	0.314	1.56981e-118
TUSC3	Per	1.4737e-122	0.590143	0.252	0.065	3.3736e-118
RALGPS2	Per	9.26021e-121	1.03846	0.459	0.2	2.11985e-116
CTSC	Per	1.11993e-120	0.701757	0.338	0.109	2.56373e-116
OSMR	Per	1.48634e-119	1.55685	0.688	0.439	3.40254e-115
PHYHIPL	Per	9.11865e-117	0.647093	0.245	0.065	2.08744e-112
RNF180	Per	5.00274e-116	0.78458	0.336	0.114	1.14523e-111
MYLK	Per	7.88809e-116	0.693059	0.412	0.159	1.80574e-111
ESAM	Per	8.33501e-116	0.527499	0.249	0.065	1.90805e-111
PTPRK	Per	1.24323e-114	0.854652	0.798	0.534	2.84601e-110
PPM1E	Per	1.65137e-114	0.713201	0.128	0.02	3.78031e-110
ZBTB46	Per	1.02422e-113	1.18154	0.431	0.189	2.34464e-109
FABP4	Per	1.7127e-113	0.545318	0.27	0.074	3.92072e-109
ENOX1	Per	6.12693e-113	0.948691	0.482	0.216	1.40258e-108
THY1	Per	9.27085e-113	0.815307	0.345	0.124	2.12228e-108
SNRK	Per	1.90903e-112	0.969359	0.602	0.341	4.37015e-108
SMARCD3	Per	2.00353e-112	0.5582	0.26	0.075	4.58647e-108
RP11-465I4.2	Per	5.22358e-112	0.56208	0.119	0.017	1.19578e-107
LDLRAD3	Per	1.01783e-111	0.888336	0.548	0.279	2.33001e-107
PPFIA2	Per	3.73711e-111	0.810725	0.394	0.149	8.55498e-107
ANO3	Per	8.71061e-111	0.751092	0.12	0.018	1.99403e-106
GNAI1	Per	1.1824e-110	0.828406	0.361	0.134	2.70675e-106
DGKG	Per	3.08822e-110	0.834758	0.218	0.056	7.06956e-106
AGAP1	Per	5.36518e-109	0.756715	0.918	0.777	1.2282e-104
ANGPT2	Per	4.77911e-108	0.873605	0.515	0.247	1.09403e-103
RABGAP1	Per	2.24234e-107	0.954253	0.71	0.503	5.13316e-103
SHISA6	Per	5.80445e-107	0.681405	0.207	0.051	1.32876e-102
KIRREL	Per	8.21561e-107	0.877518	0.598	0.335	1.88072e-102
CYP4X1	Per	1.63541e-106	0.67523	0.285	0.088	3.74379e-102
EPAS1	Per	1.29794e-105	0.840787	0.572	0.293	2.97124e-101
KCNE4	Per	1.68069e-105	0.789375	0.327	0.116	3.84744e-101
BCL2	Per	8.63634e-105	0.898787	0.47	0.212	1.97703e-100
TMEM108	Per	1.36983e-104	0.649445	0.489	0.216	3.13582e-100
MKL2	Per	2.40628e-104	0.601528	0.687	0.415	5.50846e-100
PHLDB2	Per	8.44022e-104	0.791082	0.767	0.526	1.93213e-99
RP11-327O17.2	Per	1.06215e-102	0.701437	0.282	0.093	2.43148e-98
RP11-61I13.3	Per	1.63785e-102	0.614401	0.251	0.076	3.74937e-98
NMD3	Per	2.20493e-102	1.00872	0.547	0.298	5.04752e-98
ARHGAP29	Per	3.45228e-101	0.775168	0.615	0.335	7.90295e-97
PAG1	Per	2.35813e-100	0.770573	0.333	0.121	5.39824e-96
SLC2A3	Per	2.62538e-100	1.02515	0.615	0.34	6.01002e-96
2023-09-07	Per	3.36032e-100	0.850351	0.703	0.494	7.69246e-96
COBLL1	Per	1.07553e-98	0.856659	0.797	0.576	2.46209e-94
TANC1	Per	3.16247e-98	0.676517	0.605	0.326	7.23953e-94
ADCY6	Per	4.82374e-98	0.674709	0.339	0.132	1.10425e-93
MAP3K5	Per	1.2536e-97	0.927039	0.562	0.308	2.86973e-93
UNC5C	Per	9.0853e-97	0.879362	0.296	0.102	2.07981e-92
PRRX1	Per	9.4884e-97	0.68816	0.891	0.61	2.17208e-92
SLC7A5	Per	7.20641e-96	0.525956	0.167	0.038	1.64969e-91
LAMA4	Per	3.44503e-95	0.688402	0.803	0.559	7.88637e-91
IFITM2	Per	4.25024e-95	0.662209	0.291	0.099	9.72964e-91
C12orf79	Per	7.58595e-93	1.00166	0.5	0.254	1.73658e-88
SOX13	Per	7.94085e-93	0.570926	0.266	0.087	1.81782e-88
PGM5	Per	9.65273e-92	0.646418	0.386	0.158	2.2097e-87
STAMBPL1	Per	1.72616e-91	1.14575	0.39	0.176	3.95153e-87
C4orf32	Per	3.30209e-91	0.577559	0.294	0.101	7.55915e-87
ARHGEF7	Per	2.95146e-90	1.03888	0.688	0.502	6.75648e-86
LINC01091	Per	5.0995e-90	1.0426	0.339	0.137	1.16738e-85
ECE1	Per	1.3974e-89	0.798522	0.541	0.298	3.19892e-85
KLHL23	Per	3.24081e-88	0.700403	0.297	0.112	7.41886e-84
ST5	Per	8.36546e-88	0.797289	0.667	0.425	1.91502e-83
KPNA5	Per	2.75778e-87	1.05399	0.427	0.217	6.3131e-83
PCED1A	Per	4.04151e-87	0.75364	0.416	0.198	9.25183e-83
SLIT3	Per	8.91031e-87	1.4286	0.629	0.402	2.03975e-82
LEPREL1	Per	1.29421e-85	0.799833	0.305	0.116	2.96271e-81
RGS16	Per	2.12767e-85	0.640175	0.301	0.11	4.87065e-81
AC005592.2	Per	2.64758e-85	0.573435	0.171	0.044	6.06084e-81
COL6A2	Per	6.31714e-85	0.71127	0.819	0.558	1.44612e-80
INPP5A	Per	7.42594e-85	0.723715	0.453	0.229	1.69995e-80
FLNA	Per	3.6518e-83	0.759821	0.511	0.281	8.35971e-79
ANK3	Per	7.05973e-83	0.950568	0.31	0.122	1.61611e-78
TNS1	Per	1.38379e-82	0.73522	0.823	0.66	3.16776e-78
SIK1	Per	4.66428e-82	0.861273	0.27	0.099	1.06775e-77
AC007319.1	Per	3.69204e-81	0.55185	0.83	0.572	8.45182e-77
CSRP1	Per	5.09416e-81	0.581844	0.22	0.07	1.16615e-76
SYN3	Per	2.96983e-80	1.20599	0.417	0.204	6.79853e-76
NHS	Per	2.50163e-79	0.864017	0.554	0.316	5.72674e-75
PTPRG	Per	2.02329e-78	0.658114	0.944	0.798	4.63171e-74
DNAH11	Per	3.53539e-78	0.523338	0.133	0.03	8.09321e-74
PIP5K1B	Per	5.17752e-77	0.703596	0.18	0.051	1.18524e-72
SLC12A2	Per	1.44867e-76	0.922673	0.345	0.154	3.3163e-72
PCSK7	Per	1.45179e-74	1.21538	0.487	0.288	3.32344e-70
HIP1	Per	1.84783e-74	0.743933	0.702	0.499	4.23006e-70
ADIRF	Per	2.19821e-73	0.656836	0.368	0.165	5.03214e-69
RAPGEF2	Per	3.00635e-73	0.789934	0.73	0.548	6.88214e-69
FGF7	Per	3.02736e-73	1.01071	0.385	0.181	6.93023e-69
SATB2	Per	6.95799e-73	0.780886	0.332	0.149	1.59282e-68
ELOVL5	Per	1.05112e-72	0.781924	0.507	0.287	2.40621e-68
TCF7L1	Per	3.5161e-72	0.837168	0.58	0.371	8.04905e-68
CTC-575N7.1	Per	8.9308e-72	0.986775	0.214	0.073	2.04444e-67
KCNH1	Per	1.36197e-71	0.770685	0.236	0.085	3.11781e-67
SYT2	Per	1.43194e-71	0.617031	0.18	0.054	3.27799e-67
SEMA6D	Per	1.5691e-71	0.615076	0.296	0.121	3.59198e-67
LRRN3	Per	2.35326e-71	0.681524	0.361	0.17	5.38709e-67
MSRB3	Per	3.33316e-71	0.801014	0.62	0.41	7.63027e-67
ARID5B	Per	2.93083e-70	0.854354	0.685	0.514	6.70926e-66
CD44	Per	1.92643e-69	0.751431	0.851	0.685	4.40999e-65
MYO10	Per	2.46499e-69	0.700008	0.406	0.203	5.64285e-65
POLR2B	Per	4.21522e-69	0.870109	0.494	0.297	9.64948e-65
MAML2	Per	5.17675e-69	0.622103	0.901	0.808	1.18506e-64
AEBP2	Per	7.35505e-69	0.814846	0.624	0.436	1.68372e-64
PEAK1	Per	1.38888e-68	0.705826	0.858	0.773	3.17942e-64
KALRN	Per	2.27601e-68	0.638311	0.605	0.373	5.21024e-64
APOLD1	Per	6.70866e-68	0.632714	0.264	0.103	1.53575e-63
PDGFA	Per	1.1031e-67	0.645354	0.263	0.104	2.52521e-63
MLK7-AS1	Per	3.15975e-67	0.744112	0.38	0.19	7.23329e-63
CFH	Per	2.11289e-66	1.08453	0.704	0.497	4.83682e-62
PTK2	Per	3.05963e-66	0.519609	0.898	0.817	7.00411e-62
LINC01060	Per	1.82808e-65	0.694674	0.168	0.05	4.18484e-61
SLC38A2	Per	2.35154e-65	0.801931	0.641	0.452	5.38315e-61
ITIH5	Per	4.25751e-65	0.642331	0.392	0.195	9.74629e-61
OLFML2B	Per	4.51159e-65	0.733662	0.352	0.174	1.03279e-60
BMP5	Per	7.19591e-65	0.826726	0.295	0.125	1.64729e-60
RFTN1	Per	8.46584e-65	0.744264	0.521	0.318	1.938e-60
MOB3B	Per	9.20695e-65	0.749995	0.442	0.244	2.10766e-60
ITPR1	Per	3.54571e-64	0.605151	0.508	0.298	8.11684e-60
CACNA2D1	Per	1.41443e-63	0.687888	0.736	0.535	3.23791e-59
ARHGAP44	Per	5.39392e-63	0.703147	0.389	0.202	1.23478e-58
NFATC4	Per	1.20344e-62	0.500018	0.311	0.14	2.75492e-58
ROCK2	Per	2.0598e-62	0.641394	0.739	0.591	4.71529e-58
PTPN13	Per	4.59304e-62	0.688121	0.48	0.279	1.05144e-57
MCU	Per	9.59439e-62	0.9133	0.622	0.453	2.19635e-57
TLE2	Per	2.27402e-61	0.523167	0.219	0.082	5.20568e-57
ARHGAP17	Per	4.28946e-61	0.713954	0.584	0.406	9.81943e-57
PDE4C	Per	2.40395e-60	0.501692	0.121	0.03	5.50312e-56
PDZD2	Per	5.07253e-60	1.17542	0.506	0.332	1.1612e-55
ARHGAP1	Per	3.13787e-59	0.644036	0.416	0.235	7.18322e-55
FAM78B	Per	4.17683e-59	0.74612	0.259	0.11	9.56159e-55
FAM110B	Per	5.85315e-59	0.770478	0.512	0.316	1.3399e-54
CCL2	Per	8.3685e-59	0.804631	0.25	0.103	1.91572e-54
HIPK2	Per	1.06815e-58	0.774341	0.425	0.242	2.44521e-54
THBS1	Per	1.09896e-58	1.19287	0.228	0.091	2.51574e-54
RP11-3L8.3	Per	1.51438e-58	0.637969	0.22	0.084	3.46672e-54
2023-09-09	Per	3.20704e-58	0.706407	0.492	0.3	7.34155e-54
KHDRBS3	Per	3.9126e-58	0.684476	0.392	0.205	8.95672e-54
SMIM12	Per	1.35515e-57	0.521867	0.233	0.094	3.1022e-53
PARVA	Per	2.62341e-57	0.59613	0.63	0.442	6.00551e-53
NCALD	Per	3.88284e-57	0.700656	0.584	0.381	8.88859e-53
AC007401.2	Per	7.17499e-57	0.88118	0.306	0.146	1.6425e-52
SMC6	Per	8.66471e-57	0.63278	0.414	0.234	1.98353e-52
MAT2A	Per	1.91953e-56	0.782058	0.516	0.331	4.39418e-52
ADAM19	Per	5.85847e-56	0.556377	0.316	0.151	1.34112e-51
FAT1	Per	8.55453e-56	0.687268	0.542	0.349	1.9583e-51
RP11-444D3.1	Per	9.92849e-56	0.544593	0.814	0.628	2.27283e-51
BTG1	Per	1.41785e-54	0.553046	0.491	0.297	3.24574e-50
TRAK1	Per	2.50962e-54	0.64896	0.678	0.513	5.74501e-50
MYH11	Per	1.24228e-53	0.894952	0.273	0.127	2.84383e-49
MLTK	Per	2.00834e-53	0.737149	0.591	0.426	4.59749e-49
STK39	Per	2.97659e-53	0.652687	0.564	0.385	6.814e-49
MARK1	Per	3.14854e-53	0.593326	0.495	0.303	7.20764e-49
ATF3	Per	5.68717e-53	0.61019	0.449	0.254	1.30191e-48
RP11-96H19.1	Per	1.27222e-52	0.503662	0.222	0.089	2.91236e-48
MEF2C-AS1	Per	1.54131e-52	0.694852	0.351	0.182	3.52836e-48
LURAP1L	Per	5.63507e-50	0.59292	0.236	0.103	1.28998e-45
COL6A1	Per	6.61065e-50	0.530665	0.786	0.591	1.51331e-45
APBB2	Per	6.72553e-50	0.858024	0.721	0.592	1.53961e-45
NFIL3	Per	1.94158e-48	0.610602	0.395	0.224	4.44466e-44
LOXL2	Per	2.55073e-48	0.697189	0.391	0.22	5.83914e-44
DOCK8	Per	1.88266e-47	0.587637	0.429	0.246	4.30978e-43
DDAH1	Per	4.58146e-47	0.838485	0.401	0.239	1.04879e-42
UACA	Per	4.95844e-47	0.837299	0.732	0.637	1.13509e-42
IGFBP4	Per	2.30187e-46	0.514672	0.54	0.354	5.26945e-42
GTDC1	Per	4.89593e-46	0.667816	0.589	0.424	1.12078e-41
SOCS3	Per	1.10153e-45	0.628462	0.576	0.392	2.52163e-41
NID2	Per	1.95977e-45	0.513343	0.391	0.224	4.4863e-41
ETS1	Per	2.40436e-45	0.514948	0.523	0.346	5.50405e-41
TLE1	Per	6.53488e-45	0.529715	0.285	0.142	1.49597e-40
EPN2	Per	3.72442e-44	0.618278	0.633	0.489	8.52594e-40
CRTC3	Per	1.98702e-43	0.61628	0.533	0.383	4.54869e-39
YAP1	Per	2.1273e-43	0.59194	0.643	0.485	4.86983e-39
ITGB1	Per	1.74107e-42	0.517434	0.628	0.469	3.98566e-38
STOM	Per	1.10792e-41	0.514318	0.405	0.243	2.53626e-37
ROCK1	Per	1.58262e-41	0.540825	0.756	0.657	3.62294e-37
PCBP3	Per	5.67763e-41	0.681103	0.338	0.19	1.29972e-36
CTB-174D11.1	Per	6.65443e-41	0.562559	0.206	0.091	1.52333e-36
NR4A3	Per	1.00476e-40	0.542543	0.205	0.089	2.30009e-36
GPHN	Per	1.81747e-40	0.530111	0.773	0.656	4.16056e-36
VSTM4	Per	2.1077e-40	0.549073	0.327	0.185	4.82496e-36
PPP3CC	Per	8.00334e-40	0.600488	0.593	0.455	1.83213e-35
TNC	Per	9.33653e-40	0.977996	0.496	0.324	2.13732e-35
NR4A1	Per	1.16142e-39	0.777945	0.407	0.251	2.65872e-35
HMGCLL1	Per	1.35526e-39	0.538111	0.269	0.136	3.10246e-35
RP11-318C2.1	Per	1.51012e-39	0.553961	0.306	0.166	3.45696e-35
EDA	Per	1.60031e-39	0.642278	0.418	0.253	3.66342e-35
ACTN1	Per	1.10109e-38	0.665015	0.427	0.273	2.52062e-34
PACSIN2	Per	8.99849e-38	0.545506	0.636	0.514	2.05993e-33
IFITM3	Per	1.49197e-37	0.509067	0.244	0.119	3.41541e-33
RP11-446N19.1	Per	3.2906e-37	0.521678	0.196	0.088	7.53285e-33
PHC2	Per	3.58953e-37	0.538424	0.412	0.27	8.21715e-33
CYTH3	Per	1.60356e-36	0.583486	0.579	0.438	3.67087e-32
BCL6	Per	1.50315e-35	0.668199	0.613	0.474	3.441e-31
AGMO	Per	1.83596e-35	0.556432	0.326	0.185	4.20287e-31
CNNM2	Per	1.16264e-34	0.812331	0.361	0.227	2.66152e-30
RP11-383H13.1	Per	1.28116e-34	0.575724	0.455	0.308	2.93282e-30
CHSY1	Per	1.27406e-32	0.640806	0.482	0.355	2.91657e-28
DGKH	Per	1.43755e-32	0.518549	0.49	0.347	3.29085e-28
GEM	Per	2.14636e-32	0.53811	0.303	0.173	4.91345e-28
SMURF1	Per	1.58286e-31	0.557719	0.57	0.446	3.62348e-27
MICU3	Per	8.97464e-31	0.505002	0.416	0.287	2.05447e-26
JARID2	Per	1.05536e-30	0.531457	0.575	0.44	2.41593e-26
SH3KBP1	Per	1.68203e-30	0.534253	0.557	0.433	3.85051e-26
ACTN4	Per	2.05771e-30	0.561908	0.426	0.301	4.7105e-26
ADAMTS19	Per	4.02567e-29	0.875915	0.175	0.084	9.21557e-25
CYR61	Per	1.29258e-28	0.625988	0.325	0.199	2.95897e-24
FAM227B	Per	3.41548e-28	0.881112	0.369	0.248	7.81873e-24
RSU1	Per	3.66782e-27	0.517509	0.566	0.456	8.39638e-23
ENAH	Per	1.07958e-26	0.672879	0.625	0.496	2.47137e-22
HGF	Per	1.24981e-24	0.515568	0.253	0.151	2.86107e-20
GOPC	Per	2.05484e-24	0.608283	0.438	0.335	4.70394e-20
RP1-91J24.3	Per	7.13887e-24	0.559638	0.299	0.193	1.63423e-19
FANCC	Per	8.78416e-24	0.524919	0.447	0.331	2.01087e-19
CCDC3	Per	4.24373e-23	0.508233	0.238	0.138	9.71474e-19
EGR1	Per	5.01723e-23	0.574593	0.561	0.431	1.14855e-18
FIGN	Per	5.40455e-23	0.510595	0.284	0.177	1.23721e-18
PLCE1	Per	6.716e-21	0.581841	0.474	0.368	1.53743e-16
NCAM2	Per	1.57304e-18	0.670289	0.155	0.084	3.60101e-14
CACNB2	Per	1.50994e-13	0.559359	0.246	0.171	3.45657e-09
MYH11	SMC	0	3.92355	0.943	0.12	0
KCNAB1	SMC	0	3.91645	0.915	0.122	0
LPHN3	SMC	0	3.69351	0.715	0.043	0
ACTA2	SMC	0	3.53321	0.94	0.155	0
RCAN2	SMC	0	3.46982	0.932	0.128	0
RYR2	SMC	0	3.23632	0.929	0.123	0
AKAP6	SMC	0	3.02998	0.826	0.053	0
CTNNA3	SMC	0	2.93237	0.755	0.063	0
ITGA8	SMC	0	2.87793	0.769	0.052	0
MIR143HG	SMC	0	2.76675	0.855	0.077	0
FHL5	SMC	0	2.7162	0.63	0.022	0
LMOD1	SMC	0	2.67854	0.781	0.05	0
MYOCD	SMC	0	2.65342	0.59	0.009	0
DGKG	SMC	0	2.58973	0.752	0.053	0
AC005358.3	SMC	0	2.42043	0.519	0.007	0
NTRK3	SMC	0	2.413	0.638	0.02	0
MCAM	SMC	0	2.27775	0.764	0.088	0
MIR145	SMC	0	2.24183	0.655	0.043	0
COL4A5	SMC	0	2.17331	0.641	0.043	0
DGKB	SMC	0	2.08173	0.476	0.041	0
MRVI1	SMC	0	2.07466	0.746	0.056	0
EDNRA	SMC	0	2.04734	0.561	0.055	0
LDB3	SMC	0	2.006	0.613	0.027	0
UNC13C	SMC	0	1.99193	0.311	0.008	0
TAGLN	SMC	0	1.90619	0.584	0.063	0
LRRTM3	SMC	0	1.86283	0.387	0.024	0
CDH6	SMC	0	1.84855	0.538	0.04	0
CTD-3064M3.7	SMC	0	1.79316	0.405	0.021	0
CASQ2	SMC	0	1.75183	0.499	0.008	0
NPNT	SMC	0	1.72881	0.499	0.027	0
NPY1R	SMC	0	1.70857	0.43	0.019	0
TBX2	SMC	0	1.63734	0.45	0.025	0
AC131025.8	SMC	0	1.60609	0.467	0.037	0
RERGL	SMC	0	1.43373	0.322	0.014	0
MYO3A	SMC	0	1.37561	0.339	0.014	0
JPH2	SMC	0	1.28559	0.325	0.006	0
ACTG2	SMC	0	1.24774	0.179	0.002	0
CNN1	SMC	0	1.20532	0.296	0.007	0
PTPLA	SMC	0	1.06092	0.299	0.012	0
RP11-140I24.1	SMC	0	1.00155	0.205	0.005	0
COL4A6	SMC	0	0.978031	0.231	0.008	0
NTF3	SMC	0	0.960253	0.256	0.01	0
RP11-710F7.2	SMC	0	0.874231	0.239	0.007	0
WFDC1	SMC	0	0.850587	0.214	0.003	0
RAMP1	SMC	0	0.816674	0.225	0.008	0
CABP1	SMC	0	0.810966	0.245	0.005	0
KCNAB1-AS2	SMC	0	0.78781	0.219	0.003	0
RP11-25L3.3	SMC	0	0.763283	0.148	0.001	0
ACTA2-AS1	SMC	0	0.72043	0.194	0.005	0
LGR6	SMC	0	0.679712	0.177	0.001	0
CSDC2	SMC	0	0.557038	0.151	0.001	0
LINC00670	SMC	2.14647e-304	1.0571	0.205	0.006	4.91369e-300
RGS6	SMC	6.11165e-303	2.88068	0.92	0.193	1.39908e-298
RP11-17L5.4	SMC	2.9579e-299	0.800107	0.174	0.004	6.77122e-295
CACNA1H	SMC	1.59282e-286	0.931963	0.239	0.01	3.64629e-282
PDE3A	SMC	1.28524e-283	2.95199	0.963	0.26	2.94217e-279
MYOM1	SMC	4.61201e-278	2.2511	0.704	0.114	1.05578e-273
CACNB2	SMC	1.59302e-276	2.63191	0.815	0.164	3.64675e-272
GRIN2A	SMC	3.47698e-270	1.55553	0.382	0.03	7.95949e-266
CTD-2009A10.1	SMC	4.6539e-270	0.507651	0.108	0.001	1.06537e-265
RP11-326A19.4	SMC	1.22202e-262	0.842159	0.231	0.01	2.79744e-258
NMNAT2	SMC	2.09163e-262	1.2468	0.256	0.013	4.78817e-258
TPM2	SMC	5.09115e-258	1.83508	0.624	0.092	1.16547e-253
SLC22A3	SMC	1.27987e-257	1.67619	0.47	0.05	2.92988e-253
CLMN	SMC	1.75931e-257	2.15734	0.715	0.124	4.02741e-253
SYNPO2	SMC	9.49565e-251	2.34152	0.858	0.19	2.17375e-246
AF001548.5	SMC	1.22011e-230	0.634655	0.202	0.009	2.79308e-226
ADCY5	SMC	3.48898e-229	1.33905	0.439	0.047	7.98697e-225
PRKG1	SMC	6.17952e-219	2.90217	0.994	0.466	1.41462e-214
ITGA7	SMC	1.23039e-217	1.46609	0.63	0.101	2.81662e-213
NR2F2-AS1	SMC	2.08804e-216	2.2598	0.915	0.265	4.77994e-212
RBPMS2	SMC	3.72918e-216	1.13207	0.356	0.033	8.53683e-212
REEP1	SMC	1.82291e-206	0.996681	0.282	0.021	4.173e-202
HES4	SMC	2.85639e-206	1.46746	0.444	0.055	6.53885e-202
NOTCH3	SMC	5.03144e-206	1.62688	0.598	0.098	1.1518e-201
CCDC3	SMC	1.25999e-204	2.25439	0.672	0.135	2.88437e-200
INPP4B	SMC	1.14786e-195	1.69484	0.812	0.195	2.62769e-191
ATP1A2	SMC	1.28659e-192	1.18603	0.356	0.036	2.94526e-188
SLC38A11	SMC	6.74946e-192	1.4577	0.225	0.014	1.54509e-187
RBPMS	SMC	2.93019e-188	2.74585	0.969	0.497	6.70779e-184
RP11-152K4.2	SMC	3.69403e-188	1.46427	0.35	0.036	8.45636e-184
CACNA1A	SMC	1.59943e-187	1.5862	0.419	0.054	3.66141e-183
ITIH5	SMC	1.52778e-186	1.82659	0.772	0.196	3.4974e-182
OCA2	SMC	8.99876e-185	0.779822	0.125	0.004	2.06e-180
MAP2	SMC	1.46496e-183	1.71724	0.47	0.068	3.35358e-179
SORBS2	SMC	3.58815e-182	2.92484	0.917	0.398	8.21399e-178
PPP2R2B	SMC	1.63756e-181	1.54977	0.419	0.054	3.7487e-177
FRY	SMC	1.58054e-180	2.21449	0.843	0.28	3.61817e-176
DMD	SMC	3.2287e-179	2.66597	0.932	0.398	7.39114e-175
WNK2	SMC	6.71379e-179	0.702697	0.191	0.011	1.53692e-174
PARM1	SMC	1.13172e-178	1.35172	0.405	0.05	2.59074e-174
MYL9	SMC	1.50459e-175	1.85436	0.746	0.203	3.4443e-171
SPEG	SMC	2.92328e-174	1.42882	0.558	0.106	6.69197e-170
DTNA	SMC	7.21709e-173	1.79012	0.735	0.174	1.65214e-168
TTLL7	SMC	6.63907e-172	1.92753	0.755	0.213	1.51982e-167
PIP5K1B	SMC	1.47614e-171	1.59127	0.399	0.053	3.37919e-167
RP11-138H11.1	SMC	6.94344e-171	0.719536	0.151	0.007	1.58949e-166
NFASC	SMC	4.97952e-169	1.56342	0.553	0.103	1.13991e-164
SORT1	SMC	6.39406e-169	1.97701	0.647	0.151	1.46373e-164
SORBS1	SMC	2.69023e-163	2.45546	0.875	0.352	6.15848e-159
RP3-514A23.2	SMC	1.54973e-161	0.84708	0.276	0.026	3.54763e-157
STAMBPL1	SMC	1.33266e-160	2.11209	0.678	0.18	3.05073e-156
ADAMTS1	SMC	2.07865e-160	2.3862	0.613	0.135	4.75845e-156
EFHD1	SMC	1.33685e-159	1.18928	0.37	0.048	3.06032e-155
MAPK4	SMC	1.67465e-157	0.648486	0.12	0.004	3.8336e-153
RBM24	SMC	2.48635e-157	0.606633	0.171	0.01	5.69176e-153
ITGA3	SMC	1.14855e-155	1.26302	0.365	0.048	2.62926e-151
ADRA1A	SMC	9.6904e-151	0.933246	0.251	0.023	2.21833e-146
PRDM16	SMC	1.50371e-149	1.82298	0.661	0.173	3.44229e-145
MSRB3	SMC	3.72269e-148	1.84646	0.9	0.414	8.52199e-144
UNC5C	SMC	8.06731e-148	1.63199	0.536	0.106	1.84677e-143
ADAMTS9-AS2	SMC	1.35204e-146	1.80238	0.843	0.28	3.0951e-142
TINAGL1	SMC	3.64707e-146	1.23064	0.45	0.075	8.34887e-142
CRIM1	SMC	2.1805e-145	2.3698	0.903	0.414	4.99159e-141
NTRK2	SMC	9.76403e-143	2.00697	0.741	0.232	2.23518e-138
WTIP	SMC	2.51743e-140	1.43267	0.436	0.079	5.76289e-136
TPM1	SMC	6.69538e-139	1.91661	0.829	0.337	1.53271e-134
SBSPON	SMC	4.02961e-138	0.607789	0.194	0.015	9.22458e-134
GLDN	SMC	1.79513e-136	1.11045	0.342	0.048	4.10941e-132
RASL12	SMC	1.6182e-134	0.822992	0.231	0.022	3.70438e-130
FLNA	SMC	1.92142e-134	1.8206	0.766	0.287	4.39852e-130
PPFIA2	SMC	5.5918e-134	1.64602	0.621	0.156	1.28008e-129
KCNQ4	SMC	8.30293e-131	0.506824	0.151	0.009	1.90071e-126
PTCHD1	SMC	2.99527e-130	0.521098	0.103	0.004	6.85677e-126
CSRP1	SMC	3.49541e-128	1.17333	0.41	0.074	8.0017e-124
KCNJ3	SMC	6.97475e-127	0.633607	0.123	0.006	1.59666e-122
ERBB4	SMC	7.16867e-127	1.72132	0.405	0.072	1.64105e-122
PPP1R12B	SMC	1.92157e-126	1.80654	0.912	0.508	4.39886e-122
SOX6	SMC	6.11117e-126	1.76076	0.786	0.288	1.39897e-121
LTBP1	SMC	4.9279e-125	1.94885	0.752	0.279	1.12809e-120
C11orf96	SMC	1.5617e-120	1.68334	0.487	0.107	3.57504e-116
CACNA1C	SMC	6.50021e-120	1.61093	0.963	0.517	1.48803e-115
WBSCR17	SMC	6.1482e-119	1.24903	0.316	0.046	1.40745e-114
RP11-301L8.2	SMC	1.12858e-118	0.703076	0.205	0.02	2.58354e-114
NKD1	SMC	1.84312e-118	0.832313	0.225	0.024	4.21927e-114
GUCY1A3	SMC	1.64729e-116	1.59815	0.57	0.148	3.77097e-112
LINC00989	SMC	3.21859e-116	1.01515	0.285	0.037	7.368e-112
BCAM	SMC	3.42956e-115	1.03295	0.322	0.049	7.85096e-111
PCSK7	SMC	4.59182e-115	2.23833	0.721	0.292	1.05116e-110
CAV2	SMC	2.34654e-113	1.97004	0.652	0.215	5.3717e-109
LPP	SMC	3.41078e-112	1.43312	0.966	0.915	7.80795e-108
SLIT3	SMC	6.43536e-112	1.69999	0.883	0.407	1.47318e-107
CALD1	SMC	5.5642e-110	1.49436	0.952	0.668	1.27376e-105
LAMA5	SMC	2.68291e-108	0.916808	0.333	0.055	6.14172e-104
AC002066.1	SMC	3.36214e-107	1.66048	0.55	0.149	7.6966e-103
CAP2	SMC	6.18831e-103	1.29927	0.513	0.135	1.41663e-98
HEYL	SMC	1.12992e-102	0.726843	0.179	0.017	2.58662e-98
TBC1D1	SMC	6.15598e-102	1.58922	0.701	0.265	1.40923e-97
CDK18	SMC	2.2519e-101	0.503373	0.142	0.011	5.15504e-97
PPP1R12A	SMC	2.55668e-101	1.53225	0.923	0.668	5.85276e-97
KIAA0922	SMC	2.26091e-100	1.65395	0.635	0.22	5.17568e-96
ANGPT1	SMC	4.10114e-100	1.5506	0.598	0.179	9.38832e-96
RASGRP2	SMC	1.59831e-99	0.68304	0.231	0.029	3.65885e-95
SRL	SMC	3.27111e-99	0.597323	0.174	0.017	7.48823e-95
NR2F2	SMC	1.82786e-98	1.15755	0.519	0.13	4.18435e-94
PAWR	SMC	1.84938e-98	1.17247	0.425	0.094	4.23361e-94
JAG1	SMC	3.81529e-98	1.56403	0.689	0.271	8.73396e-94
AK5	SMC	3.99301e-96	0.77497	0.162	0.015	9.1408e-92
RNF180	SMC	2.00163e-95	1.3121	0.473	0.122	4.58213e-91
TRPC6	SMC	4.25028e-95	0.948331	0.356	0.066	9.72974e-91
THBS1	SMC	2.00716e-94	2.04794	0.41	0.093	4.59478e-90
RP11-223C24.1	SMC	1.50739e-92	1.16866	0.279	0.045	3.45071e-88
SLCO5A1	SMC	7.76068e-92	0.773149	0.142	0.012	1.77657e-87
FBXO32	SMC	5.27485e-91	1.77606	0.484	0.139	1.20752e-86
AVPR1A	SMC	7.3557e-86	0.554269	0.111	0.008	1.68387e-81
PPP1R14A	SMC	1.49651e-85	0.5101	0.123	0.01	3.42582e-81
ARHGEF25	SMC	1.53999e-85	0.739578	0.245	0.038	3.52535e-81
PDE4C	SMC	1.60883e-85	0.763316	0.228	0.032	3.68294e-81
CPE	SMC	2.13494e-85	1.0531	0.342	0.07	4.88731e-81
PRKG1-AS1	SMC	1.01285e-84	0.887721	0.251	0.04	2.31861e-80
MYLK	SMC	2.8547e-83	1.18171	0.536	0.168	6.53498e-79
SUSD5	SMC	4.76669e-83	1.15195	0.308	0.06	1.09119e-78
ACTN4	SMC	6.64328e-83	1.48256	0.681	0.302	1.52078e-78
PTP4A3	SMC	7.92346e-82	0.602486	0.174	0.02	1.81384e-77
NEXN	SMC	1.14913e-81	1.29923	0.573	0.199	2.63059e-77
RP11-315E17.1	SMC	1.87351e-81	1.00789	0.231	0.035	4.28883e-77
AC007401.2	SMC	5.06441e-81	1.62997	0.49	0.15	1.15935e-76
HPSE2	SMC	4.12391e-80	1.54086	0.259	0.045	9.44045e-76
COL18A1	SMC	6.46957e-80	1.29133	0.675	0.282	1.48101e-75
FRMD4A	SMC	8.8017e-80	1.5416	0.869	0.497	2.01488e-75
ACTN1	SMC	9.08411e-80	1.36546	0.667	0.276	2.07953e-75
DSTN	SMC	1.22927e-79	1.48604	0.832	0.493	2.81405e-75
INPP5A	SMC	2.68596e-79	1.36082	0.607	0.236	6.1487e-75
A2M	SMC	5.65677e-79	1.03782	0.655	0.23	1.29495e-74
DYNC1I1	SMC	2.23738e-78	1.18743	0.425	0.112	5.12182e-74
RRAD	SMC	3.26131e-78	1.29065	0.162	0.018	7.4658e-74
IGFBP5	SMC	3.66548e-78	1.35055	0.496	0.152	8.39102e-74
SPINT2	SMC	5.33524e-77	0.507628	0.151	0.016	1.22134e-72
RGS7BP	SMC	2.13265e-76	0.719161	0.12	0.01	4.88206e-72
SYTL2	SMC	4.00981e-76	1.40408	0.647	0.275	9.17926e-72
COL4A2	SMC	1.35198e-75	1.27753	0.826	0.429	3.09496e-71
ARHGEF7	SMC	1.47686e-74	1.39338	0.806	0.508	3.38082e-70
ATP10A	SMC	2.71566e-74	1.50494	0.789	0.423	6.21669e-70
NR4A1	SMC	1.41972e-73	2.12742	0.613	0.254	3.25001e-69
SLC7A2	SMC	2.61591e-73	1.29125	0.413	0.11	5.98834e-69
RP11-626E13.1	SMC	3.65841e-73	0.876228	0.239	0.041	8.37483e-69
C12orf75	SMC	7.50397e-73	1.10531	0.311	0.068	1.71781e-68
IGFBP7	SMC	1.52956e-72	1.00841	0.863	0.415	3.50147e-68
PCED1B	SMC	3.24127e-72	1.38539	0.587	0.219	7.41992e-68
SYNM	SMC	4.8661e-72	0.896755	0.259	0.049	1.11395e-67
SYT2	SMC	2.17773e-71	0.890496	0.285	0.057	4.98527e-67
MPP7	SMC	1.12266e-70	1.40423	0.496	0.168	2.56998e-66
AC100830.3	SMC	1.92382e-70	1.03257	0.356	0.09	4.40402e-66
NCALD	SMC	2.74355e-70	1.31046	0.764	0.387	6.28054e-66
NDE1	SMC	7.15891e-70	1.25567	0.481	0.164	1.63882e-65
B3GALNT2	SMC	1.71586e-69	1.16373	0.49	0.169	3.92794e-65
RP11-44F21.2	SMC	2.97015e-69	0.612982	0.145	0.017	6.79928e-65
AMIGO2	SMC	1.29916e-68	0.529436	0.171	0.023	2.97404e-64
SPTB	SMC	1.99623e-68	0.504792	0.137	0.015	4.56976e-64
NT5DC3	SMC	2.13694e-68	1.01469	0.325	0.077	4.89188e-64
SPARCL1	SMC	5.93946e-68	1.38046	0.792	0.4	1.35966e-63
AKAP1	SMC	6.95731e-68	1.00802	0.39	0.109	1.59267e-63
ARHGAP6	SMC	7.09338e-68	1.4018	0.778	0.399	1.62382e-63
EDIL3	SMC	3.18364e-67	1.25568	0.59	0.226	7.28798e-63
RNF150	SMC	2.35133e-65	1.16702	0.55	0.191	5.38268e-61
UBA2	SMC	4.40767e-65	1.32496	0.635	0.299	1.009e-60
LINC00702	SMC	4.4547e-65	0.907459	0.274	0.058	1.01977e-60
OPCML	SMC	5.02482e-64	1.13276	0.157	0.021	1.15028e-59
MARK1	SMC	4.59861e-63	1.21553	0.65	0.309	1.05271e-58
PDZRN3	SMC	3.67691e-62	1.355	0.675	0.307	8.41719e-58
SLC38A1	SMC	3.92635e-62	0.869662	0.274	0.059	8.98821e-58
TNC	SMC	5.89576e-62	1.72682	0.692	0.328	1.34966e-57
TRPC4	SMC	2.74642e-61	0.568675	0.125	0.014	6.28709e-57
RNF152	SMC	6.2185e-61	1.07228	0.365	0.1	1.42354e-56
FRAS1	SMC	8.49601e-61	0.697375	0.14	0.017	1.94491e-56
NBEAL1	SMC	8.76886e-61	1.38142	0.815	0.604	2.00737e-56
NET1	SMC	3.16402e-60	1.5213	0.473	0.175	7.24308e-56
C1orf95	SMC	1.49882e-59	0.68482	0.199	0.035	3.4311e-55
PDLIM5	SMC	1.87461e-59	1.20304	0.866	0.674	4.29136e-55
SCN3A	SMC	7.553e-59	0.530715	0.128	0.015	1.72903e-54
PDE5A	SMC	6.50351e-58	1.12754	0.775	0.447	1.48878e-53
ETV6	SMC	1.05757e-57	1.21574	0.863	0.646	2.42098e-53
COL4A1	SMC	1.08421e-57	1.16047	0.726	0.363	2.48198e-53
ANKS1B	SMC	4.54652e-57	1.23786	0.684	0.346	1.04079e-52
LGI4	SMC	5.94506e-57	0.643647	0.291	0.068	1.36094e-52
KCNMA1	SMC	6.4915e-57	1.13338	0.795	0.449	1.48603e-52
SLC4A4	SMC	1.32325e-56	0.869955	0.234	0.048	3.02917e-52
CAMK2G	SMC	1.31121e-55	1.00498	0.504	0.201	3.00163e-51
KIAA1958	SMC	2.26577e-55	0.841597	0.248	0.055	5.18681e-51
FILIP1	SMC	1.16504e-54	1.25088	0.675	0.34	2.66701e-50
CTD-2269F5.1	SMC	1.84864e-54	1.04282	0.288	0.072	4.23191e-50
AP000318.2	SMC	2.28316e-54	0.504878	0.157	0.024	5.22661e-50
CTD-2536I1.1	SMC	2.95627e-54	0.801364	0.254	0.057	6.7675e-50
GRID1	SMC	5.42318e-54	0.680229	0.405	0.122	1.24147e-49
MLK7-AS1	SMC	5.44975e-54	1.10226	0.499	0.196	1.24756e-49
RASAL2	SMC	1.13769e-53	1.01615	0.883	0.664	2.6044e-49
HSPB1	SMC	2.197e-53	1.85471	0.422	0.149	5.02937e-49
AKAP12	SMC	8.95399e-53	1.7964	0.601	0.287	2.04975e-48
ARHGEF10L	SMC	1.01071e-52	1.18335	0.655	0.361	2.31372e-48
NEURL1B	SMC	1.29106e-52	0.743627	0.319	0.084	2.95549e-48
PDZRN4	SMC	7.69941e-52	1.01212	0.59	0.255	1.76255e-47
SEMA5B	SMC	1.25983e-51	0.672373	0.151	0.023	2.884e-47
ESAM	SMC	1.25801e-50	0.786438	0.285	0.073	2.87984e-46
TPM4	SMC	2.73566e-50	1.47503	0.655	0.378	6.26246e-46
GRID2	SMC	5.86475e-50	1.32079	0.134	0.019	1.34256e-45
ZBTB16	SMC	7.37549e-49	1.11615	0.749	0.432	1.6884e-44
NECAB1	SMC	8.09463e-49	0.737318	0.214	0.046	1.85302e-44
DPY19L2	SMC	9.20285e-49	0.592563	0.217	0.046	2.10672e-44
ALPK3	SMC	2.16329e-48	0.655896	0.242	0.057	4.95219e-44
KBTBD12	SMC	3.25424e-48	0.644607	0.199	0.041	7.44961e-44
ADRA2A	SMC	4.90175e-48	0.586879	0.117	0.015	1.12211e-43
PTPRK	SMC	8.05753e-48	1.04149	0.815	0.545	1.84453e-43
MAP1B	SMC	1.16107e-47	1.04514	0.632	0.311	2.65793e-43
PDLIM7	SMC	2.74357e-47	0.881953	0.45	0.178	6.28059e-43
GPC6	SMC	3.45236e-47	1.14135	0.67	0.349	7.90315e-43
ITGA1	SMC	5.91773e-47	1.09981	0.521	0.226	1.35469e-42
ATF3	SMC	1.94873e-46	1.58877	0.561	0.261	4.46104e-42
AOC3	SMC	2.92344e-46	0.516118	0.165	0.03	6.69235e-42
CDKN1A	SMC	4.43644e-46	1.22179	0.462	0.187	1.01559e-41
PHLDB2	SMC	1.26482e-45	0.873264	0.823	0.536	2.89541e-41
ADIRF	SMC	4.49787e-45	0.907581	0.45	0.172	1.02965e-40
KLHL23	SMC	6.27223e-45	1.07769	0.35	0.119	1.43584e-40
MACROD2	SMC	1.58545e-44	1.31291	0.396	0.145	3.62942e-40
MEF2C	SMC	2.04129e-44	0.805655	0.766	0.412	4.67292e-40
KALRN	SMC	2.25845e-44	0.916122	0.698	0.382	5.17005e-40
TMEM51	SMC	4.03865e-44	0.735472	0.236	0.059	9.24527e-40
SMARCD3	SMC	6.06065e-44	0.797444	0.285	0.083	1.3874e-39
BMP5	SMC	1.04704e-43	0.929522	0.385	0.131	2.39688e-39
PLS3	SMC	1.07667e-43	1.10996	0.664	0.382	2.46472e-39
CSRP2	SMC	1.29487e-43	0.810423	0.256	0.068	2.96422e-39
TSC22D1	SMC	1.31944e-43	1.12059	0.661	0.372	3.02045e-39
PDGFRB	SMC	2.01391e-43	0.996341	0.741	0.437	4.61025e-39
ZFHX3	SMC	5.3979e-43	0.955911	0.877	0.736	1.23569e-38
ARHGAP10	SMC	1.5737e-42	0.949823	0.826	0.589	3.6025e-38
MYO1D	SMC	1.5971e-42	0.8588	0.821	0.536	3.65607e-38
MLTK	SMC	2.44354e-42	1.06069	0.692	0.432	5.59375e-38
ITPR1	SMC	2.91704e-42	0.931354	0.598	0.305	6.67769e-38
ENTPD1	SMC	3.10281e-42	0.75667	0.558	0.245	7.10296e-38
CYFIP2	SMC	7.54417e-42	0.500903	0.123	0.019	1.72701e-37
PPM1L	SMC	5.25312e-41	1.02622	0.667	0.38	1.20255e-36
FCHSD2	SMC	7.04733e-41	0.928535	0.775	0.557	1.61328e-36
RP11-444D3.1	SMC	1.77366e-40	0.825888	0.886	0.635	4.06027e-36
ENTPD1-AS1	SMC	3.13242e-40	0.982146	0.749	0.473	7.17073e-36
LAMA3	SMC	3.17707e-40	0.944712	0.396	0.15	7.27294e-36
DOCK10	SMC	3.4628e-40	0.8727	0.513	0.227	7.92705e-36
C9orf147	SMC	4.03742e-40	0.701296	0.279	0.084	9.24246e-36
MRGPRF	SMC	5.30016e-40	0.591403	0.239	0.064	1.21331e-35
MICAL3	SMC	8.79051e-40	1.10166	0.527	0.262	2.01232e-35
ENTPD3	SMC	8.86637e-40	0.796992	0.208	0.052	2.02969e-35
TNIK	SMC	2.00958e-39	0.773879	0.35	0.125	4.60033e-35
CNNM2	SMC	3.6861e-39	1.62631	0.481	0.231	8.43821e-35
SMTN	SMC	3.87422e-39	0.860699	0.319	0.11	8.86886e-35
VCL	SMC	5.25891e-39	0.887902	0.746	0.508	1.20387e-34
CTB-174D11.1	SMC	9.20335e-39	0.848976	0.293	0.095	2.10683e-34
ARHGEF17	SMC	1.03658e-38	0.756113	0.359	0.133	2.37293e-34
SVIL	SMC	2.45777e-38	0.924622	0.826	0.599	5.62632e-34
MAML3	SMC	3.15346e-38	0.995613	0.67	0.383	7.21889e-34
CCDC107	SMC	3.15424e-38	0.725338	0.282	0.09	7.22068e-34
FRK	SMC	6.35916e-38	0.966948	0.365	0.141	1.45574e-33
NEB	SMC	9.37102e-38	0.603074	0.182	0.042	2.14521e-33
PDE1A	SMC	1.31352e-37	0.811677	0.61	0.311	3.00691e-33
RP11-499P20.2	SMC	1.64649e-37	0.80523	0.316	0.111	3.76914e-33
HIPK2	SMC	7.48982e-37	1.19391	0.496	0.248	1.71457e-32
ILK	SMC	8.72401e-37	0.871336	0.538	0.284	1.9971e-32
CRTC3	SMC	1.79115e-36	0.96976	0.632	0.388	4.1003e-32
RAPGEF5	SMC	2.32005e-36	0.560126	0.35	0.122	5.31105e-32
PTPRG	SMC	4.10274e-36	0.820715	0.932	0.804	9.392e-32
RP11-121G22.3	SMC	8.26899e-36	0.524164	0.145	0.029	1.89294e-31
ADARB1	SMC	2.92162e-35	1.11637	0.61	0.359	6.68817e-31
PM20D2	SMC	2.97648e-35	0.591754	0.242	0.072	6.81376e-31
HSDL2	SMC	3.5581e-35	0.963715	0.47	0.229	8.14521e-31
C9orf3	SMC	3.69938e-35	0.822419	0.895	0.751	8.46861e-31
RP11-473C19.1	SMC	5.03148e-35	0.54495	0.188	0.046	1.15181e-30
NR4A3	SMC	5.14409e-35	1.02771	0.285	0.093	1.17759e-30
FREM1	SMC	9.66175e-35	0.842158	0.419	0.179	2.21177e-30
FAM129A	SMC	1.7747e-34	0.883245	0.655	0.384	4.06263e-30
MYH9	SMC	1.93619e-34	0.898753	0.672	0.432	4.43233e-30
RP11-1100L3.8	SMC	2.03396e-34	0.624915	0.197	0.051	4.65613e-30
CNTN4	SMC	2.72311e-34	1.23268	0.368	0.143	6.23375e-30
PDLIM3	SMC	3.59888e-34	0.964058	0.57	0.31	8.23856e-30
RP11-413B19.2	SMC	7.75684e-34	0.667911	0.222	0.062	1.7757e-29
CRISPLD2	SMC	4.72529e-33	1.38167	0.516	0.264	1.08171e-28
KANK1	SMC	4.88751e-33	0.799516	0.396	0.169	1.11885e-28
SLC8A1	SMC	5.03973e-33	1.03747	0.627	0.359	1.15369e-28
C1QTNF1	SMC	1.86649e-32	0.874388	0.288	0.103	4.27276e-28
FANCC	SMC	3.07433e-32	1.05111	0.575	0.334	7.03777e-28
RP11-353M9.1	SMC	4.12357e-32	0.758844	0.268	0.09	9.43969e-28
CYR61	SMC	7.31143e-32	1.31697	0.433	0.203	1.67373e-27
MYLK-AS1	SMC	1.82321e-31	0.788058	0.205	0.059	4.1737e-27
NTN4	SMC	3.15145e-31	1.20062	0.507	0.27	7.21431e-27
ROCK1	SMC	5.55068e-31	0.818148	0.792	0.661	1.27066e-26
UBE2H	SMC	6.85944e-31	0.898761	0.721	0.536	1.57026e-26
KLF2	SMC	7.21656e-31	1.24856	0.604	0.383	1.65202e-26
EPAS1	SMC	8.82204e-31	0.723891	0.57	0.306	2.01954e-26
PDGFA	SMC	1.38204e-30	0.80572	0.296	0.111	3.16376e-26
SNTB1	SMC	2.04887e-30	0.894429	0.516	0.274	4.69027e-26
ID4	SMC	4.24902e-30	0.767382	0.305	0.113	9.72685e-26
SLC24A3	SMC	4.49563e-29	0.736006	0.407	0.182	1.02914e-24
FIGN	SMC	8.20655e-29	0.870652	0.396	0.18	1.87864e-24
GADD45B	SMC	1.25167e-28	1.30669	0.547	0.321	2.86532e-24
GARNL3	SMC	1.39522e-28	0.908796	0.513	0.29	3.19395e-24
OAZ2	SMC	1.58067e-28	0.640414	0.302	0.119	3.61848e-24
SLC8A1-AS1	SMC	1.71148e-28	1.17225	0.368	0.165	3.91792e-24
SGIP1	SMC	1.80724e-28	0.851262	0.521	0.282	4.13712e-24
HEY2	SMC	1.93142e-28	0.57222	0.171	0.046	4.4214e-24
PGM5	SMC	2.10185e-28	0.545931	0.393	0.168	4.81156e-24
LBH	SMC	2.61455e-28	1.03452	0.368	0.166	5.98522e-24
CPED1	SMC	9.84764e-28	0.904885	0.647	0.43	2.25432e-23
MICU3	SMC	1.00485e-27	0.826162	0.504	0.291	2.3003e-23
EPHA3	SMC	1.21748e-27	0.659886	0.387	0.169	2.78705e-23
VPS13D	SMC	1.44499e-27	0.899412	0.715	0.567	3.30786e-23
SHROOM3	SMC	1.00284e-26	0.722418	0.296	0.114	2.2957e-22
COBLL1	SMC	1.28727e-26	0.695204	0.803	0.586	2.94681e-22
FOS	SMC	1.6297e-26	0.970833	0.846	0.692	3.7307e-22
PLCL1	SMC	1.97167e-26	0.830072	0.635	0.398	4.51354e-22
DGKH	SMC	2.17192e-26	0.841249	0.573	0.352	4.97196e-22
IQCJ-SCHIP1	SMC	2.42223e-26	0.915808	0.524	0.295	5.54497e-22
ARHGAP17	SMC	4.8747e-26	0.938801	0.595	0.414	1.11592e-21
RP11-40F8.2	SMC	5.14002e-26	0.857061	0.157	0.042	1.17665e-21
PICALM	SMC	9.31349e-26	0.76686	0.866	0.762	2.13204e-21
ELN	SMC	1.00315e-25	1.39412	0.541	0.324	2.2964e-21
RP3-323P13.2	SMC	1.41155e-25	0.609121	0.151	0.04	3.23132e-21
ITPK1	SMC	1.62691e-25	0.859549	0.339	0.156	3.72433e-21
PBX1	SMC	1.64999e-25	0.636396	0.729	0.481	3.77716e-21
SMURF1	SMC	1.78361e-25	0.900113	0.644	0.451	4.08303e-21
TRABD2B	SMC	4.67485e-25	0.679953	0.336	0.145	1.07017e-20
RP11-61I13.3	SMC	7.03998e-25	0.533444	0.234	0.084	1.61159e-20
UTRN	SMC	5.23413e-24	0.55215	0.915	0.869	1.1982e-19
IGF1R	SMC	7.91771e-24	0.851669	0.726	0.582	1.81252e-19
ARHGAP29	SMC	8.04698e-24	0.631978	0.581	0.349	1.84212e-19
BTG2	SMC	9.51316e-24	0.935168	0.387	0.196	2.17775e-19
RANBP3L	SMC	1.10112e-23	0.788151	0.225	0.082	2.52067e-19
PTEN	SMC	1.10967e-23	0.834586	0.724	0.606	2.54025e-19
SOX13	SMC	1.27694e-23	0.63111	0.251	0.096	2.92317e-19
RABGAP1	SMC	3.31939e-23	0.808773	0.667	0.513	7.59876e-19
HIP1	SMC	1.05692e-22	0.780193	0.689	0.508	2.4195e-18
JAK2	SMC	1.87992e-22	0.861426	0.638	0.473	4.30351e-18
MAP3K7CL	SMC	2.76731e-22	0.543219	0.188	0.063	6.33492e-18
TMOD1	SMC	2.99456e-22	0.651918	0.276	0.115	6.85515e-18
TNS1	SMC	4.1438e-22	0.585503	0.803	0.668	9.48598e-18
TMEM38B	SMC	4.44037e-22	0.552422	0.185	0.062	1.01649e-17
GUCY1B3	SMC	5.67128e-22	0.562729	0.222	0.082	1.29827e-17
APOLD1	SMC	6.42382e-22	0.99969	0.268	0.11	1.47054e-17
SLMAP	SMC	1.64449e-21	0.941148	0.655	0.505	3.76456e-17
RP11-431K24.1	SMC	1.88386e-21	0.508988	0.137	0.038	4.31254e-17
DPF3	SMC	2.00732e-21	0.658336	0.217	0.081	4.59515e-17
PLCE1	SMC	3.40675e-21	0.730096	0.575	0.371	7.79873e-17
MICAL2	SMC	4.4955e-21	0.747696	0.365	0.186	1.02911e-16
CCNH	SMC	5.3894e-21	1.15954	0.385	0.213	1.23374e-16
RERG	SMC	7.92967e-21	0.594735	0.632	0.395	1.81526e-16
RARB	SMC	1.01267e-20	0.51163	0.177	0.059	2.3182e-16
PRED58	SMC	1.31396e-20	0.562606	0.194	0.069	3.00792e-16
CYP7B1	SMC	1.42494e-20	0.529322	0.447	0.233	3.26198e-16
RP11-1000B6.3	SMC	1.62664e-20	0.677181	0.49	0.302	3.7237e-16
LCLAT1	SMC	1.71147e-20	0.726788	0.476	0.288	3.91789e-16
COL27A1	SMC	1.92368e-20	0.623855	0.311	0.146	4.40369e-16
RP11-443A13.5	SMC	2.21617e-20	0.782323	0.248	0.104	5.07327e-16
IFITM2	SMC	3.42776e-20	0.590202	0.262	0.108	7.84684e-16
GFOD1	SMC	4.31277e-20	0.548954	0.282	0.121	9.87279e-16
ARID5B	SMC	6.15223e-20	0.765332	0.675	0.522	1.40837e-15
ZNF704	SMC	6.28621e-20	0.739509	0.658	0.482	1.43904e-15
NHS	SMC	7.61051e-20	0.664176	0.533	0.328	1.7422e-15
CACNA2D1	SMC	1.05125e-19	0.561948	0.726	0.545	2.40652e-15
AFF3	SMC	1.3253e-19	0.511103	0.556	0.334	3.03388e-15
MYL6	SMC	1.4965e-19	0.601119	0.362	0.183	3.42578e-15
KIAA1671	SMC	1.59061e-19	0.506325	0.365	0.183	3.64122e-15
MAP3K5	SMC	3.18259e-19	0.729988	0.513	0.321	7.28558e-15
ANKRD29	SMC	4.42783e-19	0.666284	0.268	0.119	1.01362e-14
PPP1R9A	SMC	4.5058e-19	0.787093	0.191	0.071	1.03147e-14
MAT2A	SMC	4.98841e-19	0.74088	0.513	0.34	1.14195e-14
ADCY3	SMC	6.97313e-19	0.752329	0.39	0.218	1.59629e-14
CLIC4	SMC	8.14131e-19	0.829192	0.615	0.458	1.86371e-14
MPRIP	SMC	8.2241e-19	0.650085	0.547	0.381	1.88266e-14
NUDT4	SMC	9.68143e-19	0.858108	0.339	0.184	2.21627e-14
PTPN3	SMC	1.02814e-18	0.586897	0.299	0.144	2.35363e-14
LIMS2	SMC	1.09589e-18	0.508694	0.299	0.14	2.50872e-14
ZBTB7C	SMC	1.40341e-18	0.724383	0.621	0.443	3.21268e-14
MEF2C-AS1	SMC	1.57958e-18	0.768949	0.359	0.19	3.61597e-14
STK38L	SMC	1.78899e-18	1.01905	0.561	0.408	4.09536e-14
ENAH	SMC	1.9045e-18	0.988626	0.655	0.501	4.35979e-14
DIRC3	SMC	1.9524e-18	0.716729	0.379	0.2	4.46943e-14
INADL	SMC	2.24725e-18	0.696132	0.385	0.217	5.1444e-14
NFIL3	SMC	2.89489e-18	0.801082	0.405	0.231	6.62698e-14
INSL6	SMC	2.96077e-18	0.523645	0.151	0.05	6.7778e-14
RP11-103C16.2	SMC	5.24571e-18	0.570227	0.262	0.118	1.20085e-13
DOCK8	SMC	7.8805e-18	0.71486	0.439	0.254	1.804e-13
MAFK	SMC	7.98948e-18	0.563252	0.362	0.195	1.82895e-13
DAAM2	SMC	8.23277e-18	0.595827	0.499	0.311	1.88465e-13
EGR1	SMC	1.45273e-17	1.15138	0.598	0.436	3.32558e-13
TWSG1	SMC	1.96385e-17	0.6059	0.319	0.165	4.49564e-13
PALLD	SMC	2.20763e-17	0.629339	0.695	0.536	5.05371e-13
MAPK10	SMC	3.17437e-17	0.584078	0.291	0.138	7.26678e-13
FOXC1	SMC	4.38194e-17	0.66813	0.165	0.06	1.00311e-12
RP11-405A12.2	SMC	4.40318e-17	0.599073	0.168	0.061	1.00798e-12
BMPR1A	SMC	5.97573e-17	0.729852	0.65	0.505	1.36796e-12
IFT43	SMC	8.19621e-17	0.733311	0.47	0.31	1.87628e-12
GALNT18	SMC	9.43772e-17	0.526563	0.422	0.234	2.16048e-12
HES1	SMC	1.0578e-16	0.7148	0.262	0.121	2.42152e-12
FHL1	SMC	1.92429e-16	0.63242	0.581	0.419	4.40509e-12
SSBP3	SMC	1.94094e-16	0.895966	0.499	0.337	4.44319e-12
APBB2	SMC	2.50838e-16	0.612482	0.749	0.597	5.74219e-12
SH3RF3	SMC	2.86434e-16	0.836033	0.615	0.464	6.55705e-12
SLC20A2	SMC	2.87315e-16	0.799717	0.519	0.362	6.57722e-12
EGFLAM	SMC	4.62723e-16	0.549224	0.151	0.052	1.05927e-11
MFGE8	SMC	6.19547e-16	0.661399	0.43	0.265	1.41827e-11
COL21A1	SMC	6.3231e-16	0.570001	0.311	0.154	1.44748e-11
ESYT2	SMC	6.94168e-16	0.695119	0.789	0.719	1.58909e-11
ARHGAP44	SMC	6.96965e-16	0.606111	0.373	0.211	1.59549e-11
ARHGAP42	SMC	7.31212e-16	0.562677	0.524	0.348	1.67389e-11
RAB20	SMC	9.66627e-16	0.655456	0.211	0.089	2.2128e-11
EHBP1L1	SMC	1.17415e-15	0.559963	0.41	0.253	2.68787e-11
TBX18	SMC	1.63414e-15	0.911763	0.396	0.245	3.74088e-11
TBL1X	SMC	1.7137e-15	0.770252	0.541	0.395	3.923e-11
2023-09-07	SMC	1.85923e-15	0.650593	0.63	0.505	4.25614e-11
SMIM12	SMC	3.56471e-15	0.570667	0.222	0.1	8.16034e-11
ZFP36	SMC	4.15034e-15	0.802386	0.692	0.552	9.50097e-11
RP11-665G4.1	SMC	5.14537e-15	0.623969	0.61	0.451	1.17788e-10
RASSF3	SMC	6.6701e-15	0.61792	0.359	0.202	1.52692e-10
RP11-211G3.2	SMC	8.22776e-15	0.663988	0.268	0.136	1.8835e-10
IL1RAPL1	SMC	8.59031e-15	0.69067	0.142	0.051	1.96649e-10
BAI3	SMC	9.14684e-15	0.63587	0.191	0.078	2.0939e-10
PCGF5	SMC	1.46366e-14	0.641785	0.385	0.24	3.35062e-10
MTMR7	SMC	1.5368e-14	0.524105	0.174	0.071	3.51805e-10
ROCK2	SMC	2.84396e-14	0.553683	0.715	0.598	6.51038e-10
CYTIP	SMC	2.8739e-14	0.637615	0.123	0.041	6.57893e-10
RP11-517I3.1	SMC	3.27177e-14	0.566123	0.248	0.122	7.48974e-10
RP11-504P24.4	SMC	4.11402e-14	0.580165	0.234	0.114	9.41782e-10
GAREM	SMC	5.46472e-14	0.663796	0.444	0.283	1.25098e-09
YBX3	SMC	8.94121e-14	0.865278	0.661	0.559	2.04682e-09
FAT3	SMC	1.42698e-13	0.624446	0.151	0.059	3.26665e-09
TACC2	SMC	1.48254e-13	0.602727	0.501	0.347	3.39382e-09
SPOP	SMC	2.47489e-13	0.611412	0.51	0.369	5.66551e-09
ESR2	SMC	4.08307e-13	0.539408	0.322	0.182	9.34697e-09
MT1E	SMC	4.68721e-13	0.625584	0.291	0.154	1.073e-08
KIRREL	SMC	4.98073e-13	0.549608	0.493	0.349	1.14019e-08
FILIP1L	SMC	4.99432e-13	0.543626	0.715	0.59	1.1433e-08
TGFB3	SMC	6.481e-13	0.547885	0.208	0.099	1.48363e-08
JUNB	SMC	7.46323e-13	0.548132	0.632	0.471	1.70848e-08
ELOVL5	SMC	7.90637e-13	0.6212	0.444	0.298	1.80993e-08
EMX2OS	SMC	8.73529e-13	0.568655	0.322	0.187	1.99968e-08
FADS3	SMC	1.01459e-12	0.507605	0.245	0.129	2.3226e-08
EPS8	SMC	1.0215e-12	0.573286	0.732	0.643	2.33842e-08
ACKR3	SMC	2.25644e-12	0.698409	0.476	0.328	5.16545e-08
NAF1	SMC	2.42811e-12	0.537272	0.285	0.16	5.55842e-08
DAPK3	SMC	2.4833e-12	0.545249	0.242	0.129	5.68477e-08
PPP1R12C	SMC	2.62343e-12	0.529508	0.316	0.188	6.00555e-08
FAM185A	SMC	3.56779e-12	0.760908	0.276	0.157	8.16739e-08
2023-12-01	SMC	5.67509e-12	0.688561	0.1	0.033	1.29914e-07
ACTB	SMC	1.01799e-11	0.618614	0.365	0.225	2.33038e-07
NR3C2	SMC	1.38861e-11	0.577156	0.553	0.42	3.17881e-07
DGKD	SMC	1.51573e-11	0.696415	0.373	0.247	3.46982e-07
EOGT	SMC	1.96849e-11	0.554997	0.299	0.18	4.50626e-07
SH3BGRL	SMC	2.04445e-11	0.580636	0.556	0.431	4.68017e-07
KCNQ5	SMC	2.51152e-11	0.659746	0.162	0.071	5.74937e-07
JUN	SMC	3.67727e-11	0.507888	0.67	0.53	8.41801e-07
TRAF5	SMC	3.9907e-11	0.51267	0.402	0.274	9.1355e-07
IER2	SMC	4.16023e-11	0.650762	0.439	0.312	9.52361e-07
PELI2	SMC	6.03601e-11	0.697821	0.513	0.368	1.38176e-06
CROCC	SMC	1.01022e-10	0.642341	0.365	0.248	2.31259e-06
ITGB1	SMC	1.11108e-10	0.506216	0.587	0.477	2.54349e-06
PPP1R15A	SMC	1.18554e-10	0.593233	0.336	0.217	2.71394e-06
COL10A1	SMC	1.26193e-10	0.639002	0.248	0.139	2.8888e-06
LMO4	SMC	1.44579e-10	0.60698	0.413	0.291	3.30969e-06
TGFB2	SMC	1.59656e-10	0.799372	0.274	0.163	3.65485e-06
ST5	SMC	1.69889e-10	0.523637	0.567	0.437	3.8891e-06
BCAS3	SMC	3.9697e-10	0.567433	0.761	0.699	9.08744e-06
CDS2	SMC	3.9945e-10	0.503079	0.325	0.21	9.14422e-06
ADCY9	SMC	4.88695e-10	0.550231	0.481	0.355	1.11872e-05
AC004893.11	SMC	7.13429e-10	0.553901	0.305	0.192	1.63318e-05
TNFAIP8	SMC	9.29557e-10	0.508073	0.271	0.158	2.12794e-05
ARL5B	SMC	1.4338e-09	0.702224	0.208	0.114	3.28226e-05
HSPB8	SMC	1.8341e-09	0.562637	0.188	0.098	4.19862e-05
FHOD3	SMC	3.51273e-09	0.526279	0.302	0.187	8.04134e-05
GLS	SMC	4.4642e-09	0.510936	0.732	0.682	0.000102195
CBR4	SMC	1.15563e-08	0.563297	0.604	0.518	0.000264546
FAM69A	SMC	2.87041e-08	0.644752	0.325	0.221	0.000657094
LRIG1	SMC	5.69444e-08	0.522082	0.313	0.21	0.00130357
FOSL2	SMC	5.72795e-08	0.642122	0.376	0.276	0.00131124
KLF9	SMC	5.98621e-08	0.532283	0.481	0.372	0.00137036
PHACTR1	SMC	7.95785e-08	0.504632	0.393	0.288	0.00182171
PCDH7	SMC	8.87691e-08	1.07897	0.154	0.079	0.0020321
MYH10	SMC	1.3444e-07	1.17671	0.365	0.28	0.00307759
TJP1	SMC	1.37168e-07	0.571417	0.516	0.425	0.00314006
MT2A	SMC	1.60848e-07	0.744475	0.427	0.3	0.00368213
CYCS	SMC	1.95755e-07	0.604169	0.134	0.067	0.00448123
RUSC2	SMC	2.27548e-07	0.549276	0.41	0.317	0.00520903
PDK4	SMC	6.20175e-07	1.00284	0.319	0.227	0.0141971
RP11-295P9.3	SMC	8.38356e-07	0.507755	0.302	0.21	0.0191917
EPN2	SMC	1.13405e-06	0.500811	0.556	0.497	0.0259607
ATP1B3	SMC	1.68071e-06	0.920553	0.396	0.323	0.0384747
SNTG2	EC	0	3.71577	0.808	0.036	0
EMCN	EC	0	3.4634	0.846	0.038	0
MCTP1	EC	0	3.41891	0.937	0.199	0
MECOM	EC	0	3.36543	0.866	0.162	0
PTPRB	EC	0	3.21881	0.873	0.033	0
TPO	EC	0	3.16654	0.598	0.028	0
ELTD1	EC	0	3.16424	0.805	0.021	0
ERG	EC	0	3.13638	0.901	0.09	0
VWF	EC	0	3.07703	0.778	0.02	0
MAGI1	EC	0	3.06119	0.976	0.482	0
DACH1	EC	0	2.91799	0.595	0.019	0
FAM155A	EC	0	2.90954	0.557	0.067	0
ADAMTS9	EC	0	2.85792	0.647	0.103	0
ST6GALNAC3	EC	0	2.83212	0.695	0.045	0
CALCRL	EC	0	2.82848	0.833	0.24	0
SHANK3	EC	0	2.79154	0.838	0.021	0
ANO2	EC	0	2.74398	0.734	0.06	0
PREX2	EC	0	2.71972	0.871	0.21	0
PKP4	EC	0	2.6935	0.86	0.311	0
MYRIP	EC	0	2.68197	0.638	0.129	0
CYYR1	EC	0	2.67712	0.69	0.012	0
FLT1	EC	0	2.66706	0.657	0.017	0
MKL2	EC	0	2.63917	0.897	0.369	0
LDB2	EC	0	2.63746	0.929	0.38	0
RAPGEF4	EC	0	2.57213	0.684	0.088	0
RALGAPA2	EC	0	2.54164	0.907	0.441	0
CNTNAP3B	EC	0	2.51745	0.749	0.134	0
ITGA6	EC	0	2.4855	0.706	0.051	0
AP001597.1	EC	0	2.48329	0.593	0.011	0
PRKCH	EC	0	2.4811	0.885	0.208	0
THSD7A	EC	0	2.47936	0.73	0.217	0
CXorf36	EC	0	2.46897	0.696	0.011	0
SLCO2A1	EC	0	2.40242	0.474	0.01	0
EGFL7	EC	0	2.35075	0.705	0.016	0
ABCB1	EC	0	2.32492	0.477	0.013	0
PLCB1	EC	0	2.2906	0.939	0.466	0
PLCB4	EC	0	2.28167	0.73	0.244	0
RASGRF2	EC	0	2.28072	0.663	0.071	0
SPARCL1	EC	0	2.27058	0.863	0.345	0
CCSER1	EC	0	2.26309	0.512	0.066	0
SYNE2	EC	0	2.2608	0.92	0.362	0
PTPRM	EC	0	2.22161	0.977	0.78	0
NR5A2	EC	0	2.15762	0.538	0.009	0
CNKSR3	EC	0	2.15219	0.495	0.06	0
SYT1	EC	0	2.13292	0.404	0.068	0
SELE	EC	0	2.07036	0.21	0.016	0
RAPGEF5	EC	0	2.06893	0.561	0.067	0
DOCK9	EC	0	2.05737	0.902	0.412	0
ELOVL7	EC	0	2.05574	0.495	0.01	0
CDH13	EC	0	2.02429	0.774	0.367	0
PIK3R3	EC	0	2.02381	0.483	0.077	0
GRB10	EC	0	1.99869	0.843	0.45	0
EPAS1	EC	0	1.96609	0.768	0.248	0
TLL1	EC	0	1.95523	0.438	0.126	0
PGM5	EC	0	1.93018	0.564	0.119	0
ELK3	EC	0	1.91173	0.846	0.362	0
ZNF385D	EC	0	1.90943	0.794	0.552	0
TACR1	EC	0	1.90929	0.542	0.121	0
GFOD1	EC	0	1.89814	0.55	0.066	0
PITPNC1	EC	0	1.89601	0.759	0.32	0
ARHGAP31	EC	0	1.89264	0.779	0.248	0
MYO5C	EC	0	1.88733	0.596	0.019	0
RUNDC3B	EC	0	1.87659	0.424	0.017	0
TGFBR2	EC	0	1.87651	0.86	0.537	0
TANC1	EC	0	1.87139	0.786	0.283	0
ST6GAL1	EC	0	1.86808	0.687	0.17	0
TMTC1	EC	0	1.85784	0.754	0.475	0
STOX2	EC	0	1.85735	0.639	0.151	0
TM4SF1	EC	0	1.85061	0.558	0.088	0
SEMA6A	EC	0	1.83904	0.585	0.102	0
LIFR	EC	0	1.83444	0.659	0.288	0
NXN	EC	0	1.82591	0.711	0.189	0
FLI1	EC	0	1.8239	0.817	0.308	0
PDLIM1	EC	0	1.82209	0.638	0.219	0
NOSTRIN	EC	0	1.81794	0.503	0.058	0
EPHA4	EC	0	1.81471	0.525	0.065	0
NUAK1	EC	0	1.80498	0.565	0.113	0
SPC25	EC	0	1.80492	0.458	0.043	0
FLNB	EC	0	1.80149	0.741	0.222	0
ARHGAP29	EC	0	1.78465	0.781	0.294	0
CNTNAP3	EC	0	1.76376	0.466	0.038	0
TEK	EC	0	1.75318	0.545	0.041	0
EFNB2	EC	0	1.74979	0.385	0.013	0
MET	EC	0	1.74064	0.494	0.068	0
CMIP	EC	0	1.73639	0.861	0.413	0
VEGFC	EC	0	1.73201	0.338	0.045	0
RHOJ	EC	0	1.72041	0.58	0.139	0
CTB-118N6.3	EC	0	1.71972	0.504	0.097	0
LPHN2	EC	0	1.71443	0.679	0.256	0
PLEKHG1	EC	0	1.71401	0.772	0.352	0
A2M	EC	0	1.71174	0.668	0.179	0
ITGB4	EC	0	1.70581	0.521	0.012	0
SMAD1	EC	0	1.70512	0.58	0.151	0
POSTN	EC	0	1.70255	0.468	0.097	0
KIAA1217	EC	0	1.69284	0.66	0.33	0
ARHGEF28	EC	0	1.68896	0.584	0.09	0
ENTPD1-AS1	EC	0	1.68786	0.764	0.439	0
AC007319.1	EC	0	1.66864	0.852	0.553	0
TCF4	EC	0	1.65494	0.962	0.79	0
FNBP1L	EC	0	1.64889	0.638	0.207	0
ENTPD1	EC	0	1.64436	0.652	0.196	0
DYSF	EC	0	1.64122	0.4	0.047	0
JAM2	EC	0	1.6379	0.538	0.096	0
PPP1R16B	EC	0	1.63603	0.484	0.023	0
BACE2	EC	0	1.62745	0.638	0.249	0
DOCK4	EC	0	1.61912	0.929	0.517	0
CDH5	EC	0	1.61537	0.518	0.009	0
ADCY4	EC	0	1.6003	0.526	0.019	0
EXOC6	EC	0	1.59824	0.6	0.232	0
MAGI1-AS1	EC	0	1.59679	0.5	0.087	0
C4orf32	EC	0	1.5888	0.462	0.065	0
PALMD	EC	0	1.58409	0.704	0.273	0
TSPAN9	EC	0	1.58248	0.678	0.204	0
RP1-90G24.10	EC	0	1.57824	0.414	0.008	0
ETS2	EC	0	1.57329	0.601	0.147	0
PLEKHA7	EC	0	1.55838	0.451	0.065	0
CRIM1	EC	0	1.54893	0.772	0.376	0
GALNT18	EC	0	1.54851	0.617	0.186	0
BTNL9	EC	0	1.53516	0.207	0.017	0
KIAA0355	EC	0	1.53316	0.714	0.278	0
PLVAP	EC	0	1.51791	0.401	0.007	0
KIAA1671	EC	0	1.51641	0.582	0.132	0
RAI14	EC	0	1.51553	0.614	0.248	0
PPP1R13B	EC	0	1.51241	0.569	0.126	0
ARHGEF3	EC	0	1.50728	0.81	0.456	0
LMCD1	EC	0	1.50444	0.594	0.161	0
BMPR2	EC	0	1.50386	0.881	0.661	0
RAMP3	EC	0	1.50344	0.401	0.008	0
CHN1	EC	0	1.49938	0.536	0.109	0
RAPGEF3	EC	0	1.49612	0.465	0.023	0
TNFRSF10D	EC	0	1.49032	0.443	0.084	0
TIE1	EC	0	1.47503	0.465	0.008	0
EVA1C	EC	0	1.47424	0.699	0.357	0
ESR2	EC	0	1.47248	0.54	0.136	0
NOTCH4	EC	0	1.47209	0.353	0.008	0
NPDC1	EC	0	1.46813	0.552	0.102	0
CPXM2	EC	0	1.46768	0.513	0.147	0
HSPG2	EC	0	1.45811	0.793	0.445	0
CSGALNACT1	EC	0	1.45651	0.819	0.466	0
CLEC1A	EC	0	1.45398	0.414	0.007	0
CDK17	EC	0	1.44797	0.84	0.53	0
ABLIM3	EC	0	1.44668	0.464	0.123	0
DARC	EC	0	1.43116	0.335	0.004	0
EPB41L4A	EC	0	1.43013	0.713	0.312	0
HLA-B	EC	0	1.42824	0.631	0.154	0
PODXL	EC	0	1.4272	0.453	0.1	0
ENG	EC	0	1.42332	0.573	0.24	0
RASGRP3	EC	0	1.41248	0.378	0.048	0
MTUS1	EC	0	1.38952	0.714	0.351	0
MYH9	EC	0	1.38821	0.73	0.396	0
LNX1	EC	0	1.38494	0.396	0.094	0
FGD4	EC	0	1.38021	0.742	0.426	0
ABLIM1	EC	0	1.37926	0.862	0.506	0
ICA1	EC	0	1.37213	0.543	0.112	0
SPNS2	EC	0	1.34976	0.406	0.017	0
ID1	EC	0	1.34537	0.34	0.053	0
CTA-276F8.2	EC	0	1.34317	0.396	0.041	0
SWAP70	EC	0	1.34306	0.679	0.321	0
PLCG2	EC	0	1.34265	0.453	0.077	0
MEOX1	EC	0	1.3393	0.394	0.066	0
IGFBP7	EC	0	1.33553	0.771	0.375	0
SHROOM4	EC	0	1.32975	0.528	0.149	0
CADPS2	EC	0	1.32967	0.821	0.482	0
HIPK3	EC	0	1.32597	0.854	0.649	0
BCR	EC	0	1.31331	0.572	0.216	0
MCF2L	EC	0	1.30067	0.418	0.07	0
C22orf34	EC	0	1.29354	0.559	0.12	0
MLLT4	EC	0	1.29351	0.732	0.349	0
SASH1	EC	0	1.29137	0.861	0.564	0
HLA-A	EC	0	1.29062	0.543	0.109	0
RP11-355F16.1	EC	0	1.28245	0.318	0.051	0
ANKRD32	EC	0	1.28085	0.432	0.126	0
PLAT	EC	0	1.27653	0.301	0.045	0
PCDH17	EC	0	1.27497	0.274	0.011	0
PIK3C2B	EC	0	1.27274	0.438	0.102	0
SH2D3C	EC	0	1.27263	0.438	0.055	0
APP	EC	0	1.26934	0.767	0.487	0
TJP1	EC	0	1.26185	0.745	0.383	0
KCNN3	EC	0	1.25411	0.304	0.018	0
MEF2C	EC	0	1.25127	0.814	0.365	0
TPM3	EC	0	1.24302	0.616	0.256	0
GPR116	EC	0	1.23817	0.446	0.069	0
ESAM	EC	0	1.22506	0.418	0.03	0
CPNE8	EC	0	1.22029	0.793	0.48	0
PIK3C2A	EC	0	1.21246	0.739	0.454	0
AC011526.1	EC	0	1.20261	0.371	0.005	0
PTCHD4	EC	0	1.1829	0.222	0.022	0
TSPAN18	EC	0	1.18028	0.349	0.036	0
B2M	EC	0	1.16676	0.812	0.448	0
LRRFIP1	EC	0	1.15869	0.911	0.662	0
RPS6KA2	EC	0	1.15267	0.648	0.298	0
RP11-222A11.1	EC	0	1.15141	0.26	0.023	0
KDR	EC	0	1.14589	0.27	0.004	0
STC1	EC	0	1.14532	0.166	0.003	0
SH3BGRL2	EC	0	1.14268	0.328	0.073	0
KLHL3	EC	0	1.13889	0.391	0.066	0
ARAP3	EC	0	1.12785	0.37	0.015	0
CD93	EC	0	1.12778	0.361	0.016	0
FGD6	EC	0	1.12361	0.414	0.089	0
CTA-134P22.2	EC	0	1.11129	0.279	0.004	0
HLA-E	EC	0	1.11112	0.657	0.268	0
CD34	EC	0	1.10069	0.493	0.173	0
RAB3C	EC	0	1.09991	0.197	0.009	0
RPGR	EC	0	1.09451	0.395	0.113	0
LAMA3	EC	0	1.08744	0.439	0.116	0
TMEM255B	EC	0	1.08632	0.362	0.032	0
RASA4	EC	0	1.08255	0.334	0.057	0
C2CD4B	EC	0	1.07646	0.182	0.003	0
CD59	EC	0	1.07545	0.496	0.143	0
AL035610.2	EC	0	1.06772	0.173	0.015	0
CMTM8	EC	0	1.06387	0.355	0.078	0
IL33	EC	0	1.06278	0.329	0.057	0
[truncated: 2,835 more rows]
