# Supplementary material for: Identification of FOXO1 as a geroprotector in human synovium through single-nucleus transcriptomic profiling
Source: Protein Cell. 2023 Dec 13;15(6):441–59. doi: 10.1093/procel/pwad060 (PMC11131031; doi:10.1093/procel/pwad060)
Supplement: pwad060_suppl_Supplementary_Tables_S3 [file pwad060_suppl_supplementary_tables_s3.xlsx]

## Sheet: Summary
Table S3. Aging-related differentially expressed genes of bulk RNA-seq and snRNA-seq datasets.
Description:
The SHEET "Human snRNA-seq" shows aging-related differentially expressed genes of different cell types identified in snRNA-seq of human synovium.
The SHEET "Human bulk RNA-seq" shows aging-related differentially expressed genes identified in bulk RNA-seq of human synovium.
The SHEET "FOXO1-knockout bulk RNA-seq" shows differentially expressed genes identified in bulk RNA-seq of FOXO1-/- vs. FOXO1+/+ hMSCs.

## Sheet: Human snRNA-seq
Aging-related differentially expressed genes of different cell types identified in snRNA-seq of human synovium
Group	Celltype	Gene	p_val	avg_logFC	pct.1	pct.2	p_val_adj
Aging	SL_MSC	EDIL3	0	1.35978	0.504	0.162	0
Aging	SL_MSC	WDR74	0	1.63374	0.691	0.213	0
Aging	SL_MSC	TTN	1.89e-203	1.0312	0.487	0.204	4.33e-199
Aging	SL_MSC	SORCS2	1e-194	0.931842	0.484	0.225	2.29e-190
Aging	SL_MSC	TPRG1	6.23e-194	-1.08985	0.42	0.639	1.43e-189
Aging	SL_MSC	COL1A2	3.97e-180	0.653553	0.983	0.935	9.1e-176
Aging	SL_MSC	SOCS3	9.35e-179	0.902377	0.538	0.276	2.14e-174
Aging	SL_MSC	ADAMTSL1	3.91e-170	1.14701	0.264	0.07	8.95e-166
Aging	SL_MSC	NOVA1	2.82e-169	-0.963864	0.849	0.917	6.45e-165
Aging	SL_MSC	JUN	1.44e-163	0.910705	0.655	0.424	3.29e-159
Aging	SL_MSC	RUNX1	9.63e-162	0.745289	0.881	0.705	2.21e-157
Aging	SL_MSC	FOSB	6.16e-161	0.827833	0.601	0.337	1.41e-156
Aging	SL_MSC	SLC2A3	6.97e-161	0.961805	0.473	0.23	1.6e-156
Aging	SL_MSC	COL1A1	3.85e-156	0.76344	0.878	0.74	8.82e-152
Aging	SL_MSC	SNORD3A	1.43e-155	1.05232	0.368	0.151	3.28e-151
Aging	SL_MSC	FTL	1.13e-153	0.788695	0.459	0.214	2.58e-149
Aging	SL_MSC	GADD45B	5.23e-137	0.852191	0.411	0.19	1.2e-132
Aging	SL_MSC	EGR1	8.31e-135	0.767553	0.623	0.391	1.9e-130
Aging	SL_MSC	TEX14	1.85e-132	0.623561	0.244	0.072	4.23e-128
Aging	SL_MSC	FGF7	1.27e-131	0.970155	0.385	0.176	2.9e-127
Aging	SL_MSC	MIR4435-1HG	1.6e-131	0.697009	0.5	0.273	3.67e-127
Aging	SL_MSC	ADAM12	2.97e-130	1.20297	0.469	0.256	6.8e-126
Aging	SL_MSC	FOS	1.35e-123	0.620243	0.775	0.575	3.09e-119
Aging	SL_MSC	DLC1	6.62e-119	-0.47287	0.959	0.957	1.52e-114
Aging	SL_MSC	KCNQ1OT1	5.03e-116	0.866276	0.636	0.466	1.15e-111
Aging	SL_MSC	ADAMTS2	2.56e-114	0.562692	0.814	0.639	5.86e-110
Aging	SL_MSC	PABPC1	4.19e-114	0.544596	0.691	0.491	9.6e-110
Aging	SL_MSC	RNU12	9.65e-113	0.374256	0.132	0.019	2.21e-108
Aging	SL_MSC	MTHFD1L	2.59e-112	0.613282	0.466	0.257	5.92e-108
Aging	SL_MSC	ZBTB16	1.17e-111	-1.07781	0.374	0.527	2.68e-107
Aging	SL_MSC	PRICKLE1	1.36e-111	0.65836	0.755	0.559	3.12e-107
Aging	SL_MSC	PER3	2.7e-110	0.402097	0.451	0.229	6.19e-106
Aging	SL_MSC	CCNL1	8.92e-109	0.733178	0.712	0.531	2.04e-104
Aging	SL_MSC	ROR2	2.8e-108	0.974048	0.258	0.1	6.41e-104
Aging	SL_MSC	JUNB	7.51e-108	0.669259	0.524	0.327	1.72e-103
Aging	SL_MSC	VIPR2	1.72e-107	0.724218	0.181	0.048	3.94e-103
Aging	SL_MSC	GFPT2	2.89e-107	0.806632	0.697	0.503	6.61e-103
Aging	SL_MSC	DGKI	2.37e-106	0.802037	0.304	0.133	5.41e-102
Aging	SL_MSC	COL8A1	1.8e-101	0.714238	0.527	0.323	4.12e-97
Aging	SL_MSC	KCNMA1	1.34e-99	0.885576	0.651	0.474	3.06e-95
Aging	SL_MSC	C3	1.92e-97	0.645465	0.347	0.169	4.4e-93
Aging	SL_MSC	IER2	1.18e-95	0.443129	0.362	0.178	2.69e-91
Aging	SL_MSC	SAT1	4.79e-94	0.677085	0.688	0.503	1.1e-89
Aging	SL_MSC	RPL31	1.21e-92	-0.440096	0.086	0.236	2.78e-88
Aging	SL_MSC	TNC	3.31e-91	0.799385	0.552	0.35	7.57e-87
Aging	SL_MSC	CACNA1C	1.72e-90	0.591157	0.782	0.619	3.94e-86
Aging	SL_MSC	RGS16	1.7e-89	0.555579	0.16	0.044	3.89e-85
Aging	SL_MSC	ITGBL1	3.68e-88	0.713234	0.533	0.347	8.42e-84
Aging	SL_MSC	GRID1	8.92e-88	0.410872	0.182	0.058	2.04e-83
Aging	SL_MSC	SERPINE2	1.07e-87	0.575858	0.183	0.06	2.45e-83
Aging	SL_MSC	YBX3	1.7e-87	0.628072	0.638	0.462	3.89e-83
Aging	SL_MSC	FLRT2	6.87e-87	0.438237	0.583	0.382	1.57e-82
Aging	SL_MSC	SFMBT2	3.5e-84	0.527079	0.307	0.151	8.01e-80
Aging	SL_MSC	AFF3	4.83e-84	-0.853198	0.355	0.507	1.11e-79
Aging	SL_MSC	COBL	2.28e-83	0.401338	0.197	0.07	5.22e-79
Aging	SL_MSC	FKBP5	9.2e-83	-0.982736	0.453	0.565	2.11e-78
Aging	SL_MSC	CHST11	9.3e-83	0.601687	0.461	0.282	2.13e-78
Aging	SL_MSC	CACNB4	2.82e-82	0.522436	0.619	0.44	6.45e-78
Aging	SL_MSC	GOLGA8A	1.64e-81	0.387324	0.464	0.28	3.76e-77
Aging	SL_MSC	COL14A1	1.91e-81	0.727964	0.825	0.704	4.38e-77
Aging	SL_MSC	FOXP2	6.71e-78	0.453736	0.299	0.144	1.54e-73
Aging	SL_MSC	ZBTB20	9.8e-78	-0.279372	0.985	0.987	2.24e-73
Aging	SL_MSC	CXCL14	7.64e-77	0.510217	0.247	0.11	1.75e-72
Aging	SL_MSC	ENOX1	9.63e-77	0.558202	0.314	0.16	2.21e-72
Aging	SL_MSC	EYA4	6.91e-76	0.327758	0.164	0.053	1.58e-71
Aging	SL_MSC	AEBP1	3.56e-75	0.515275	0.551	0.376	8.14e-71
Aging	SL_MSC	NRIP1	6.18e-75	0.540783	0.51	0.345	1.41e-70
Aging	SL_MSC	PTPRG	2.35e-73	-0.390066	0.921	0.921	5.38e-69
Aging	SL_MSC	P4HA3	2.46e-73	0.413138	0.39	0.226	5.62e-69
Aging	SL_MSC	ARMC9	4.61e-73	0.546188	0.545	0.375	1.06e-68
Aging	SL_MSC	ATF3	5.71e-73	0.504661	0.276	0.132	1.31e-68
Aging	SL_MSC	RASAL2	2.63e-72	0.483537	0.707	0.539	6.02e-68
Aging	SL_MSC	NEAT1	1.49e-71	0.280378	1	0.999	3.41e-67
Aging	SL_MSC	KCND2	4.88e-70	0.498479	0.404	0.237	1.12e-65
Aging	SL_MSC	COMP	1.82e-69	0.569231	0.474	0.315	4.16e-65
Aging	SL_MSC	BMPR1B	5.25e-69	0.472969	0.182	0.069	1.2e-64
Aging	SL_MSC	DUSP1	1.54e-67	0.434958	0.518	0.355	3.53e-63
Aging	SL_MSC	C12orf79	3e-67	0.754557	0.26	0.13	6.87e-63
Aging	SL_MSC	GPRC5A	7.55e-67	0.483105	0.349	0.2	1.73e-62
Aging	SL_MSC	C11orf96	8.08e-67	0.326488	0.142	0.045	1.85e-62
Aging	SL_MSC	NAMPT	9.91e-66	0.536107	0.479	0.318	2.27e-61
Aging	SL_MSC	C7orf63	1.07e-65	0.477854	0.459	0.299	2.46e-61
Aging	SL_MSC	LTBP2	1.39e-65	0.461279	0.492	0.323	3.18e-61
Aging	SL_MSC	KHDRBS3	2.75e-65	0.5588	0.347	0.2	6.3e-61
Aging	SL_MSC	FN1	2.88e-65	0.435969	0.911	0.811	6.59e-61
Aging	SL_MSC	CMYA5	5.25e-65	0.376576	0.456	0.294	1.2e-60
Aging	SL_MSC	TUBB2A	1.29e-64	0.481472	0.226	0.106	2.94e-60
Aging	SL_MSC	PRG4	2.89e-64	0.429228	0.645	0.47	6.62e-60
Aging	SL_MSC	SEMA5A	6.69e-64	0.460994	0.21	0.093	1.53e-59
Aging	SL_MSC	SDK1	9.17e-64	-0.655707	0.669	0.754	2.1e-59
Aging	SL_MSC	FRY	9.69e-64	0.364877	0.248	0.12	2.22e-59
Aging	SL_MSC	MAMDC2	4.76e-63	-0.597604	0.558	0.659	1.09e-58
Aging	SL_MSC	SYNDIG1	5.83e-63	0.383294	0.117	0.033	1.34e-58
Aging	SL_MSC	NFIL3	2.01e-62	0.388783	0.328	0.186	4.59e-58
Aging	SL_MSC	RBMS3	5.2e-62	-0.295998	0.966	0.965	1.19e-57
Aging	SL_MSC	BNC2	1.8e-61	0.385291	0.947	0.894	4.11e-57
Aging	SL_MSC	TXNIP	2.8e-61	-0.500017	0.135	0.265	6.41e-57
Aging	SL_MSC	COL11A1	8.81e-61	0.438128	0.136	0.045	2.02e-56
Aging	SL_MSC	TNXB	1.18e-60	-0.450744	0.727	0.796	2.69e-56
Aging	SL_MSC	TNS3	1e-59	0.363294	0.353	0.209	2.3e-55
Aging	SL_MSC	THBS4	5.91e-59	0.556449	0.558	0.422	1.35e-54
Aging	SL_MSC	RERG	7.3e-59	-0.590803	0.432	0.554	1.67e-54
Aging	SL_MSC	UST	3.25e-57	-0.489988	0.58	0.665	7.43e-53
Aging	SL_MSC	FAM20C	3.76e-57	0.354582	0.335	0.2	8.61e-53
Aging	SL_MSC	NPAS2	4.63e-57	-0.541225	0.274	0.402	1.06e-52
Aging	SL_MSC	BICC1	7.16e-57	0.526638	0.955	0.901	1.64e-52
Aging	SL_MSC	ANTXR2	9.49e-57	-0.471846	0.56	0.642	2.17e-52
Aging	SL_MSC	CTGF	1.91e-56	0.550195	0.553	0.426	4.38e-52
Aging	SL_MSC	ABLIM1	3.71e-56	-0.501558	0.631	0.699	8.49e-52
Aging	SL_MSC	FUS	3.86e-56	0.277336	0.767	0.617	8.83e-52
Aging	SL_MSC	SLC1A7	1.82e-55	0.318223	0.202	0.094	4.16e-51
Aging	SL_MSC	TACC1	3.04e-55	-0.434016	0.779	0.793	6.96e-51
Aging	SL_MSC	NFIA	1.23e-54	-0.407337	0.838	0.863	2.81e-50
Aging	SL_MSC	EPAS1	1.23e-54	0.385223	0.255	0.136	2.82e-50
Aging	SL_MSC	IER3	2.56e-54	0.532531	0.173	0.076	5.85e-50
Aging	SL_MSC	MRC2	2.59e-54	0.302233	0.832	0.692	5.93e-50
Aging	SL_MSC	TENM4	2.68e-54	0.427164	0.308	0.177	6.12e-50
Aging	SL_MSC	BMPER	4.31e-54	0.52035	0.377	0.239	9.87e-50
Aging	SL_MSC	BHLHE40	1.14e-53	0.428639	0.392	0.252	2.6e-49
Aging	SL_MSC	SGK1	1.3e-53	0.324846	0.195	0.091	2.98e-49
Aging	SL_MSC	LINC00511	2.01e-53	0.477694	0.141	0.054	4.6e-49
Aging	SL_MSC	GALNT2	3.48e-53	0.417938	0.587	0.435	7.96e-49
Aging	SL_MSC	OAF	4.94e-53	0.304924	0.476	0.324	1.13e-48
Aging	SL_MSC	KIAA1217	5.89e-53	0.343222	0.476	0.325	1.35e-48
Aging	SL_MSC	MCL1	9.79e-53	0.315063	0.526	0.373	2.24e-48
Aging	SL_MSC	HAS1	4.53e-52	0.372766	0.24	0.125	1.04e-47
Aging	SL_MSC	CCBE1	1.2e-51	-0.746389	0.088	0.188	2.74e-47
Aging	SL_MSC	TENM3	1.45e-51	0.456627	0.201	0.097	3.31e-47
Aging	SL_MSC	KAL1	1.55e-51	0.268743	0.135	0.05	3.55e-47
Aging	SL_MSC	PRKCA	1.63e-51	0.372609	0.664	0.512	3.74e-47
Aging	SL_MSC	ITGA9	2.54e-51	0.401518	0.483	0.341	5.82e-47
Aging	SL_MSC	CRISPLD2	2.69e-51	0.755253	0.425	0.288	6.16e-47
Aging	SL_MSC	UGCG	3.96e-51	0.405817	0.409	0.273	9.07e-47
Aging	SL_MSC	MECOM	6e-51	-0.636179	0.126	0.233	1.37e-46
Aging	SL_MSC	PRRX1	7.48e-51	-0.391122	0.896	0.893	1.71e-46
Aging	SL_MSC	TRPS1	1.07e-50	-0.384915	0.916	0.906	2.44e-46
Aging	SL_MSC	SEMA3A	1.15e-50	0.314901	0.103	0.032	2.62e-46
Aging	SL_MSC	CHRM3	1.35e-50	0.423959	0.105	0.033	3.09e-46
Aging	SL_MSC	ARL17B	2.75e-50	-0.432388	0.136	0.243	6.3e-46
Aging	SL_MSC	FYN	3.91e-50	-0.420729	0.718	0.755	8.95e-46
Aging	SL_MSC	SYNE1	4e-50	-0.339622	0.839	0.84	9.16e-46
Aging	SL_MSC	PCDH7	1.46e-49	0.325262	0.145	0.058	3.34e-45
Aging	SL_MSC	CD9	3.92e-49	-0.379222	0.287	0.429	8.98e-45
Aging	SL_MSC	OSMR	4.05e-49	0.501575	0.597	0.462	9.28e-45
Aging	SL_MSC	ZNF521	5.78e-49	-0.375533	0.811	0.814	1.32e-44
Aging	SL_MSC	MAML2	7.06e-49	-0.42852	0.792	0.81	1.62e-44
Aging	SL_MSC	NKAIN3	8.65e-49	0.53107	0.107	0.036	1.98e-44
Aging	SL_MSC	RCC2	9.31e-49	0.269008	0.213	0.11	2.13e-44
Aging	SL_MSC	IGFBP4	3.36e-48	0.332904	0.531	0.386	7.68e-44
Aging	SL_MSC	DNAJA1	3.43e-48	0.327939	0.301	0.181	7.85e-44
Aging	SL_MSC	ST8SIA4	3.45e-48	-0.358558	0.03	0.102	7.89e-44
Aging	SL_MSC	CEBPB	4.82e-48	0.370535	0.271	0.157	1.1e-43
Aging	SL_MSC	CROCC	5.01e-48	0.350546	0.325	0.204	1.15e-43
Aging	SL_MSC	BTG1	5.58e-48	0.318464	0.313	0.188	1.28e-43
Aging	SL_MSC	GXYLT2	8e-48	0.314655	0.344	0.215	1.83e-43
Aging	SL_MSC	ADAMTS17	1.21e-47	0.484323	0.419	0.283	2.77e-43
Aging	SL_MSC	NFATC2	1.41e-47	0.614605	0.532	0.385	3.23e-43
Aging	SL_MSC	RGCC	2.11e-47	0.360507	0.248	0.137	4.82e-43
Aging	SL_MSC	PABPC4	2.38e-47	0.25228	0.328	0.202	5.46e-43
Aging	SL_MSC	SFRP2	2.81e-47	0.266392	0.303	0.179	6.43e-43
Aging	SL_MSC	ACTN1	4.5e-47	0.347367	0.307	0.187	1.03e-42
Aging	SL_MSC	FAM198B	6.25e-47	0.278608	0.23	0.124	1.43e-42
Aging	SL_MSC	CXCL12	6.76e-47	0.415145	0.414	0.281	1.55e-42
Aging	SL_MSC	ARHGAP24	1.45e-46	-0.482498	0.611	0.681	3.32e-42
Aging	SL_MSC	ELOVL5	2.21e-46	0.453253	0.318	0.2	5.05e-42
Aging	SL_MSC	COL18A1	4.99e-46	0.294209	0.366	0.24	1.14e-41
Aging	SL_MSC	PLEKHG2	6.24e-46	0.293053	0.159	0.071	1.43e-41
Aging	SL_MSC	KLF6	7.28e-46	0.318098	0.554	0.416	1.67e-41
Aging	SL_MSC	ERG	9.16e-46	0.314296	0.159	0.072	2.1e-41
Aging	SL_MSC	ZFP36	9.28e-46	0.266002	0.547	0.403	2.12e-41
Aging	SL_MSC	KCNT2	1.25e-45	-0.492226	0.539	0.613	2.87e-41
Aging	SL_MSC	VCAM1	1.76e-45	0.280146	0.137	0.056	4.02e-41
Aging	SL_MSC	SETBP1	2.13e-45	0.412394	0.811	0.712	4.88e-41
Aging	SL_MSC	FTH1	2.81e-45	0.424425	0.381	0.252	6.43e-41
Aging	SL_MSC	UBASH3B	2.9e-45	0.448586	0.151	0.067	6.63e-41
Aging	SL_MSC	KLF4	5.42e-45	0.346934	0.423	0.288	1.24e-40
Aging	SL_MSC	KCTD16	7.45e-45	-0.611854	0.087	0.178	1.71e-40
Aging	SL_MSC	GLI2	7.99e-45	0.353197	0.375	0.248	1.83e-40
Aging	SL_MSC	CD59	8.32e-45	-0.320146	0.09	0.186	1.9e-40
Aging	SL_MSC	MAPKAPK2	1.3e-44	0.375585	0.356	0.235	2.98e-40
Aging	SL_MSC	SMOC2	1.48e-44	0.535582	0.659	0.533	3.38e-40
Aging	SL_MSC	RAB31	2.39e-44	0.335346	0.512	0.376	5.48e-40
Aging	SL_MSC	LAMA2	3.63e-44	-0.837106	0.788	0.782	8.31e-40
Aging	SL_MSC	ZFP36L1	4.48e-44	0.309177	0.658	0.524	1.03e-39
Aging	SL_MSC	OLFML2B	5.37e-44	0.282144	0.291	0.176	1.23e-39
Aging	SL_MSC	GAREM	5.84e-44	0.362316	0.4	0.273	1.34e-39
Aging	SL_MSC	ITGA10	6.92e-44	0.294406	0.133	0.055	1.58e-39
Aging	SL_MSC	NFKBIA	7.68e-44	0.496486	0.239	0.138	1.76e-39
Aging	SL_MSC	TBC1D12	9.57e-44	-0.440996	0.464	0.552	2.19e-39
Aging	SL_MSC	ARNTL	1.43e-43	-0.326994	0.172	0.282	3.27e-39
Aging	SL_MSC	GPC5	2.54e-43	-0.711653	0.279	0.392	5.81e-39
Aging	SL_MSC	DNAH14	4.5e-43	0.3411	0.333	0.211	1.03e-38
Aging	SL_MSC	PLCL2	6.7e-43	0.303612	0.461	0.321	1.53e-38
Aging	SL_MSC	DOK6	7.36e-43	0.289127	0.133	0.055	1.69e-38
Aging	SL_MSC	MAGI2	1.23e-42	-0.414989	0.825	0.836	2.82e-38
Aging	SL_MSC	PSAP	1.32e-42	-0.35819	0.145	0.249	3.02e-38
Aging	SL_MSC	TTC3	2.96e-42	0.287844	0.757	0.633	6.78e-38
Aging	SL_MSC	FRMD4B	3.63e-42	0.282368	0.322	0.194	8.32e-38
Aging	SL_MSC	LMO7	5.09e-42	0.280725	0.262	0.154	1.17e-37
Aging	SL_MSC	LINC01088	5.69e-42	-0.595035	0.506	0.587	1.3e-37
Aging	SL_MSC	MITF	6.77e-42	-0.555766	0.582	0.638	1.55e-37
Aging	SL_MSC	RBMS1	1.5e-41	-0.339931	0.882	0.86	3.44e-37
Aging	SL_MSC	TPM1	2.27e-41	0.264359	0.401	0.273	5.19e-37
Aging	SL_MSC	PRSS23	5.03e-41	0.368567	0.699	0.569	1.15e-36
Aging	SL_MSC	ITIH5	6.56e-41	0.303465	0.256	0.152	1.5e-36
Aging	SL_MSC	WBSCR17	7.1e-41	0.317024	0.107	0.04	1.62e-36
Aging	SL_MSC	SH3GL2	8.92e-41	-0.426193	0.055	0.131	2.04e-36
Aging	SL_MSC	ADAMTS1	1.19e-40	0.273373	0.142	0.063	2.72e-36
Aging	SL_MSC	SEMA3C	1.35e-40	0.35157	0.776	0.656	3.08e-36
Aging	SL_MSC	DDX21	1.73e-40	0.30344	0.296	0.186	3.97e-36
Aging	SL_MSC	FCGRT	2.3e-40	-0.310021	0.092	0.182	5.27e-36
Aging	SL_MSC	IFI27	3.07e-40	-0.285309	0.059	0.138	7.02e-36
Aging	SL_MSC	LPAR1	4.66e-40	-0.403756	0.776	0.787	1.07e-35
Aging	SL_MSC	ZNRF2	6.21e-40	0.365381	0.456	0.331	1.42e-35
Aging	SL_MSC	ROBO3	7.62e-40	0.251172	0.413	0.285	1.74e-35
Aging	SL_MSC	FAM227B	1.58e-39	0.514621	0.376	0.261	3.61e-35
Aging	SL_MSC	PLXDC2	1.63e-39	0.275457	0.949	0.89	3.73e-35
Aging	SL_MSC	THBS2	1.98e-39	0.344714	0.525	0.397	4.54e-35
Aging	SL_MSC	ETV6	3.23e-39	0.305261	0.662	0.521	7.38e-35
Aging	SL_MSC	SLC1A3	4.4e-39	0.350377	0.229	0.131	1.01e-34
Aging	SL_MSC	GFRA1	4.43e-39	0.250527	0.111	0.044	1.01e-34
Aging	SL_MSC	TSIX	4.91e-39	0.259223	0.439	0.315	1.12e-34
Aging	SL_MSC	CTNNAL1	8.11e-39	0.274132	0.203	0.111	1.86e-34
Aging	SL_MSC	ASAP1	9.26e-39	0.337503	0.741	0.616	2.12e-34
Aging	SL_MSC	LDLRAD4	1.25e-38	0.367614	0.872	0.785	2.87e-34
Aging	SL_MSC	LSP1	1.67e-38	0.266637	0.628	0.49	3.82e-34
Aging	SL_MSC	PIM1	1.8e-38	0.289549	0.166	0.084	4.11e-34
Aging	SL_MSC	MYO1B	1.98e-38	0.359958	0.6	0.464	4.54e-34
Aging	SL_MSC	ANO1	2.52e-38	0.251542	0.166	0.084	5.76e-34
Aging	SL_MSC	TUBB4B	2.76e-38	0.265193	0.242	0.142	6.33e-34
Aging	SL_MSC	B4GALT1	4.78e-38	0.278773	0.461	0.335	1.1e-33
Aging	SL_MSC	TACC2	4.96e-38	0.322843	0.491	0.36	1.13e-33
Aging	SL_MSC	THSD4	7.08e-38	0.365416	0.228	0.131	1.62e-33
Aging	SL_MSC	TMEM2	1.05e-37	0.437622	0.316	0.209	2.4e-33
Aging	SL_MSC	NDRG1	1.06e-37	0.451374	0.492	0.373	2.43e-33
Aging	SL_MSC	EML4	1.79e-37	0.251517	0.424	0.3	4.09e-33
Aging	SL_MSC	PLAC9	1.8e-37	-0.370246	0.449	0.557	4.11e-33
Aging	SL_MSC	LRFN5	1.95e-37	-0.692767	0.152	0.244	4.45e-33
Aging	SL_MSC	KLHL29	2.14e-37	0.253618	0.698	0.571	4.89e-33
Aging	SL_MSC	ANTXR1	2.36e-37	-0.386576	0.761	0.768	5.39e-33
Aging	SL_MSC	LINC00152	2.69e-37	0.332237	0.255	0.155	6.17e-33
Aging	SL_MSC	EPHB2	3.84e-37	0.256621	0.197	0.109	8.79e-33
Aging	SL_MSC	LAMA4	9.15e-37	0.295696	0.738	0.617	2.1e-32
Aging	SL_MSC	CNTNAP3B	1.11e-36	-0.376467	0.104	0.189	2.53e-32
Aging	SL_MSC	PIK3R1	1.31e-36	-0.558452	0.638	0.676	2.99e-32
Aging	SL_MSC	THBS1	4.07e-36	0.372073	0.142	0.068	9.33e-32
Aging	SL_MSC	SFXN5	6.12e-36	0.271087	0.307	0.201	1.4e-31
Aging	SL_MSC	KIAA0226L	6.3e-36	-0.317046	0.102	0.185	1.44e-31
Aging	SL_MSC	EGFR	1.03e-35	-0.437636	0.739	0.753	2.35e-31
Aging	SL_MSC	GRB10	1.1e-35	0.364104	0.653	0.528	2.51e-31
Aging	SL_MSC	HIF1A	1.86e-35	0.371122	0.603	0.479	4.26e-31
Aging	SL_MSC	SRPX	1.88e-35	0.255116	0.289	0.185	4.3e-31
Aging	SL_MSC	PLA2G2A	8.12e-35	0.380274	0.746	0.642	1.86e-30
Aging	SL_MSC	SNX9	8.3e-35	0.28938	0.837	0.748	1.9e-30
Aging	SL_MSC	SOCS5	9.16e-35	0.320791	0.402	0.288	2.1e-30
Aging	SL_MSC	ELL	1.14e-34	0.270615	0.243	0.149	2.61e-30
Aging	SL_MSC	ZNF423	1.86e-34	0.332611	0.357	0.244	4.27e-30
Aging	SL_MSC	ACTG1	2.95e-34	-0.273509	0.157	0.259	6.76e-30
Aging	SL_MSC	SLC7A1	3.02e-34	0.293551	0.201	0.116	6.92e-30
Aging	SL_MSC	RND3	3.29e-34	0.29327	0.375	0.258	7.53e-30
Aging	SL_MSC	PDE4DIP	5.38e-34	-0.253011	0.912	0.901	1.23e-29
Aging	SL_MSC	NFKBIZ	6.08e-34	0.271442	0.589	0.469	1.39e-29
Aging	SL_MSC	WIPF1	7.06e-34	-0.416506	0.589	0.635	1.62e-29
Aging	SL_MSC	KIAA1456	1.05e-33	-0.349099	0.14	0.227	2.4e-29
Aging	SL_MSC	TOX	1.52e-33	0.261376	0.1	0.04	3.47e-29
Aging	SL_MSC	DEPTOR	1.56e-33	0.42053	0.259	0.165	3.56e-29
Aging	SL_MSC	CPXM2	2.16e-33	0.325431	0.261	0.165	4.95e-29
Aging	SL_MSC	MYO1D	2.58e-33	0.313109	0.651	0.518	5.91e-29
Aging	SL_MSC	CSMD2	2.65e-33	0.318461	0.297	0.196	6.06e-29
Aging	SL_MSC	TMEM108	4.54e-33	-0.769105	0.267	0.358	1.04e-28
Aging	SL_MSC	MPP7	6.1e-33	-0.35048	0.149	0.238	1.4e-28
Aging	SL_MSC	HIF1A-AS2	6.78e-33	0.385596	0.438	0.327	1.55e-28
Aging	SL_MSC	STON2	7.14e-33	0.264717	0.45	0.325	1.63e-28
Aging	SL_MSC	DOCK4	1.1e-32	-0.598437	0.474	0.535	2.51e-28
Aging	SL_MSC	CFH	1.12e-32	-0.511473	0.688	0.715	2.57e-28
Aging	SL_MSC	CDK17	1.51e-32	0.307838	0.601	0.479	3.46e-28
Aging	SL_MSC	MAN2A1	1.6e-32	0.331764	0.502	0.385	3.65e-28
Aging	SL_MSC	NRP2	1.84e-32	0.250846	0.259	0.164	4.22e-28
Aging	SL_MSC	PTPRD	1.93e-32	-0.380294	0.673	0.705	4.43e-28
Aging	SL_MSC	KANSL1	3.22e-32	-0.330297	0.72	0.733	7.37e-28
Aging	SL_MSC	UACA	8.09e-32	0.256022	0.736	0.613	1.85e-27
Aging	SL_MSC	AKAP12	8.25e-32	0.412467	0.436	0.324	1.89e-27
Aging	SL_MSC	SH3RF3	9.56e-32	0.324785	0.578	0.455	2.19e-27
Aging	SL_MSC	SAMHD1	1.11e-31	-0.408599	0.416	0.494	2.55e-27
Aging	SL_MSC	UTRN	1.42e-31	-0.305232	0.88	0.862	3.25e-27
Aging	SL_MSC	RAB11A	1.92e-31	0.338895	0.621	0.501	4.39e-27
Aging	SL_MSC	SPSB4	2.06e-31	-0.429368	0.184	0.27	4.71e-27
Aging	SL_MSC	SLC9A9	5.68e-31	-0.29785	0.73	0.766	1.3e-26
Aging	SL_MSC	JAZF1	2.04e-30	-0.365743	0.76	0.775	4.68e-26
Aging	SL_MSC	COL5A1	4.62e-30	0.27491	0.805	0.698	1.06e-25
Aging	SL_MSC	SH3PXD2A	5.96e-30	0.319702	0.445	0.339	1.37e-25
Aging	SL_MSC	HIVEP2	6.06e-30	-0.405052	0.78	0.777	1.39e-25
Aging	SL_MSC	CASC15	1.53e-29	-0.405227	0.528	0.587	3.51e-25
Aging	SL_MSC	ANGPTL4	2.29e-29	0.267482	0.221	0.137	5.23e-25
Aging	SL_MSC	COBLL1	2.3e-29	-0.336641	0.624	0.666	5.27e-25
Aging	SL_MSC	ADAMTS19	2.81e-29	-0.434333	0.087	0.157	6.43e-25
Aging	SL_MSC	TXNRD1	4.16e-29	0.253843	0.327	0.228	9.51e-25
Aging	SL_MSC	COL15A1	5.4e-29	0.368748	0.381	0.279	1.24e-24
Aging	SL_MSC	IRF1	5.73e-29	0.253923	0.16	0.09	1.31e-24
Aging	SL_MSC	ROBO2	5.99e-29	0.321278	0.654	0.535	1.37e-24
Aging	SL_MSC	GALM	6.45e-29	0.39219	0.255	0.168	1.48e-24
Aging	SL_MSC	SLC24A3	7.93e-29	0.293017	0.259	0.17	1.81e-24
Aging	SL_MSC	LHCGR	1.12e-28	-0.324797	0.132	0.212	2.56e-24
Aging	SL_MSC	DOCK11	1.5e-28	-0.348141	0.575	0.618	3.42e-24
Aging	SL_MSC	EZH2	1.8e-28	0.286897	0.18	0.106	4.13e-24
Aging	SL_MSC	MYL6	2.88e-28	-0.300294	0.127	0.207	6.59e-24
Aging	SL_MSC	TOP1	3.07e-28	0.400732	0.494	0.389	7.03e-24
Aging	SL_MSC	PXDC1	6.39e-28	0.257752	0.395	0.295	1.46e-23
Aging	SL_MSC	MFAP5	8.61e-28	-0.528215	0.392	0.458	1.97e-23
Aging	SL_MSC	CCDC80	1.26e-27	0.260708	0.759	0.673	2.89e-23
Aging	SL_MSC	VWC2	1.73e-27	-0.402115	0.116	0.191	3.96e-23
Aging	SL_MSC	ITGB8	1.93e-27	-0.520248	0.362	0.431	4.41e-23
Aging	SL_MSC	TLE4	2.73e-27	0.29052	0.245	0.159	6.25e-23
Aging	SL_MSC	SPARCL1	3e-27	-0.292261	0.317	0.41	6.87e-23
Aging	SL_MSC	CAMK1D	4.82e-27	-0.285998	0.93	0.916	1.1e-22
Aging	SL_MSC	PDE10A	9.86e-27	0.316786	0.527	0.419	2.26e-22
Aging	SL_MSC	ADAMTS6	1.01e-26	0.267773	0.465	0.348	2.31e-22
Aging	SL_MSC	TCF7L1	1.08e-26	-0.386688	0.411	0.485	2.46e-22
Aging	SL_MSC	SERF2	1.18e-26	-0.291179	0.181	0.268	2.7e-22
Aging	SL_MSC	PAPPA	1.44e-26	0.274148	0.129	0.067	3.29e-22
Aging	SL_MSC	GEM	1.53e-26	0.334864	0.307	0.216	3.49e-22
Aging	SL_MSC	PRICKLE2	3.54e-26	0.252146	0.554	0.445	8.11e-22
Aging	SL_MSC	C1QTNF7	3.63e-26	-0.451917	0.275	0.356	8.31e-22
Aging	SL_MSC	SDC2	4.07e-26	-0.449619	0.533	0.583	9.32e-22
Aging	SL_MSC	PLD1	6.43e-26	0.329634	0.457	0.36	1.47e-21
Aging	SL_MSC	DIAPH2	8e-26	-0.298185	0.776	0.784	1.83e-21
Aging	SL_MSC	CFD	1.15e-25	-0.50478	0.217	0.298	2.63e-21
Aging	SL_MSC	ANXA4	2.84e-25	-0.335594	0.617	0.663	6.5e-21
Aging	SL_MSC	SERINC5	2.84e-25	0.294172	0.325	0.23	6.51e-21
Aging	SL_MSC	KIRREL3	3.81e-25	0.310631	0.219	0.139	8.73e-21
Aging	SL_MSC	MBOAT1	5.75e-25	-0.444826	0.338	0.408	1.32e-20
Aging	SL_MSC	B4GALT5	6.59e-25	0.25212	0.462	0.358	1.51e-20
Aging	SL_MSC	ADD3	8.77e-25	-0.315339	0.719	0.723	2.01e-20
Aging	SL_MSC	STARD13	1.54e-24	-0.369993	0.583	0.615	3.53e-20
Aging	SL_MSC	BOC	2.31e-24	0.332785	0.62	0.522	5.28e-20
Aging	SL_MSC	PLOD2	2.39e-24	0.308238	0.561	0.453	5.47e-20
Aging	SL_MSC	ZMIZ1	5.42e-24	0.284527	0.628	0.529	1.24e-19
Aging	SL_MSC	TEX41	6.62e-24	-0.43569	0.425	0.49	1.51e-19
Aging	SL_MSC	EPHA6	7.84e-24	0.363356	0.134	0.075	1.79e-19
Aging	SL_MSC	ASPN	2.14e-23	-0.305688	0.607	0.688	4.89e-19
Aging	SL_MSC	SAMD4A	7.93e-23	-0.308401	0.69	0.714	1.82e-18
Aging	SL_MSC	FSTL1	1.01e-22	-0.266905	0.734	0.772	2.31e-18
Aging	SL_MSC	HUNK	1.03e-22	-0.33132	0.209	0.285	2.36e-18
Aging	SL_MSC	PCOLCE2	1.36e-22	-0.494799	0.381	0.445	3.1e-18
Aging	SL_MSC	EPB41L2	5.76e-22	0.273506	0.939	0.886	1.32e-17
Aging	SL_MSC	KCNIP4	8.84e-22	0.61277	0.157	0.097	2.02e-17
Aging	SL_MSC	OPHN1	1.24e-21	-0.417989	0.533	0.566	2.85e-17
Aging	SL_MSC	SLC8A1	1.41e-21	0.269218	0.255	0.177	3.23e-17
Aging	SL_MSC	AHNAK	1.92e-21	-0.252668	0.556	0.656	4.38e-17
Aging	SL_MSC	STXBP6	2.31e-21	-0.499174	0.41	0.456	5.29e-17
Aging	SL_MSC	RSPO2	2.76e-21	0.287536	0.116	0.064	6.33e-17
Aging	SL_MSC	TPST1	3.16e-21	0.270048	0.658	0.57	7.23e-17
Aging	SL_MSC	CLIC4	5.23e-21	0.360362	0.515	0.42	1.2e-16
Aging	SL_MSC	CDON	5.76e-21	-0.310585	0.673	0.693	1.32e-16
Aging	SL_MSC	FAT4	6.47e-21	-0.411717	0.501	0.541	1.48e-16
Aging	SL_MSC	STARD9	8.74e-21	-0.258528	0.68	0.696	2e-16
Aging	SL_MSC	FOXO1	1.02e-20	-0.288079	0.678	0.707	2.33e-16
Aging	SL_MSC	RANBP17	1.02e-20	-0.339395	0.114	0.176	2.34e-16
Aging	SL_MSC	DMD	1.23e-20	0.425676	0.467	0.399	2.82e-16
Aging	SL_MSC	CCDC39	3.01e-20	-0.409235	0.591	0.599	6.89e-16
Aging	SL_MSC	TTLL7	3.88e-20	-0.322732	0.233	0.301	8.88e-16
Aging	SL_MSC	SEMA3E	4.5e-20	-0.38677	0.178	0.243	1.03e-15
Aging	SL_MSC	ITGA11	4.56e-20	-0.354614	0.613	0.627	1.04e-15
Aging	SL_MSC	MAOA	7.34e-20	-0.301428	0.061	0.11	1.68e-15
Aging	SL_MSC	MAMDC2-AS1	9.76e-20	-0.420876	0.34	0.411	2.23e-15
Aging	SL_MSC	PLSCR4	9.9e-20	-0.278421	0.579	0.61	2.27e-15
Aging	SL_MSC	ABCA1	1.19e-19	0.286648	0.641	0.54	2.72e-15
Aging	SL_MSC	ATP2B4	1.69e-19	-0.301631	0.57	0.593	3.86e-15
Aging	SL_MSC	FILIP1	2.09e-19	-0.37183	0.364	0.425	4.78e-15
Aging	SL_MSC	ABCB5	2.77e-19	-0.628976	0.072	0.122	6.34e-15
Aging	SL_MSC	CPED1	1.24e-18	-0.358162	0.479	0.519	2.83e-14
Aging	SL_MSC	NREP	1.74e-18	0.342383	0.353	0.276	3.97e-14
Aging	SL_MSC	STAC	2.55e-18	-0.391124	0.128	0.183	5.85e-14
Aging	SL_MSC	FREM1	3.43e-18	-0.318036	0.227	0.293	7.85e-14
Aging	SL_MSC	ENOX2	4.4e-18	-0.342728	0.301	0.361	1.01e-13
Aging	SL_MSC	LINC00535	5.28e-18	0.253454	0.107	0.061	1.21e-13
Aging	SL_MSC	FGF14	5.71e-18	0.338915	0.559	0.466	1.31e-13
Aging	SL_MSC	IFNG-AS1	7.96e-18	-0.491257	0.133	0.19	1.82e-13
Aging	SL_MSC	ELK3	9.42e-18	0.257597	0.421	0.341	2.16e-13
Aging	SL_MSC	VCL	1.95e-17	0.310355	0.598	0.512	4.45e-13
Aging	SL_MSC	MYO1E	3.18e-17	0.252777	0.698	0.613	7.27e-13
Aging	SL_MSC	NINJ2	3.28e-17	-0.339049	0.278	0.34	7.5e-13
Aging	SL_MSC	PLCB1	6.87e-17	-0.34175	0.525	0.571	1.57e-12
Aging	SL_MSC	COL5A3	7.9e-17	-0.32398	0.189	0.251	1.81e-12
Aging	SL_MSC	FAM179A	1.02e-16	-0.348076	0.118	0.173	2.33e-12
Aging	SL_MSC	TGFBR3	1.6e-16	-0.379077	0.746	0.752	3.66e-12
Aging	SL_MSC	ZSWIM6	1.81e-16	0.275168	0.608	0.521	4.13e-12
Aging	SL_MSC	UPF3A	2.09e-16	-0.285589	0.407	0.457	4.78e-12
Aging	SL_MSC	DSE	2.46e-16	-0.33783	0.412	0.457	5.63e-12
Aging	SL_MSC	KCNJ6	4.89e-16	0.317293	0.13	0.081	1.12e-11
Aging	SL_MSC	FBN1	5.32e-16	-0.398855	0.875	0.85	1.22e-11
Aging	SL_MSC	DCN	6.63e-16	-0.275418	0.946	0.943	1.52e-11
Aging	SL_MSC	CD63	6.94e-16	-0.263484	0.125	0.181	1.59e-11
Aging	SL_MSC	FAXDC2	7.63e-16	-0.317752	0.252	0.311	1.75e-11
Aging	SL_MSC	CTSL	1.44e-15	0.330558	0.323	0.257	3.29e-11
Aging	SL_MSC	NTN4	1.65e-15	-0.306346	0.267	0.326	3.77e-11
Aging	SL_MSC	RBPJ	1.77e-15	-0.318554	0.612	0.621	4.05e-11
Aging	SL_MSC	RFTN2	2.37e-15	-0.267679	0.256	0.315	5.43e-11
Aging	SL_MSC	TUBA1A	3.77e-15	0.280796	0.431	0.356	8.64e-11
Aging	SL_MSC	KANSL1L	3.85e-15	-0.287292	0.536	0.563	8.8e-11
Aging	SL_MSC	SOBP	5.36e-15	-0.306131	0.633	0.633	1.23e-10
Aging	SL_MSC	DISC1	6.11e-15	-0.386525	0.231	0.283	1.4e-10
Aging	SL_MSC	XAF1	1.06e-14	-0.261234	0.321	0.376	2.43e-10
Aging	SL_MSC	PPM1L	2.08e-14	-0.418727	0.306	0.353	4.76e-10
Aging	SL_MSC	KIAA1199	2.88e-14	0.379426	0.409	0.328	6.6e-10
Aging	SL_MSC	NFATC1	4.61e-14	0.302425	0.386	0.316	1.06e-09
Aging	SL_MSC	CD34	5.35e-14	-0.263399	0.227	0.282	1.22e-09
Aging	SL_MSC	HOXD3	7.65e-14	-0.254619	0.312	0.362	1.75e-09
Aging	SL_MSC	PRELID2	1.73e-13	-0.317942	0.296	0.348	3.96e-09
Aging	SL_MSC	S100A10	2.46e-13	-0.267159	0.364	0.422	5.63e-09
Aging	SL_MSC	CYTH3	3.3e-13	-0.289209	0.52	0.544	7.56e-09
Aging	SL_MSC	ABCA10	3.85e-13	0.365483	0.332	0.27	8.82e-09
Aging	SL_MSC	IGFBP6	5.53e-13	-0.484213	0.17	0.223	1.27e-08
Aging	SL_MSC	ZNF608	6.94e-13	-0.287218	0.307	0.356	1.59e-08
Aging	SL_MSC	H3F3B	1.21e-12	0.281639	0.471	0.423	2.77e-08
Aging	SL_MSC	LINC00632	1.27e-12	-0.254858	0.283	0.334	2.9e-08
Aging	SL_MSC	FGD4	1.37e-12	-0.285543	0.335	0.38	3.13e-08
Aging	SL_MSC	COLGALT2	1.48e-12	-0.290736	0.3	0.352	3.4e-08
Aging	SL_MSC	ACYP2	2.51e-12	-0.298716	0.538	0.554	5.74e-08
Aging	SL_MSC	SAMD3	3.43e-12	-0.255383	0.069	0.106	7.86e-08
Aging	SL_MSC	TRAK2	3.86e-12	-0.261741	0.302	0.349	8.84e-08
Aging	SL_MSC	RFX2	4.5e-12	-0.295253	0.541	0.559	1.03e-07
Aging	SL_MSC	SORBS2	4.54e-12	-0.335124	0.408	0.445	1.04e-07
Aging	SL_MSC	ECE1	4.64e-12	-0.266927	0.278	0.329	1.06e-07
Aging	SL_MSC	LDB2	5.31e-12	-0.438914	0.473	0.498	1.22e-07
Aging	SL_MSC	RHOBTB3	8.22e-12	-0.281707	0.491	0.518	1.88e-07
Aging	SL_MSC	SOX6	8.3e-12	-0.317888	0.318	0.359	1.9e-07
Aging	SL_MSC	XG	8.58e-12	-0.302069	0.407	0.44	1.96e-07
Aging	SL_MSC	SLC40A1	9.89e-12	-0.281325	0.115	0.158	2.26e-07
Aging	SL_MSC	PRUNE2	1.42e-11	-0.275177	0.644	0.645	3.25e-07
Aging	SL_MSC	SIK2	1.58e-11	-0.261495	0.591	0.607	3.62e-07
Aging	SL_MSC	CYSTM1	2.65e-11	-0.305102	0.455	0.486	6.07e-07
Aging	SL_MSC	SOX4	3.01e-11	0.269398	0.231	0.18	6.89e-07
Aging	SL_MSC	PTPN14	3.09e-11	-0.278634	0.5	0.519	7.08e-07
Aging	SL_MSC	RARRES1	7.32e-11	0.39595	0.284	0.224	1.68e-06
Aging	SL_MSC	EMP2	8.47e-11	0.257147	0.354	0.294	1.94e-06
Aging	SL_MSC	KLRD1	9.9e-11	-0.264167	0.129	0.171	2.27e-06
Aging	SL_MSC	NOX4	1.72e-10	-0.339361	0.661	0.675	3.93e-06
Aging	SL_MSC	CYP4X1	2.21e-10	-0.299409	0.105	0.142	5.05e-06
Aging	SL_MSC	L3MBTL4	3.74e-10	-0.287591	0.402	0.438	8.56e-06
Aging	SL_MSC	LINC01004	5.04e-10	-0.269235	0.379	0.411	1.15e-05
Aging	SL_MSC	2023-03-03	5.56e-10	0.330067	0.423	0.363	1.27e-05
Aging	SL_MSC	MT1E	5.58e-10	-0.355409	0.193	0.144	1.28e-05
Aging	SL_MSC	SCARA5	9.6e-10	-0.32228	0.386	0.414	2.2e-05
Aging	SL_MSC	FAM135B	1.18e-09	-0.452529	0.253	0.289	2.7e-05
Aging	SL_MSC	PDE7A	1.55e-09	-0.257912	0.485	0.509	3.56e-05
Aging	SL_MSC	EFCAB2	2.28e-09	-0.284841	0.482	0.495	5.22e-05
Aging	SL_MSC	AMPH	3.69e-09	-0.305416	0.332	0.368	8.45e-05
Aging	SL_MSC	NHSL1	4.19e-09	-0.324217	0.379	0.408	9.59e-05
Aging	SL_MSC	GALNT15	6.96e-09	-0.463582	0.425	0.445	0.000159232
Aging	SL_MSC	VIT	8.13e-09	-0.300263	0.305	0.341	0.000186134
Aging	SL_MSC	STRADB	1.03e-08	-0.284632	0.322	0.356	0.000236342
Aging	SL_MSC	EEF2K	1.3e-08	-0.256529	0.366	0.394	0.000298076
Aging	SL_MSC	ITPKB	3.23e-08	-0.295817	0.257	0.292	0.000740367
Aging	SL_MSC	FNDC1	4.27e-08	-0.39859	0.509	0.51	0.000978142
Aging	SL_MSC	GPX3	4.3e-08	-0.253733	0.146	0.182	0.000984025
Aging	SL_MSC	CRADD	9.45e-08	-0.27643	0.309	0.343	0.00216258
Aging	SL_MSC	TSC22D3	1.1e-07	-0.337223	0.302	0.334	0.00252067
Aging	SL_MSC	PXDNL	1.24e-07	-0.314977	0.183	0.217	0.00283123
Aging	SL_MSC	ANGPTL1	2.47e-07	-0.293128	0.268	0.296	0.00565817
Aging	SL_MSC	GHR	2.58e-07	-0.270878	0.529	0.545	0.0058993
Aging	SL_MSC	SMIM14	4.04e-07	-0.260125	0.471	0.48	0.00924588
Aging	SL_MSC	DENND2A	4.27e-07	-0.26329	0.389	0.405	0.0097697
Aging	SL_MSC	HECW2	4.78e-07	-0.30481	0.418	0.433	0.0109374
Aging	SL_MSC	NAA11	7.02e-07	-0.305564	0.24	0.273	0.0160755
Aging	SL_MSC	ZNF438	8.44e-07	-0.273265	0.525	0.533	0.0193269
Aging	SL_MSC	S100A4	1.07e-06	-0.257198	0.233	0.269	0.0245964
Aging	SL_MSC	AGTR1	1.15e-06	-0.27602	0.227	0.255	0.0262817
Aging	SL_MSC	MGP	1.54e-06	-0.303499	0.483	0.518	0.0353468
Aging	L_MSC	PRSS23	1.49e-30	1.08735	0.753	0.416	3.42e-26
Aging	L_MSC	PER3	8.86e-30	0.778825	0.573	0.175	2.03e-25
Aging	L_MSC	COL5A2	2.96e-25	-0.828065	0.869	0.947	6.79e-21
Aging	L_MSC	WDR74	4.2e-24	1.32397	0.594	0.264	9.61e-20
Aging	L_MSC	RERG	8.85e-24	-0.925679	0.708	0.891	2.03e-19
Aging	L_MSC	NPAS2	7.21e-23	-0.902637	0.15	0.447	1.65e-18
Aging	L_MSC	LIMA1	2.43e-22	0.753225	0.927	0.812	5.56e-18
Aging	L_MSC	DIRC3	5.31e-22	1.0901	0.586	0.269	1.21e-17
Aging	L_MSC	CDON	9.8e-22	-0.808967	0.888	0.957	2.24e-17
Aging	L_MSC	USP53	1.91e-21	0.731831	0.923	0.741	4.37e-17
Aging	L_MSC	AUTS2	4.28e-21	-0.546924	0.987	0.99	9.81e-17
Aging	L_MSC	SELP	1.17e-20	-0.452599	0.002	0.178	2.67e-16
Aging	L_MSC	SELE	7.46e-20	0.469962	0.197	0.003	1.71e-15
Aging	L_MSC	NCKAP5	7.56e-20	0.86625	0.343	0.079	1.73e-15
Aging	L_MSC	SLC16A10	1.28e-19	-1.03085	0.036	0.246	2.93e-15
Aging	L_MSC	VEGFC	5.25e-19	-1.16747	0.249	0.505	1.2e-14
Aging	L_MSC	SLC24A3	9.64e-19	0.915691	0.657	0.393	2.21e-14
Aging	L_MSC	EPHA3	2.18e-18	-0.836938	0.294	0.574	4.99e-14
Aging	L_MSC	ARNTL	2.23e-17	-0.573775	0.133	0.373	5.11e-13
Aging	L_MSC	ITGB8	5.38e-17	-0.593685	0.976	0.975	1.23e-12
Aging	L_MSC	FTL	1.6e-16	0.947973	0.464	0.198	3.66e-12
Aging	L_MSC	TPRG1	2.05e-16	-0.861283	0.474	0.698	4.69e-12
Aging	L_MSC	MALAT1	1.35e-15	0.377149	1	1	3.08e-11
Aging	L_MSC	PDGFD	4.73e-15	-0.839351	0.564	0.723	1.08e-10
Aging	L_MSC	GLI3	6.68e-15	-1.00525	0.79	0.858	1.53e-10
Aging	L_MSC	CUX1	9.45e-15	-0.527272	0.953	0.947	2.16e-10
Aging	L_MSC	ZNF385D	9.76e-15	-0.638897	0.792	0.888	2.24e-10
Aging	L_MSC	MECOM	9.87e-15	-0.744578	0.049	0.228	2.26e-10
Aging	L_MSC	RGS6	1.39e-14	0.832576	0.504	0.246	3.19e-10
Aging	L_MSC	TPM1	6.72e-14	0.462073	0.255	0.069	1.54e-09
Aging	L_MSC	HSPA12A	1.23e-13	0.531398	0.549	0.327	2.82e-09
Aging	L_MSC	FOXP1	1.24e-13	-0.43716	0.927	0.964	2.84e-09
Aging	L_MSC	ATRNL1	1.64e-13	0.96779	0.311	0.109	3.75e-09
Aging	L_MSC	GALNT10	1.75e-13	-0.694493	0.582	0.741	4e-09
Aging	L_MSC	SLC9A9	2.1e-13	-0.499484	0.579	0.746	4.81e-09
Aging	L_MSC	FAM134B	2.85e-13	-0.640717	0.785	0.871	6.53e-09
Aging	L_MSC	PDE4D	3.04e-13	-0.917656	0.348	0.561	6.96e-09
Aging	L_MSC	DPYSL3	4.23e-13	-0.772988	0.491	0.675	9.69e-09
Aging	L_MSC	ADAMTS9-AS2	5.15e-13	-0.648009	0.118	0.31	1.18e-08
Aging	L_MSC	MRPS22	2e-12	0.575841	0.543	0.325	4.57e-08
Aging	L_MSC	KLF12	2.05e-12	-0.492955	0.914	0.924	4.68e-08
Aging	L_MSC	PTPRD	2.49e-12	-0.811074	0.672	0.797	5.71e-08
Aging	L_MSC	COL14A1	2.56e-12	0.716603	0.41	0.193	5.86e-08
Aging	L_MSC	RYR2	3.87e-12	-1.36872	0.152	0.338	8.86e-08
Aging	L_MSC	BAI3	4.14e-12	-1.1452	0.075	0.239	9.49e-08
Aging	L_MSC	PLEKHA1	7.92e-12	-0.693717	0.562	0.723	1.81e-07
Aging	L_MSC	FAM180A	8.65e-12	0.373999	0.35	0.147	1.98e-07
Aging	L_MSC	RBMS1	1.19e-11	-0.466036	0.929	0.942	2.72e-07
Aging	L_MSC	PPP3CA	1.28e-11	-0.634462	0.865	0.911	2.93e-07
Aging	L_MSC	GFPT2	1.34e-11	0.388319	0.946	0.85	3.08e-07
Aging	L_MSC	SUSD4	2.29e-11	0.568542	0.318	0.132	5.24e-07
Aging	L_MSC	C9orf3	2.88e-11	-0.492176	0.88	0.929	6.58e-07
Aging	L_MSC	TMSB4X	3.05e-11	0.49154	0.573	0.345	6.97e-07
Aging	L_MSC	MMP2	3.95e-11	0.380984	0.273	0.091	9.04e-07
Aging	L_MSC	SNED1	4.33e-11	-0.51047	0.983	0.987	9.91e-07
Aging	L_MSC	KYNU	5.7e-11	0.851418	0.388	0.185	1.3e-06
Aging	L_MSC	GNAI1	6.11e-11	0.438927	0.365	0.165	1.4e-06
Aging	L_MSC	DISC1	6.36e-11	-0.631804	0.202	0.398	1.46e-06
Aging	L_MSC	CTGF	6.42e-11	0.70602	0.577	0.383	1.47e-06
Aging	L_MSC	TPH2	6.95e-11	-0.377129	0.039	0.173	1.59e-06
Aging	L_MSC	SERPINE1	7.15e-11	0.603629	0.236	0.071	1.64e-06
Aging	L_MSC	MPP7	7.27e-11	-0.525893	0.215	0.406	1.66e-06
Aging	L_MSC	KCNQ5	7.4e-11	-0.954409	0.159	0.335	1.69e-06
Aging	L_MSC	PRG4	1.12e-10	0.675361	0.991	0.98	2.57e-06
Aging	L_MSC	KCNMA1	1.14e-10	0.501715	0.865	0.68	2.61e-06
Aging	L_MSC	CFD	1.27e-10	0.81269	0.343	0.155	2.91e-06
Aging	L_MSC	RBMS3	1.28e-10	-0.507542	0.822	0.888	2.94e-06
Aging	L_MSC	AQP1	1.36e-10	0.371791	0.348	0.15	3.12e-06
Aging	L_MSC	CTTNBP2	1.86e-10	-0.753822	0.395	0.558	4.26e-06
Aging	L_MSC	PTPRS	2.09e-10	-0.491349	0.785	0.855	4.79e-06
Aging	L_MSC	PRKCH	2.5e-10	-0.395366	0.103	0.272	5.72e-06
Aging	L_MSC	WWOX	2.52e-10	-0.494091	0.886	0.873	5.77e-06
Aging	L_MSC	TTN-AS1	2.76e-10	-0.408849	0.219	0.421	6.31e-06
Aging	L_MSC	FAM110B	3.74e-10	-0.487466	0.365	0.563	8.57e-06
Aging	L_MSC	RPL31	3.82e-10	-0.29208	0.099	0.272	8.74e-06
Aging	L_MSC	PRKG1	5.12e-10	-0.736864	0.627	0.761	1.17e-05
Aging	L_MSC	PPP4R4	5.32e-10	-0.660214	0.491	0.655	1.22e-05
Aging	L_MSC	ADAMTSL3	5.43e-10	-0.523253	0.502	0.68	1.24e-05
Aging	L_MSC	DOCK3	7.64e-10	0.474202	0.524	0.31	1.75e-05
Aging	L_MSC	HSPB1	7.69e-10	0.777286	0.427	0.249	1.76e-05
Aging	L_MSC	SH3RF3	1.05e-09	0.429316	0.526	0.317	2.39e-05
Aging	L_MSC	PCBP3	1.18e-09	-0.706681	0.326	0.49	2.71e-05
Aging	L_MSC	BHLHE40	1.19e-09	0.398058	0.637	0.454	2.73e-05
Aging	L_MSC	HIP1	1.26e-09	-0.736055	0.504	0.652	2.88e-05
Aging	L_MSC	ZBTB20	1.4e-09	-0.316126	0.991	0.98	3.2e-05
Aging	L_MSC	IGFBP5	2.01e-09	0.523235	0.33	0.162	4.61e-05
Aging	L_MSC	KIAA0226L	2.9e-09	-0.421017	0.099	0.249	6.64e-05
Aging	L_MSC	SPECC1	3.84e-09	-0.554616	0.549	0.721	8.8e-05
Aging	L_MSC	SEMA3D	4.18e-09	-0.53372	0.064	0.198	9.57e-05
Aging	L_MSC	COL5A1	4.2e-09	-0.516902	0.539	0.69	9.62e-05
Aging	L_MSC	GMDS	4.46e-09	-0.425956	0.79	0.868	0.000102001
Aging	L_MSC	TNFSF15	5.02e-09	0.351604	0.159	0.038	0.000114918
Aging	L_MSC	MGST1	6.72e-09	0.380793	0.277	0.117	0.000153766
Aging	L_MSC	EFNA5	7.31e-09	-0.536875	0.914	0.929	0.000167284
Aging	L_MSC	PRELID2	7.48e-09	-0.602151	0.159	0.317	0.00017112
Aging	L_MSC	FGF14	8.11e-09	0.515254	0.725	0.558	0.000185611
Aging	L_MSC	RTN4RL1	8.5e-09	-0.471872	0.112	0.254	0.000194537
Aging	L_MSC	PRRX1	9.6e-09	-0.423004	0.82	0.871	0.000219846
Aging	L_MSC	SEMA6D	1.03e-08	-0.729787	0.421	0.558	0.000235967
Aging	L_MSC	TRIM47	1.24e-08	0.313916	0.292	0.132	0.000283367
Aging	L_MSC	FOXO1	1.31e-08	-0.63478	0.833	0.901	0.000300406
Aging	L_MSC	RIF1	1.46e-08	-0.356233	0.23	0.416	0.000334072
Aging	L_MSC	DGKG	1.67e-08	0.30071	0.139	0.03	0.000381297
Aging	L_MSC	ANPEP	1.84e-08	0.378215	0.586	0.393	0.000421027
Aging	L_MSC	TCF4	1.88e-08	-0.469506	0.835	0.886	0.000429456
Aging	L_MSC	LINC01133	2.13e-08	0.251136	0.155	0.038	0.000486838
Aging	L_MSC	DPP4	2.15e-08	0.365581	0.373	0.201	0.00049312
Aging	L_MSC	MYO10	2.23e-08	-0.584096	0.273	0.431	0.000510832
Aging	L_MSC	AHR	2.78e-08	0.466058	0.391	0.223	0.000635738
Aging	L_MSC	HIVEP2	2.87e-08	-0.457744	0.736	0.787	0.000656579
Aging	L_MSC	ACTG1	2.91e-08	0.596311	0.513	0.35	0.000666909
Aging	L_MSC	PLXDC1	2.93e-08	0.304296	0.534	0.327	0.000670017
Aging	L_MSC	NR1D2	3.17e-08	0.282907	0.288	0.127	0.00072668
Aging	L_MSC	FABP3	3.22e-08	0.255602	0.182	0.056	0.000736356
Aging	L_MSC	ADAMTS5	3.3e-08	-0.857034	0.431	0.574	0.000755936
Aging	L_MSC	PIK3R3	3.37e-08	0.289717	0.157	0.043	0.000771403
Aging	L_MSC	DDR2	3.97e-08	0.497141	0.768	0.622	0.000908554
Aging	L_MSC	IGF2BP2	4.36e-08	-0.507567	0.142	0.287	0.000997435
Aging	L_MSC	COL8A1	5.44e-08	0.282344	0.337	0.168	0.00124512
Aging	L_MSC	ZBTB7C	5.83e-08	-0.42598	0.97	0.959	0.00133358
Aging	L_MSC	ADAMTS2	5.83e-08	0.44861	0.848	0.751	0.00133478
Aging	L_MSC	ST6GALNAC5	7.23e-08	0.410313	0.131	0.028	0.00165419
Aging	L_MSC	GALNT1	7.48e-08	0.338165	0.695	0.523	0.00171265
Aging	L_MSC	CPNE4	7.53e-08	0.63423	0.341	0.193	0.00172321
Aging	L_MSC	RUNX1T1	7.66e-08	-0.572317	0.667	0.739	0.00175348
Aging	L_MSC	MIR4435-1HG	9.33e-08	0.520604	0.607	0.437	0.0021354
Aging	L_MSC	COL1A2	9.81e-08	0.369106	0.955	0.909	0.00224539
Aging	L_MSC	KLHL29	1.1e-07	0.517842	0.79	0.673	0.0025243
Aging	L_MSC	PLXDC2	1.19e-07	-0.422323	0.897	0.929	0.00271345
Aging	L_MSC	MYPN	1.2e-07	0.438323	0.367	0.211	0.00274651
Aging	L_MSC	FAM118A	1.28e-07	-0.445016	0.223	0.376	0.00293273
Aging	L_MSC	ABHD12	1.33e-07	0.316787	0.365	0.203	0.0030376
Aging	L_MSC	PABPC1	1.34e-07	0.30281	0.777	0.65	0.00305916
Aging	L_MSC	ASAP2	1.38e-07	0.379919	0.873	0.779	0.00316246
Aging	L_MSC	PDK4	1.5e-07	-0.306851	0.097	0.228	0.00342603
Aging	L_MSC	ABLIM2	1.53e-07	-0.382242	0.099	0.228	0.003493
Aging	L_MSC	HIF1A	1.53e-07	-0.480489	0.652	0.749	0.00349984
Aging	L_MSC	LINC00152	1.54e-07	0.489702	0.32	0.175	0.00353471
Aging	L_MSC	PLEKHH2	1.56e-07	-0.54736	0.384	0.551	0.00356133
Aging	L_MSC	RIN2	1.83e-07	-0.522432	0.717	0.784	0.00419483
Aging	L_MSC	ZNF608	2.03e-07	-0.468722	0.481	0.596	0.00463689
Aging	L_MSC	PRUNE2	2.06e-07	0.417997	0.736	0.599	0.00472324
Aging	L_MSC	KCNIP1	2.17e-07	-0.626757	0.052	0.155	0.00495996
Aging	L_MSC	C1QTNF7	2.22e-07	-0.630853	0.418	0.551	0.00507162
Aging	L_MSC	KIAA1199	2.65e-07	-1.57996	0.657	0.673	0.00607616
Aging	L_MSC	AMTN	2.67e-07	-0.56069	0.039	0.137	0.00611075
Aging	L_MSC	SULF2	2.93e-07	-0.360883	0.208	0.358	0.00671628
Aging	L_MSC	THBS4	2.96e-07	0.491755	0.788	0.67	0.00676589
Aging	L_MSC	ANKRD10	3.14e-07	-0.369729	0.742	0.802	0.00717674
Aging	L_MSC	GPR64	3.16e-07	-0.542753	0.65	0.739	0.00723966
Aging	L_MSC	KALRN	3.31e-07	0.423144	0.481	0.322	0.00757389
Aging	L_MSC	VCAM1	3.74e-05	0.459863	0.534	0.401	0.0085709
Aging	L_MSC	ALCAM	3.81e-07	0.489235	0.288	0.142	0.00871674
Aging	L_MSC	LHFP	3.92e-07	-0.619183	0.571	0.67	0.00897719
Aging	L_MSC	TENM1	4.06e-07	-0.464471	0.309	0.464	0.0093017
Aging	L_MSC	SLC2A3	4.24e-07	0.348511	0.285	0.142	0.00971049
Aging	L_MSC	ZNF385B	4.33e-07	-0.482422	0.968	0.944	0.00991117
Aging	L_MSC	XG	4.53e-07	-0.382521	0.26	0.401	0.0103742
Aging	L_MSC	VASN	4.65e-07	0.330565	0.27	0.137	0.0106454
Aging	L_MSC	FTH1	4.8e-07	0.622627	0.382	0.228	0.0109872
Aging	L_MSC	CRISPLD2	5.24e-07	0.398275	0.2	0.076	0.011994
Aging	L_MSC	ZDBF2	5.38e-07	-0.569146	0.298	0.442	0.0123228
Aging	L_MSC	EML6	6.9e-07	0.406309	0.3	0.165	0.0157937
Aging	L_MSC	TENM3	6.96e-07	0.571738	0.337	0.188	0.0159332
Aging	L_MSC	HDAC9	6.97e-07	0.292608	0.148	0.046	0.0159577
Aging	L_MSC	SYNE2	7.05e-07	-0.289337	0.163	0.307	0.0161302
Aging	L_MSC	NPAS3	8.27e-07	-0.564187	0.277	0.421	0.0189232
Aging	L_MSC	HRH1	8.71e-07	-0.580065	0.554	0.657	0.0199305
Aging	L_MSC	KCNH1	1.04e-06	0.407508	0.174	0.063	0.0238733
Aging	L_MSC	PRKD1	1.07e-06	-0.436932	0.277	0.431	0.0245454
Aging	L_MSC	TXNIP	1.27e-06	-0.257991	0.17	0.315	0.0290357
Aging	L_MSC	TIMP3	1.27e-06	0.378307	0.888	0.812	0.0290431
Aging	L_MSC	FLRT2	1.61e-06	0.470248	0.376	0.231	0.0368206
Aging	L_MSC	WNK1	1.62e-06	-0.363768	0.685	0.779	0.0370579
Aging	L_MSC	RBM25	1.64e-06	0.282023	0.74	0.604	0.0375752
Aging	L_MSC	ROR2	1.72e-06	-0.371925	0.206	0.35	0.0394721
Aging	L_MSC	MBNL1	1.81e-06	-0.327985	0.873	0.886	0.041435
Aging	L_MSC	SORCS2	1.82e-06	0.489676	0.258	0.135	0.0416315
Aging	L_MSC	SDK1	1.83e-06	-0.358556	0.908	0.916	0.0419398
Aging	L_MSC	CSGALNACT1	1.99e-06	-0.375126	0.796	0.848	0.045608
Aging	L_MSC	PABPC4	2.02e-06	0.301728	0.461	0.31	0.0462966
Aging	L_MSC	MYADM	2.04e-06	0.328745	0.444	0.294	0.0467874
Aging	L_MSC	TRABD2B	2.06e-06	-0.669118	0.26	0.391	0.0471811
Aging	L_MSC	LTBP2	2.1e-06	0.254191	0.326	0.185	0.0481373
Aging	L_MSC	ITGBL1	2.16e-06	0.295434	0.94	0.863	0.0495323
Aging	Per	PRG4	1.09e-39	1.40368	0.343	0.026	2.5e-35
Aging	Per	WDR74	1.46e-37	1.31024	0.78	0.468	3.35e-33
Aging	Per	ACTG1	6.37e-25	-0.673095	0.164	0.447	1.46e-20
Aging	Per	SOCS3	4.21e-22	0.876126	0.68	0.435	9.63e-18
Aging	Per	CSF1R	5.15e-19	0.532413	0.18	0.016	1.18e-14
Aging	Per	NEAT1	1.91e-18	0.556331	0.997	0.994	4.37e-14
Aging	Per	MAF	2.18e-18	-0.570601	0.044	0.204	4.98e-14
Aging	Per	FTL	2.8e-18	0.873835	0.291	0.087	6.42e-14
Aging	Per	BGN	4.74e-18	-0.517206	0.042	0.204	1.08e-13
Aging	Per	RPL31	2.04e-16	-0.507029	0.051	0.208	4.68e-12
Aging	Per	PER3	6.64e-16	0.496984	0.413	0.178	1.52e-11
Aging	Per	SLC6A1-AS1	9.96e-16	0.515626	0.245	0.067	2.28e-11
Aging	Per	TTN	2.57e-15	0.748312	0.58	0.36	5.89e-11
Aging	Per	SLC6A1	1.1e-14	0.48312	0.203	0.047	2.53e-10
Aging	Per	SMOC2	1.45e-14	0.887753	0.638	0.447	3.31e-10
Aging	Per	ROR2	8.63e-14	1.04325	0.196	0.049	1.98e-09
Aging	Per	CRISPLD2	2.35e-13	0.902939	0.73	0.526	5.39e-09
Aging	Per	RNU12	7.8e-13	0.395226	0.136	0.018	1.79e-08
Aging	Per	FOSB	2.08e-12	0.445344	0.623	0.397	4.75e-08
Aging	Per	OSMR	3.45e-12	0.835446	0.766	0.581	7.9e-08
Aging	Per	ANXA1	4.02e-12	0.478159	0.391	0.198	9.19e-08
Aging	Per	MIR145	4.23e-12	-0.650564	0.299	0.478	9.68e-08
Aging	Per	RASA3	1.13e-11	0.835753	0.476	0.3	2.59e-07
Aging	Per	ZBTB16	1.42e-11	-0.919604	0.429	0.557	3.24e-07
Aging	Per	PMEPA1	1.59e-11	0.583425	0.582	0.397	3.64e-07
Aging	Per	EGR1	1.86e-11	0.484548	0.653	0.437	4.25e-07
Aging	Per	NAMPT	2.63e-11	0.57832	0.594	0.395	6.03e-07
Aging	Per	HLA-B	3.17e-11	-0.505162	0.197	0.377	7.26e-07
Aging	Per	C10orf11	3.77e-11	0.484595	0.788	0.611	8.63e-07
Aging	Per	SLC2A3	4.53e-11	0.453174	0.704	0.494	1.04e-06
Aging	Per	ABLIM2	9.06e-11	0.644113	0.391	0.225	2.07e-06
Aging	Per	PCOLCE	1.57e-10	-0.446324	0.188	0.352	3.59e-06
Aging	Per	ADAMTS2	2.36e-10	0.716809	0.658	0.504	5.4e-06
Aging	Per	C11orf96	2.68e-10	0.548311	0.474	0.291	6.15e-06
Aging	Per	GSN	2.91e-10	-0.573389	0.355	0.516	6.66e-06
Aging	Per	PDE4DIP	3.5e-10	-0.451595	0.507	0.678	8.02e-06
Aging	Per	S100A6	3.67e-10	0.501852	0.26	0.111	8.4e-06
Aging	Per	ACTA2	5.63e-10	-0.796956	0.6	0.7	1.29e-05
Aging	Per	SAT1	6.56e-10	0.469114	0.422	0.263	1.5e-05
Aging	Per	GALNT2	7.18e-10	0.623111	0.47	0.292	1.64e-05
Aging	Per	PFKFB3	8.16e-10	0.400883	0.374	0.209	1.87e-05
Aging	Per	FAM85A	1.09e-09	0.337197	0.168	0.053	2.49e-05
Aging	Per	SBNO2	1.13e-09	0.352963	0.254	0.111	2.59e-05
Aging	Per	HLA-A	1.15e-09	-0.408618	0.168	0.32	2.62e-05
Aging	Per	BHLHE40	1.67e-09	0.479698	0.399	0.229	3.83e-05
Aging	Per	HDAC4	1.69e-09	0.383225	0.55	0.377	3.87e-05
Aging	Per	FN1	1.7e-09	0.492574	0.692	0.547	3.89e-05
Aging	Per	AHNAK	1.77e-09	-0.428197	0.314	0.482	4.04e-05
Aging	Per	NCOR2	2.07e-09	0.519901	0.607	0.437	4.73e-05
Aging	Per	FKBP5	2.07e-09	-1.08569	0.382	0.494	4.74e-05
Aging	Per	PABPC1	2.19e-09	0.482289	0.714	0.563	5.02e-05
Aging	Per	STAMBPL1	3.37e-09	-0.917422	0.33	0.472	7.71e-05
Aging	Per	PCBP3	4.31e-09	0.550875	0.407	0.243	9.87e-05
Aging	Per	CTSB	4.54e-09	-0.319984	0.028	0.111	0.000103827
Aging	Per	RAD51B	5.74e-09	0.642816	0.542	0.364	0.000131407
Aging	Per	DUSP1	5.91e-09	0.505061	0.425	0.265	0.000135402
Aging	Per	RGS6	5.95e-09	-0.768173	0.46	0.575	0.000136228
Aging	Per	KCNMA1	6.44e-09	0.58054	0.199	0.079	0.000147332
Aging	Per	RPL5	6.53e-09	-0.360206	0.147	0.289	0.000149572
Aging	Per	SH3RF3	7.65e-09	0.496887	0.571	0.413	0.000175086
Aging	Per	STK3	8.46e-09	0.335249	0.863	0.723	0.000193739
Aging	Per	LGALS3	1.06e-08	-0.323831	0.124	0.259	0.000243381
Aging	Per	DDX21	1.2e-08	0.491017	0.378	0.229	0.000273913
Aging	Per	DAAM1	1.43e-08	-0.525504	0.52	0.63	0.000328213
Aging	Per	APOL6	1.45e-08	0.300106	0.162	0.055	0.000331205
Aging	Per	GOLGA8A	1.9e-08	0.356562	0.59	0.425	0.000433887
Aging	Per	IFITM2	1.9e-08	0.412063	0.355	0.204	0.000434531
Aging	Per	CROCC	2.08e-08	0.426242	0.359	0.213	0.000476065
Aging	Per	RHOBTB3	2.76e-08	0.4388	0.474	0.324	0.000631216
Aging	Per	FAM65C	2.84e-08	0.413794	0.158	0.053	0.0006503
Aging	Per	GPRIN3	2.93e-08	0.47052	0.207	0.087	0.000670406
Aging	Per	MCU	3.51e-08	-0.597071	0.585	0.672	0.000802446
Aging	Per	AEBP1	3.68e-08	0.484378	0.442	0.292	0.0008414
Aging	Per	CD9	4.1e-08	-0.492854	0.123	0.241	0.000938047
Aging	Per	KALRN	6.57e-08	0.336901	0.672	0.514	0.00150415
Aging	Per	ATP2B4	6.72e-08	-0.549941	0.54	0.628	0.00153809
Aging	Per	EDIL3	7.05e-08	0.344195	0.429	0.265	0.00161311
Aging	Per	EPAS1	7.72e-08	0.38055	0.642	0.476	0.00176681
Aging	Per	RFTN1	9.54e-08	0.432262	0.59	0.427	0.00218402
Aging	Per	RND3	1.19e-07	0.309533	0.244	0.121	0.00273534
Aging	Per	FOS	1.27e-07	0.329957	0.809	0.674	0.0029071
Aging	Per	ZNRF2	1.94e-07	0.560225	0.549	0.407	0.00443462
Aging	Per	EMCN	2.11e-07	0.592743	0.181	0.079	0.00482661
Aging	Per	FGF7	2.18e-07	0.555327	0.45	0.298	0.00498863
Aging	Per	TEX41	2.39e-07	-0.510954	0.769	0.789	0.00546042
Aging	Per	ADAM12	3.03e-07	0.827692	0.27	0.15	0.00694467
Aging	Per	ST3GAL1	3.45e-07	0.376215	0.295	0.168	0.00790844
Aging	Per	ACTB	4e-07	-0.372386	0.222	0.346	0.00915418
Aging	Per	STXBP6	4.73e-07	-0.601192	0.301	0.415	0.0108309
Aging	Per	ZCCHC24	5.51e-07	0.329953	0.343	0.209	0.0126215
Aging	Per	ADAMTS4	5.63e-07	0.263213	0.334	0.204	0.01288
Aging	Per	GFPT2	5.83e-07	0.559764	0.234	0.123	0.0133465
Aging	Per	STT3B	5.94e-07	0.335559	0.442	0.291	0.0135936
Aging	Per	LIPI	6.15e-07	0.377603	0.331	0.194	0.0140719
Aging	Per	MAML2	6.31e-07	-0.335046	0.899	0.903	0.0144527
Aging	Per	RANBP17	6.59e-07	-0.478438	0.15	0.263	0.0150906
Aging	Per	HIVEP3	6.69e-07	0.386893	0.229	0.117	0.0153083
Aging	Per	MYL6	7.33e-07	-0.398728	0.213	0.332	0.016779
Aging	Per	RGS16	7.95e-07	0.337138	0.361	0.219	0.0182056
Aging	Per	LAPTM4A	9.01e-07	-0.386953	0.134	0.241	0.0206168
Aging	Per	MAP2K3	1.01e-06	0.269504	0.194	0.089	0.0230172
Aging	Per	GLIS3	1.1e-06	0.634065	0.618	0.486	0.0252
Aging	Per	TBC1D22A	1.1e-06	0.250178	0.715	0.557	0.0252818
Aging	Per	CD99	1.12e-06	-0.326965	0.314	0.453	0.0257162
Aging	Per	MIR29A	1.23e-06	0.374587	0.418	0.279	0.028154
Aging	Per	YBX3	1.26e-06	0.39736	0.594	0.443	0.0287711
Aging	Per	SNORD3A	1.31e-06	0.578814	0.334	0.217	0.029898
Aging	Per	CDK17	1.34e-06	0.49993	0.645	0.52	0.0306707
Aging	Per	KCNH1	1.44e-06	0.394143	0.288	0.166	0.032913
Aging	Per	EAF1	1.46e-06	0.258306	0.174	0.077	0.0333536
Aging	Per	FABP4	1.49e-06	0.486606	0.327	0.194	0.0340662
Aging	Per	SERPINF1	1.6e-06	-0.387667	0.12	0.221	0.0365515
Aging	Per	PALLD	1.74e-06	-0.6932	0.591	0.644	0.0398369
Aging	Per	QKI	1.78e-06	0.324879	0.834	0.709	0.0406494
Aging	Per	SORBS2	1.78e-06	-0.605497	0.314	0.419	0.0406579
Aging	Per	CBR4	1.88e-06	-0.576622	0.568	0.625	0.0430624
Aging	Per	GUCY1A2	1.96e-06	-0.363375	0.712	0.775	0.0447725
Aging	Per	SLC24A3	2.17e-06	0.395978	0.203	0.099	0.0497736
Aging	SMC	PRG4	6.64e-13	1.30661	0.395	0.062	1.52e-08
Aging	SMC	FOSB	3e-10	0.992298	0.611	0.273	6.86e-06
Aging	SMC	DUSP1	8.77e-09	1.20167	0.526	0.23	0.000200653
Aging	SMC	TTN	1.89e-08	1.08138	0.637	0.385	0.000432315
Aging	SMC	JUN	2.35e-08	0.756183	0.8	0.516	0.000537009
Aging	SMC	KLF2	2.54e-08	0.713203	0.747	0.435	0.000580583
Aging	SMC	RPL31	4.12e-08	-0.642582	0.026	0.211	0.000943895
Aging	SMC	WDR74	1.09e-07	1.25314	0.616	0.354	0.00249263
Aging	SMC	THBS1	1.1e-07	1.48661	0.526	0.273	0.00252673
Aging	SMC	CAMK2D	9.88e-07	0.607378	0.805	0.54	0.0226201
Aging	SMC	PTGIS	1.04e-06	0.510302	0.179	0.019	0.0238771
Aging	SMC	ARL17B	1.26e-06	-0.893049	0.095	0.286	0.0288933
Aging	EC	PRG4	3.81e-145	1.64324	0.405	0.011	8.71e-141
Aging	EC	COL1A2	1.86e-97	1.55467	0.359	0.035	4.25e-93
Aging	EC	COL3A1	2.38e-87	1.46104	0.364	0.046	5.46e-83
Aging	EC	WDR74	2.14e-72	0.831037	0.816	0.46	4.9e-68
Aging	EC	FN1	2.15e-70	1.19945	0.579	0.2	4.92e-66
Aging	EC	DCN	1.01e-69	1.21104	0.349	0.061	2.31e-65
Aging	EC	PRKG1	1.13e-62	1.32861	0.313	0.053	2.6e-58
Aging	EC	COL1A1	8.87e-60	1.17114	0.221	0.02	2.03e-55
Aging	EC	FTL	3.67e-56	1.03232	0.285	0.05	8.4e-52
Aging	EC	ZEB2	1.15e-51	0.824404	0.263	0.045	2.63e-47
Aging	EC	ADAMTS2	4.47e-50	0.805245	0.211	0.026	1.02e-45
Aging	EC	CRISPLD2	1.71e-48	0.904977	0.188	0.019	3.91e-44
Aging	EC	CD44	5.53e-48	0.931118	0.248	0.044	1.27e-43
Aging	EC	ROBO1	2.21e-44	0.702363	0.234	0.043	5.07e-40
Aging	EC	EPB41L2	7.16e-43	0.890325	0.516	0.224	1.64e-38
Aging	EC	SDK1	2.19e-41	0.78675	0.227	0.042	5.01e-37
Aging	EC	COL5A2	2.39e-41	1.0636	0.212	0.037	5.47e-37
Aging	EC	SLIT3	1e-40	0.864388	0.182	0.025	2.3e-36
Aging	EC	CREB5	2.82e-40	0.795537	0.439	0.167	6.45e-36
Aging	EC	ADAMTSL3	8.68e-39	0.698932	0.215	0.041	1.99e-34
Aging	EC	TNC	8e-38	0.998888	0.159	0.019	1.83e-33
Aging	EC	COL5A1	9.91e-38	0.604568	0.178	0.027	2.27e-33
Aging	EC	MBNL1	1.56e-37	-0.673238	0.945	0.963	3.58e-33
Aging	EC	NOVA1	4.77e-37	0.766957	0.211	0.041	1.09e-32
Aging	EC	PLA2G2A	7.76e-37	0.944192	0.217	0.045	1.78e-32
Aging	EC	EBF2	1.29e-36	0.547173	0.185	0.031	2.96e-32
Aging	EC	RUNX1	2e-35	1.06596	0.203	0.042	4.58e-31
Aging	EC	DDR2	2.39e-35	0.563673	0.196	0.037	5.47e-31
Aging	EC	PSD3	2.89e-35	1.15131	0.393	0.164	6.61e-31
Aging	EC	GFPT2	4.76e-35	0.696071	0.154	0.021	1.09e-30
Aging	EC	RAB31	1.23e-34	0.523929	0.203	0.042	2.82e-30
Aging	EC	NEAT1	1.6e-33	0.496632	1	0.998	3.65e-29
Aging	EC	ANTXR2	1.74e-33	0.487104	0.205	0.044	3.99e-29
Aging	EC	PRRX1	1.84e-33	0.595199	0.19	0.037	4.21e-29
Aging	EC	DCLK1	1.4e-32	0.691278	0.203	0.044	3.2e-28
Aging	EC	PRUNE2	2.28e-32	0.559521	0.22	0.053	5.23e-28
Aging	EC	KCNMA1	3.35e-32	0.891685	0.153	0.023	7.66e-28
Aging	EC	PDGFRB	4.83e-32	0.429701	0.159	0.026	1.1e-27
Aging	EC	DLC1	8.3e-32	0.728283	0.782	0.56	1.9e-27
Aging	EC	RIF1	1.96e-31	-0.747398	0.102	0.336	4.5e-27
Aging	EC	BICC1	4.57e-31	1.28539	0.177	0.036	1.05e-26
Aging	EC	VCAN	1.96e-30	0.855304	0.27	0.087	4.49e-26
Aging	EC	CDK14	2.21e-30	0.730504	0.362	0.146	5.05e-26
Aging	EC	ROBO2	9.4e-30	1.13651	0.156	0.027	2.15e-25
Aging	EC	PCDH9	1.72e-29	0.606497	0.111	0.01	3.95e-25
Aging	EC	SDC2	3.03e-29	0.375235	0.153	0.026	6.93e-25
Aging	EC	GLI3	3.84e-29	0.706533	0.191	0.045	8.79e-25
Aging	EC	MRC2	4.41e-29	0.505711	0.15	0.026	1.01e-24
Aging	EC	FGF14	3.7e-28	0.691542	0.142	0.024	8.46e-24
Aging	EC	SYTL2	6.63e-28	0.288693	0.122	0.016	1.52e-23
Aging	EC	ANK2	7.65e-28	0.692142	0.177	0.04	1.75e-23
Aging	EC	ABI3BP	3.4e-27	0.793216	0.208	0.057	7.78e-23
Aging	EC	TTN-AS1	8.08e-27	-0.674543	0.062	0.254	1.85e-22
Aging	EC	TRPS1	8.98e-27	0.864878	0.212	0.061	2.06e-22
Aging	EC	SLC9A9	1.35e-26	0.542801	0.252	0.083	3.08e-22
Aging	EC	ECHDC2	1.46e-26	0.426397	0.223	0.067	3.35e-22
Aging	EC	RNU12	1.85e-26	0.387332	0.184	0.045	4.23e-22
Aging	EC	SMOC2	2.31e-26	0.670517	0.135	0.023	5.29e-22
Aging	EC	FABP4	3.29e-26	0.821304	0.325	0.136	7.54e-22
Aging	EC	DAAM2	3.56e-26	0.286557	0.126	0.019	8.15e-22
Aging	EC	ITGBL1	4.8e-26	0.668723	0.132	0.022	1.1e-21
Aging	EC	COL6A1	5.54e-26	0.604571	0.172	0.041	1.27e-21
Aging	EC	NOTCH2	9.88e-26	0.411945	0.15	0.031	2.26e-21
Aging	EC	EDIL3	9.9e-26	0.465145	0.159	0.034	2.27e-21
Aging	EC	XYLT1	1.58e-25	0.505756	0.178	0.045	3.62e-21
Aging	EC	NNMT	1.89e-25	0.565252	0.19	0.053	4.33e-21
Aging	EC	COL14A1	4.47e-25	1.16374	0.139	0.027	1.02e-20
Aging	EC	S100A6	1.17e-24	0.73452	0.34	0.153	2.67e-20
Aging	EC	PDE4DIP	2.4e-24	0.641681	0.165	0.04	5.48e-20
Aging	EC	COL6A3	4.13e-24	0.604231	0.144	0.03	9.46e-20
Aging	EC	ANTXR1	4.15e-24	0.400867	0.151	0.034	9.51e-20
Aging	EC	NHS	5.4e-24	0.484686	0.145	0.031	1.24e-19
Aging	EC	ECM2	8.95e-24	0.309886	0.116	0.018	2.05e-19
Aging	EC	SPARCL1	9.98e-24	-0.564096	0.818	0.882	2.28e-19
Aging	EC	PLEKHA5	1.05e-23	0.573832	0.34	0.151	2.41e-19
Aging	EC	PDE3A	1.08e-23	0.517471	0.113	0.017	2.47e-19
Aging	EC	MBP	1.1e-23	0.334858	0.136	0.027	2.51e-19
Aging	EC	CFH	1.4e-23	0.564942	0.461	0.237	3.2e-19
Aging	EC	LPAR1	1.75e-23	0.467382	0.153	0.035	4.01e-19
Aging	EC	TBX15	2.18e-23	0.339196	0.134	0.027	4.98e-19
Aging	EC	FTH1	5.63e-23	0.589521	0.234	0.082	1.29e-18
Aging	EC	RHOBTB3	9.71e-23	0.316585	0.131	0.026	2.22e-18
Aging	EC	ARHGEF10L	1.25e-22	0.283789	0.113	0.019	2.87e-18
Aging	EC	ABCA1	1.26e-22	0.598871	0.353	0.163	2.87e-18
Aging	EC	SOBP	1.31e-22	0.410785	0.148	0.035	3.01e-18
Aging	EC	SEMA3C	1.34e-22	0.761003	0.122	0.022	3.06e-18
Aging	EC	APBB1IP	2.63e-22	0.278517	0.113	0.019	6.02e-18
Aging	EC	TEX41	2.65e-22	0.51035	0.131	0.027	6.07e-18
Aging	EC	CROCC	3.06e-22	0.73011	0.338	0.16	7.01e-18
Aging	EC	PTPRD	5.89e-22	0.411196	0.148	0.035	1.35e-17
Aging	EC	FOSB	9.73e-22	0.672945	0.57	0.362	2.23e-17
Aging	EC	GPC6	9.74e-22	0.851359	0.119	0.022	2.23e-17
Aging	EC	PLEKHH2	1.62e-21	0.377613	0.141	0.034	3.7e-17
Aging	EC	PRKCA	1.69e-21	0.577846	0.279	0.115	3.87e-17
Aging	EC	CCDC80	2.09e-21	0.616082	0.132	0.029	4.79e-17
Aging	EC	BMPR1A	2.29e-21	0.31852	0.135	0.031	5.24e-17
Aging	EC	COLEC12	3.07e-21	0.840352	0.199	0.064	7.02e-17
Aging	EC	TACC1	3.83e-21	-0.5034	0.795	0.891	8.77e-17
Aging	EC	PPAP2B	4.84e-21	0.547735	0.552	0.341	1.11e-16
Aging	EC	FAM134B	5.1e-21	0.456999	0.123	0.026	1.17e-16
Aging	EC	ARHGAP6	7.97e-21	0.412032	0.171	0.05	1.83e-16
Aging	EC	MEG3	1.16e-20	0.579086	0.132	0.031	2.66e-16
Aging	EC	RERG	1.49e-20	0.417555	0.138	0.033	3.41e-16
Aging	EC	FAM46A	2.2e-20	0.590248	0.194	0.065	5.03e-16
Aging	EC	PDGFC	2.71e-20	0.40622	0.113	0.022	6.21e-16
Aging	EC	FAT1	3.16e-20	0.290535	0.113	0.022	7.23e-16
Aging	EC	INPP5A	4.2e-20	0.522289	0.426	0.24	9.6e-16
Aging	EC	GOLGA8A	7.85e-20	0.481659	0.53	0.332	1.8e-15
Aging	EC	ITGB8	1.05e-19	0.424305	0.108	0.021	2.4e-15
Aging	EC	TPM1	1.21e-19	0.327757	0.257	0.104	2.77e-15
Aging	EC	ACKR3	1.8e-19	0.331519	0.126	0.029	4.13e-15
Aging	EC	LGR4	2.04e-19	0.335725	0.114	0.024	4.66e-15
Aging	EC	SNTG2	2.15e-19	-0.69878	0.763	0.827	4.93e-15
Aging	EC	MITF	2.8e-19	0.347654	0.215	0.078	6.42e-15
Aging	EC	ESR1	3.14e-19	0.28372	0.104	0.019	7.19e-15
Aging	EC	GPR125	3.27e-19	0.297914	0.117	0.026	7.5e-15
Aging	EC	MFGE8	4.21e-19	0.281206	0.114	0.024	9.64e-15
Aging	EC	PABPC1	5.41e-19	0.579359	0.721	0.567	1.24e-14
Aging	EC	GAS7	5.51e-19	0.449267	0.203	0.073	1.26e-14
Aging	EC	COL12A1	5.66e-19	0.312386	0.193	0.067	1.3e-14
Aging	EC	MEIS2	7.5e-19	0.519873	0.172	0.056	1.72e-14
Aging	EC	COL8A1	9.32e-19	0.587944	0.217	0.083	2.13e-14
Aging	EC	PRICKLE1	1.21e-18	0.52317	0.132	0.034	2.76e-14
Aging	EC	COL6A2	1.73e-18	0.453701	0.174	0.057	3.96e-14
Aging	EC	PDZRN3	3.09e-18	0.409804	0.114	0.026	7.07e-14
Aging	EC	RGS6	4.04e-18	0.49924	0.122	0.029	9.25e-14
Aging	EC	SGCD	4.92e-18	0.452794	0.174	0.059	1.13e-13
Aging	EC	CASC15	5.89e-18	0.756919	0.361	0.197	1.35e-13
Aging	EC	UST	9.18e-18	0.309381	0.11	0.024	2.1e-13
Aging	EC	FAM49A	1.09e-17	0.286544	0.166	0.055	2.49e-13
Aging	EC	DAAM1	1.88e-17	-0.854508	0.51	0.631	4.29e-13
Aging	EC	CYP1B1	2.05e-17	0.29434	0.12	0.03	4.7e-13
Aging	EC	CNTNAP3B	2.07e-17	-0.622715	0.706	0.767	4.73e-13
Aging	EC	VCAM1	1.11e-16	0.54182	0.184	0.068	2.53e-12
Aging	EC	ITGB5	1.12e-16	0.269073	0.123	0.033	2.56e-12
Aging	EC	LINC01088	1.95e-16	0.385853	0.145	0.045	4.46e-12
Aging	EC	SLC9C1	1.95e-16	0.616553	0.136	0.04	4.46e-12
Aging	EC	FGD4	4.25e-16	-0.546608	0.691	0.763	9.73e-12
Aging	EC	SOX5	4.69e-16	0.60992	0.261	0.121	1.07e-11
Aging	EC	ITM2B	5.25e-16	-0.478073	0.439	0.609	1.2e-11
Aging	EC	RGL1	7.19e-16	0.33227	0.266	0.124	1.65e-11
Aging	EC	PLAGL1	8.23e-16	0.431445	0.313	0.159	1.88e-11
Aging	EC	PTPRG	8.39e-16	0.528264	0.788	0.634	1.92e-11
Aging	EC	EFEMP1	2.04e-15	0.658371	0.147	0.049	4.68e-11
Aging	EC	KCNT2	2.2e-15	0.462648	0.261	0.125	5.03e-11
Aging	EC	PIEZO2	2.24e-15	0.485799	0.224	0.098	5.12e-11
Aging	EC	CD36	2.47e-15	0.699594	0.323	0.167	5.65e-11
Aging	EC	IGF1	2.77e-15	0.505221	0.105	0.026	6.35e-11
Aging	EC	TM4SF1	2.79e-15	0.62701	0.677	0.508	6.4e-11
Aging	EC	LPHN2	2.94e-15	-0.652487	0.617	0.705	6.73e-11
Aging	EC	PCNXL2	3.33e-15	0.317037	0.16	0.058	7.62e-11
Aging	EC	RND3	4.15e-15	0.393435	0.129	0.04	9.5e-11
Aging	EC	ROR1	4.57e-15	0.498114	0.156	0.055	1.05e-10
Aging	EC	LINC00478	4.66e-15	0.814804	0.43	0.27	1.07e-10
Aging	EC	ZFHX3	4.92e-15	0.362261	0.426	0.251	1.13e-10
Aging	EC	ST6GAL1	5.32e-15	-0.507497	0.614	0.717	1.22e-10
Aging	EC	NOX4	5.33e-15	0.457103	0.276	0.137	1.22e-10
Aging	EC	CPED1	6.46e-15	0.269423	0.128	0.039	1.48e-10
Aging	EC	UGCG	7.19e-15	0.6817	0.547	0.385	1.65e-10
Aging	EC	FAP	8.43e-15	0.373445	0.254	0.121	1.93e-10
Aging	EC	ABCA8	8.75e-15	0.331961	0.107	0.028	2e-10
Aging	EC	TMTC1	9.21e-15	-0.669883	0.699	0.777	2.11e-10
Aging	EC	CYYR1	1.16e-14	-0.506227	0.619	0.72	2.67e-10
Aging	EC	KLF12	1.22e-14	0.401757	0.472	0.293	2.8e-10
Aging	EC	MKL2	1.36e-14	-0.400214	0.88	0.905	3.12e-10
Aging	EC	CNTN4	2.02e-14	0.41067	0.113	0.032	4.63e-10
Aging	EC	TTN	2.09e-14	0.803634	0.353	0.207	4.78e-10
Aging	EC	GSN	2.77e-14	-0.360832	0.455	0.618	6.33e-10
Aging	EC	TGFBR2	3.47e-14	-0.43379	0.838	0.869	7.94e-10
Aging	EC	WARS	3.68e-14	0.671432	0.346	0.2	8.42e-10
Aging	EC	ADAMTSL1	3.7e-14	0.549073	0.383	0.223	8.47e-10
Aging	EC	NFATC2	4.42e-14	0.543069	0.671	0.5	1.01e-09
Aging	EC	C12orf57	4.77e-14	0.341418	0.211	0.094	1.09e-09
Aging	EC	POSTN	5.28e-14	-0.962995	0.378	0.505	1.21e-09
Aging	EC	NEO1	7.9e-14	0.284816	0.128	0.041	1.81e-09
Aging	EC	PDLIM3	1.65e-13	-0.633551	0.214	0.362	3.77e-09
Aging	EC	CXorf36	1.76e-13	-0.511132	0.639	0.72	4.02e-09
Aging	EC	THSD7A	2.37e-13	-0.57764	0.659	0.76	5.43e-09
Aging	EC	SPARC	3.06e-13	-0.484334	0.217	0.368	7.01e-09
Aging	EC	UGDH	4.31e-13	0.26276	0.11	0.034	9.87e-09
Aging	EC	MTSS1	5.49e-13	0.431535	0.325	0.184	1.26e-08
Aging	EC	TMSB4X	8.59e-13	0.466931	0.43	0.279	1.97e-08
Aging	EC	MTHFD1L	1.15e-12	0.436529	0.435	0.284	2.63e-08
Aging	EC	MECOM	1.42e-12	-0.4029	0.823	0.884	3.24e-08
Aging	EC	DNAH6	1.81e-12	-0.715855	0.141	0.27	4.13e-08
Aging	EC	LSAMP	1.91e-12	0.507517	0.122	0.042	4.37e-08
Aging	EC	DAB2	1.97e-12	0.27444	0.223	0.108	4.51e-08
Aging	EC	ENOX1	2.03e-12	0.282491	0.116	0.039	4.64e-08
Aging	EC	FOXP2	2.11e-12	0.368422	0.154	0.062	4.84e-08
Aging	EC	CAB39L	2.16e-12	0.262141	0.128	0.045	4.94e-08
Aging	EC	ATP13A3	2.63e-12	0.668313	0.395	0.251	6.03e-08
Aging	EC	DDX21	2.99e-12	0.474808	0.454	0.307	6.84e-08
Aging	EC	KHDRBS3	3.38e-12	0.36037	0.154	0.062	7.74e-08
Aging	EC	FTX	3.97e-12	-0.28373	0.92	0.956	9.08e-08
Aging	EC	CHN2	3.98e-12	-0.561083	0.309	0.443	9.11e-08
Aging	EC	TEX14	4.25e-12	0.477564	0.365	0.225	9.73e-08
Aging	EC	AHNAK	4.54e-12	-0.413067	0.316	0.466	1.04e-07
Aging	EC	ARHGAP28	4.98e-12	0.314285	0.141	0.055	1.14e-07
Aging	EC	C10orf128	5.18e-12	-0.441144	0.226	0.368	1.19e-07
Aging	EC	CACNA1C	5.52e-12	0.546854	0.448	0.301	1.26e-07
Aging	EC	AFF1	5.8e-12	-0.403545	0.761	0.806	1.33e-07
Aging	EC	CD9	6.05e-12	-0.371314	0.3	0.466	1.39e-07
Aging	EC	ENTPD1	7.35e-12	-0.49467	0.598	0.675	1.68e-07
Aging	EC	NCOR2	9.77e-12	0.312501	0.545	0.395	2.24e-07
Aging	EC	FRMD3	9.79e-12	-0.604089	0.27	0.402	2.24e-07
Aging	EC	SETBP1	1.27e-11	0.478757	0.323	0.192	2.9e-07
Aging	EC	HNRNPM	1.47e-11	0.333284	0.539	0.38	3.36e-07
Aging	EC	MYO5C	1.74e-11	-0.424489	0.527	0.626	3.98e-07
Aging	EC	LDLRAD3	1.76e-11	0.348022	0.24	0.123	4.04e-07
Aging	EC	NOSTRIN	1.81e-11	-0.634793	0.439	0.53	4.14e-07
Aging	EC	SPC25	1.82e-11	-0.653175	0.381	0.49	4.16e-07
Aging	EC	AUTS2	2.83e-11	0.375721	0.614	0.471	6.49e-07
Aging	EC	MAPKAPK2	3.54e-11	0.334773	0.353	0.221	8.11e-07
Aging	EC	EEF1A1	3.87e-11	0.477383	0.427	0.287	8.86e-07
Aging	EC	MAP1B	4.15e-11	0.264856	0.234	0.121	9.51e-07
Aging	EC	SH3RF3	4.53e-11	0.453979	0.632	0.483	1.04e-06
Aging	EC	ANXA1	5.27e-11	0.36203	0.626	0.485	1.21e-06
Aging	EC	STARD9	5.8e-11	-0.406252	0.702	0.747	1.33e-06
Aging	EC	IER3	5.85e-11	0.535236	0.279	0.16	1.34e-06
Aging	EC	C22orf34	6.58e-11	-0.408525	0.473	0.595	1.51e-06
Aging	EC	ELOVL7	7.01e-11	-0.62115	0.427	0.524	1.61e-06
Aging	EC	CYR61	1.01e-10	0.422736	0.263	0.144	2.31e-06
Aging	EC	PIK3R1	1.03e-10	0.27535	0.366	0.227	2.36e-06
Aging	EC	ENO1	1.32e-10	0.28861	0.243	0.134	3.02e-06
Aging	EC	BCL6	1.6e-10	0.438708	0.352	0.225	3.65e-06
Aging	EC	MYRIP	2.1e-10	-0.435257	0.559	0.671	4.81e-06
Aging	EC	SQSTM1	2.66e-10	0.31078	0.436	0.29	6.09e-06
Aging	EC	GPR126	3.03e-10	0.340007	0.131	0.054	6.93e-06
Aging	EC	TXN	3.09e-10	0.315516	0.288	0.169	7.07e-06
Aging	EC	SLC6A6	3.39e-10	0.416954	0.159	0.074	7.77e-06
Aging	EC	TACC2	3.61e-10	0.37454	0.399	0.267	8.26e-06
Aging	EC	PLXNA4	3.65e-10	0.417319	0.18	0.086	8.36e-06
Aging	EC	N4BP2L2	3.97e-10	-0.302598	0.828	0.857	9.08e-06
Aging	EC	EGR1	4.63e-10	0.459595	0.463	0.321	1.06e-05
Aging	EC	JAM2	4.63e-10	-0.49119	0.467	0.568	1.06e-05
Aging	EC	PPP3CA	4.64e-10	-0.371358	0.883	0.909	1.06e-05
Aging	EC	RNF125	5.52e-10	-0.445492	0.272	0.404	1.26e-05
Aging	EC	PTPRK	6.56e-10	-0.29446	0.774	0.804	1.5e-05
Aging	EC	ARHGAP31	7.15e-10	-0.344057	0.731	0.798	1.64e-05
Aging	EC	SLC4A7	7.83e-10	0.499533	0.369	0.242	1.79e-05
Aging	EC	TLE4	7.89e-10	0.432891	0.359	0.232	1.81e-05
Aging	EC	GADD45B	9.21e-10	0.517732	0.501	0.37	2.11e-05
Aging	EC	ARHGAP10	1.02e-09	0.289128	0.249	0.141	2.35e-05
Aging	EC	CNTNAP3	1.13e-09	-0.620137	0.401	0.494	2.58e-05
Aging	EC	AVL9	1.17e-09	-0.354443	0.844	0.849	2.68e-05
Aging	EC	ELL2	1.41e-09	0.404017	0.227	0.127	3.23e-05
Aging	EC	PHLDB1	1.42e-09	0.264482	0.297	0.182	3.25e-05
Aging	EC	CXCL12	1.54e-09	0.422711	0.346	0.22	3.52e-05
Aging	EC	FAR2	1.89e-09	-0.525423	0.433	0.526	4.33e-05
Aging	EC	ZNF521	2.26e-09	-0.363962	0.76	0.791	5.17e-05
Aging	EC	ENAH	2.61e-09	0.342528	0.507	0.368	5.96e-05
Aging	EC	PDIA5	2.87e-09	-0.499294	0.402	0.493	6.57e-05
Aging	EC	ANO6	3.35e-09	0.378063	0.651	0.514	7.67e-05
Aging	EC	CCNL1	3.71e-09	0.336234	0.84	0.728	8.48e-05
Aging	EC	TSPAN5	3.95e-09	0.278859	0.147	0.068	9.03e-05
Aging	EC	BZW1	4.05e-09	0.270769	0.277	0.169	9.27e-05
Aging	EC	ITGA6	4.83e-09	-0.401918	0.669	0.721	0.000110513
Aging	EC	ZNF462	4.83e-09	-0.456748	0.429	0.523	0.000110559
Aging	EC	RPL31	4.87e-09	-0.272455	0.16	0.285	0.000111412
Aging	EC	SPSB1	4.94e-09	0.532932	0.383	0.264	0.000113085
Aging	EC	RPL5	5.12e-09	-0.281242	0.16	0.281	0.000117137
Aging	EC	TOP1	5.48e-09	0.283773	0.632	0.479	0.000125493
Aging	EC	RHOB	5.55e-09	0.256341	0.221	0.124	0.000126977
Aging	EC	ARL17B	6.07e-09	-0.408235	0.096	0.189	0.000138982
Aging	EC	LRRC1	6.59e-09	-0.502691	0.359	0.459	0.000150775
Aging	EC	EBF3	6.74e-09	-0.481301	0.545	0.623	0.000154192
Aging	EC	SH3PXD2B	6.84e-09	0.434867	0.347	0.237	0.000156628
Aging	EC	NFKBIA	7.46e-09	0.398059	0.423	0.299	0.000170704
Aging	EC	CYBRD1	8.01e-09	-0.411887	0.096	0.188	0.000183297
Aging	EC	FGF13	8.77e-09	0.45587	0.212	0.117	0.00020067
Aging	EC	SRGAP1	8.88e-09	0.437404	0.487	0.357	0.000203186
Aging	EC	ANKH	1.01e-08	0.337676	0.481	0.353	0.000231364
Aging	EC	RASA4	1.05e-08	-0.452608	0.26	0.366	0.000239506
Aging	EC	GAB1	1.08e-08	-0.618102	0.506	0.586	0.000247609
Aging	EC	EFNA5	1.2e-08	0.518648	0.267	0.16	0.000275596
Aging	EC	STXBP6	1.32e-08	0.282082	0.157	0.077	0.000302783
Aging	EC	TNXB	1.47e-08	0.295223	0.329	0.214	0.000335682
Aging	EC	DST	1.51e-08	0.469688	0.668	0.586	0.000345617
Aging	EC	ARAP2	1.67e-08	0.323609	0.177	0.093	0.000382064
Aging	EC	SGK1	1.73e-08	0.295111	0.261	0.159	0.000396932
Aging	EC	NAMPT	1.79e-08	0.300562	0.659	0.526	0.000408704
Aging	EC	L3MBTL4	1.84e-08	0.256783	0.248	0.146	0.000422233
Aging	EC	MAP3K1	2.54e-08	-0.485278	0.408	0.496	0.000581089
Aging	EC	CTGF	3.09e-08	-0.389212	0.258	0.392	0.000708138
Aging	EC	AKR1C2	3.15e-08	-0.373804	0.043	0.115	0.000721366
Aging	EC	CD34	3.23e-08	-0.398853	0.427	0.52	0.000738545
Aging	EC	TNS1	3.61e-08	0.323161	0.576	0.46	0.000825787
Aging	EC	RPLP1	4.01e-08	0.43147	0.151	0.077	0.000917073
Aging	EC	MIR4435-1HG	4.07e-08	0.478739	0.476	0.358	0.000931027
Aging	EC	ATF3	4.89e-08	0.277407	0.42	0.289	0.00111992
Aging	EC	FCGRT	5.05e-08	-0.317981	0.045	0.116	0.00115593
Aging	EC	PTMS	5.88e-08	-0.29302	0.099	0.194	0.00134615
Aging	EC	RRP12	6.2e-08	0.274642	0.239	0.144	0.00141962
Aging	EC	FLI1	6.49e-08	-0.32488	0.807	0.821	0.00148584
Aging	EC	MGAT4A	7.21e-08	-0.468183	0.359	0.452	0.00164987
Aging	EC	LAMA2	8.26e-08	0.259199	0.168	0.087	0.00189105
Aging	EC	SGIP1	8.91e-08	0.426574	0.208	0.119	0.0020391
Aging	EC	ENTPD1-AS1	9.87e-08	-0.457995	0.767	0.763	0.0022598
Aging	EC	ANKS1A	1.06e-07	-0.413446	0.527	0.585	0.00242162
Aging	EC	TACR1	1.07e-07	-0.515391	0.487	0.565	0.00244904
Aging	EC	CLEC2B	1.1e-07	0.345313	0.297	0.194	0.00251709
Aging	EC	XRN2	1.4e-07	0.263997	0.641	0.509	0.00320697
Aging	EC	NAV2	1.51e-07	0.393743	0.429	0.319	0.0034496
Aging	EC	PPP1R16B	1.64e-07	-0.363775	0.42	0.511	0.00375397
Aging	EC	STON2	1.65e-07	0.430708	0.16	0.086	0.00378006
Aging	EC	TSPAN2	1.73e-07	-0.404988	0.142	0.236	0.00395757
Aging	EC	SAMD4A	1.86e-07	0.297388	0.591	0.461	0.00426372
Aging	EC	ZBTB16	1.9e-07	-0.43535	0.536	0.586	0.00436079
Aging	EC	NEURL1B	2.24e-07	-0.467316	0.227	0.323	0.00511864
Aging	EC	FCHO2	2.65e-07	-0.37203	0.568	0.606	0.00606323
Aging	EC	SH3BGRL2	2.65e-07	-0.470623	0.264	0.355	0.00607594
Aging	EC	NUAK1	2.8e-07	-0.397394	0.506	0.59	0.00641225
Aging	EC	DLG2	2.84e-07	0.298282	0.57	0.455	0.00649953
Aging	EC	ITPR2	2.96e-07	-0.355413	0.714	0.758	0.00677194
Aging	EC	UAP1	3.51e-07	0.305694	0.274	0.18	0.00803344
Aging	EC	LITAF	3.66e-07	0.26299	0.138	0.07	0.00838818
Aging	EC	NRP1	3.8e-07	-0.295568	0.76	0.788	0.0086898
Aging	EC	WDR49	4.07e-07	-0.431825	0.086	0.165	0.00930792
Aging	EC	C12orf79	4.19e-07	0.397665	0.442	0.329	0.0095804
Aging	EC	PCDH17	4.64e-07	0.514987	0.346	0.244	0.0106129
Aging	EC	NFATC1	5.45e-07	0.288212	0.377	0.268	0.0124682
Aging	EC	NAV1	5.46e-07	0.299473	0.574	0.463	0.0124998
Aging	EC	SORBS1	5.6e-07	0.394635	0.377	0.27	0.0128283
Aging	EC	SMAD1	6.22e-07	-0.392406	0.528	0.602	0.0142318
Aging	EC	MGST2	6.74e-07	-0.309876	0.335	0.433	0.0154186
Aging	EC	CBLB	6.75e-07	0.488043	0.806	0.724	0.0154544
Aging	EC	CAPZB	6.85e-07	0.252191	0.616	0.488	0.0156827
Aging	EC	SLFN5	7.85e-07	-0.389008	0.252	0.341	0.0179687
Aging	EC	TRIM5	8.52e-07	0.371193	0.383	0.275	0.0195076
Aging	EC	NCL	8.53e-07	0.251254	0.3	0.204	0.0195346
Aging	EC	KLHL13	1.05e-06	0.263652	0.114	0.056	0.0239907
Aging	EC	PTPRB	1.13e-06	-0.274823	0.872	0.873	0.0258017
Aging	EC	ZNF608	1.23e-06	-0.450169	0.432	0.506	0.0282662
Aging	EC	NINL	1.27e-06	0.353736	0.108	0.053	0.0291296
Aging	EC	NRIP1	1.32e-06	0.276955	0.435	0.324	0.0301655
Aging	EC	OSMR	1.32e-06	0.28163	0.595	0.472	0.0302828
Aging	EC	LRRC37A2	1.46e-06	-0.28944	0.102	0.179	0.0333642
Aging	EC	RAB3C	1.57e-06	-0.52298	0.139	0.222	0.0359039
Aging	EC	ITPR1	1.57e-06	-0.366146	0.54	0.606	0.0360096
Aging	EC	ZDHHC11	1.6e-06	-0.321589	0.147	0.231	0.0366272
Aging	EC	MYO1B	1.66e-06	0.250036	0.343	0.242	0.0379047
Aging	EC	CCND3	1.85e-06	-0.415532	0.405	0.479	0.042295
Aging	EC	LRCH1	1.88e-06	-0.336192	0.734	0.74	0.0429418
Aging	EC	SVIP	1.95e-06	-0.350442	0.123	0.202	0.0445747
Aging	EC	ZNF366	1.96e-06	-0.401173	0.202	0.293	0.0448417
Aging	EC	AGMO	2.1e-06	0.274314	0.177	0.103	0.0481431
Aging	Adi	CPAMD8	1.99e-25	-1.3422	0.05	0.367	4.56e-21
Aging	Adi	GALNT15	8.54e-22	-1.14785	0.092	0.396	1.95e-17
Aging	Adi	PRG4	6.07e-21	1.24745	0.411	0.095	1.39e-16
Aging	Adi	TPRG1	1.15e-20	-0.932983	0.684	0.873	2.63e-16
Aging	Adi	FKBP5	2.23e-19	-1.33311	0.506	0.753	5.1e-15
Aging	Adi	TNS1	4.09e-19	0.679332	0.958	0.902	9.36e-15
Aging	Adi	IGF1	3.22e-18	-1.32962	0.176	0.487	7.37e-14
Aging	Adi	LEPR	1.08e-17	1.26651	0.592	0.275	2.48e-13
Aging	Adi	PDZD2	3.19e-17	0.677567	0.894	0.737	7.3e-13
Aging	Adi	WDR74	3.6e-17	0.616165	0.651	0.335	8.25e-13
Aging	Adi	ABCA8	5.04e-17	0.907537	0.592	0.288	1.15e-12
Aging	Adi	PTEN	5.26e-17	-1.46933	0.712	0.851	1.2e-12
Aging	Adi	KIAA1239	1.79e-16	-1.41385	0.117	0.373	4.09e-12
Aging	Adi	GLUL	2.31e-16	-0.970651	0.36	0.63	5.29e-12
Aging	Adi	HSPB1	3.26e-16	0.862524	0.31	0.066	7.45e-12
Aging	Adi	ARL6IP5	1.81e-15	-0.48778	0.039	0.253	4.14e-11
Aging	Adi	LIMCH1	3.75e-15	0.782127	0.885	0.69	8.58e-11
Aging	Adi	RNF150	1.75e-14	0.954459	0.746	0.541	4.01e-10
Aging	Adi	MYBPC1	3.87e-14	0.478231	0.243	0.035	8.85e-10
Aging	Adi	PSAP	2.4e-13	-0.596906	0.025	0.199	5.5e-09
Aging	Adi	MYL6	2.73e-13	-0.544178	0.263	0.563	6.26e-09
Aging	Adi	COL1A2	6.41e-13	0.841092	0.391	0.142	1.47e-08
Aging	Adi	ANTXR1	1.53e-12	0.670032	0.422	0.165	3.49e-08
Aging	Adi	TTN	1.91e-12	0.509596	0.676	0.509	4.38e-08
Aging	Adi	ABCA6	4.16e-12	0.539845	0.425	0.174	9.52e-08
Aging	Adi	DPT	4.44e-12	0.801782	0.461	0.222	1.02e-07
Aging	Adi	FTL	7.35e-12	0.773936	0.475	0.234	1.68e-07
Aging	Adi	DIRC3	1.29e-11	0.849493	0.83	0.655	2.95e-07
Aging	Adi	BCL6	1.81e-11	-0.458162	0.824	0.918	4.14e-07
Aging	Adi	BICC1	2.7e-11	0.78466	0.321	0.098	6.18e-07
Aging	Adi	HTRA1	5.36e-11	-0.372657	0.028	0.18	1.23e-06
Aging	Adi	COL1A1	5.59e-11	0.708636	0.246	0.06	1.28e-06
Aging	Adi	FOXO1	6.05e-11	-0.587042	0.908	0.94	1.38e-06
Aging	Adi	TRDN	8.02e-11	0.625832	0.193	0.032	1.84e-06
Aging	Adi	MAP3K5	8.23e-11	-0.737465	0.531	0.69	1.88e-06
Aging	Adi	RPLP2	9.54e-11	-0.544974	0.226	0.481	2.18e-06
Aging	Adi	LGALS3	1.39e-10	-0.453439	0.089	0.282	3.17e-06
Aging	Adi	DCN	1.87e-10	0.768054	0.383	0.158	4.28e-06
Aging	Adi	DGKI	2.13e-10	0.831102	0.43	0.215	4.89e-06
Aging	Adi	CRLS1	2.25e-10	-0.669571	0.589	0.75	5.14e-06
Aging	Adi	GPHN	2.38e-10	-0.758011	0.746	0.867	5.46e-06
Aging	Adi	SLC1A3	2.64e-10	-0.636275	0.788	0.877	6.05e-06
Aging	Adi	ANGPTL2	3.41e-10	-0.48	0.204	0.446	7.81e-06
Aging	Adi	CD36	3.91e-10	0.528836	0.958	0.889	8.94e-06
Aging	Adi	MGST1	3.94e-10	0.47485	0.936	0.842	9.01e-06
Aging	Adi	TENM4	7.58e-10	0.776566	0.715	0.544	1.74e-05
Aging	Adi	ORC2	8.03e-10	-0.602257	0.38	0.585	1.84e-05
Aging	Adi	SERPING1	8.16e-10	-0.557753	0.193	0.415	1.87e-05
Aging	Adi	LAMA4	8.72e-10	0.451968	0.992	0.953	2e-05
Aging	Adi	PPP1R27	9.49e-10	0.287397	0.112	0	2.17e-05
Aging	Adi	ATP1A2	1.29e-09	-0.739524	0.45	0.646	2.95e-05
Aging	Adi	NOTCH3	1.31e-09	0.345413	0.14	0.013	3e-05
Aging	Adi	CAPG	1.64e-09	-0.272051	0.011	0.127	3.75e-05
Aging	Adi	LDLRAD4	1.81e-09	0.6334	0.612	0.377	4.13e-05
Aging	Adi	ACTA1	2e-09	0.724806	0.165	0.028	4.57e-05
Aging	Adi	COL3A1	2.2e-09	0.591538	0.609	0.402	5.04e-05
Aging	Adi	CTSB	2.33e-09	-0.408009	0.017	0.136	5.33e-05
Aging	Adi	MYH7	2.56e-09	0.390043	0.142	0.016	5.85e-05
Aging	Adi	TMBIM6	2.95e-09	-0.317581	0.075	0.247	6.75e-05
Aging	Adi	ELN	5.05e-09	0.41896	0.232	0.07	0.000115656
Aging	Adi	CFH	5.17e-09	0.297037	0.33	0.127	0.000118261
Aging	Adi	BMPER	5.51e-09	0.761307	0.444	0.25	0.000126154
Aging	Adi	DMD	5.78e-09	-0.409442	0.95	0.994	0.000132266
Aging	Adi	SVEP1	5.91e-09	0.783452	0.838	0.703	0.000135205
Aging	Adi	DIO3OS	7.33e-09	-0.562778	0.243	0.44	0.000167699
Aging	Adi	HOOK2	8.43e-09	0.524507	0.841	0.756	0.000192964
Aging	Adi	STOX1	8.9e-09	-0.475604	0.047	0.187	0.00020377
Aging	Adi	CADM2	9.62e-09	0.86243	0.397	0.196	0.00022016
Aging	Adi	NEGR1	1.12e-08	0.704108	0.226	0.066	0.000256729
Aging	Adi	FLNA	1.13e-08	0.444014	0.249	0.085	0.000258038
Aging	Adi	TPM1	1.13e-08	0.363507	0.229	0.07	0.000259613
Aging	Adi	TSPO	1.68e-08	-0.299937	0.022	0.139	0.000383475
Aging	Adi	IGFBP7	1.86e-08	0.757333	0.24	0.079	0.000426637
Aging	Adi	RPL31	2.02e-08	-0.321981	0.067	0.225	0.00046329
Aging	Adi	RBM47	2.2e-08	-0.538426	0.07	0.218	0.000502585
Aging	Adi	COL15A1	2.31e-08	0.62747	0.503	0.307	0.000528068
Aging	Adi	COL14A1	2.67e-08	0.930857	0.237	0.082	0.000611944
Aging	Adi	XIST	3.39e-08	0.480636	0.841	0.68	0.000776402
Aging	Adi	PPFIBP1	4.45e-08	0.399942	0.299	0.117	0.00101882
Aging	Adi	ADAM12	5.02e-08	0.667195	0.612	0.44	0.00115015
Aging	Adi	FABP4	5.83e-08	-0.620969	0.925	0.965	0.00133352
Aging	Adi	GHR	6.19e-08	-0.401772	0.975	0.994	0.00141797
Aging	Adi	EEF2	6.81e-08	-0.282002	0.031	0.149	0.00155839
Aging	Adi	WDPCP	8.02e-08	0.860654	0.911	0.864	0.00183629
Aging	Adi	NAMPT	1e-07	-0.710416	0.528	0.699	0.00229504
Aging	Adi	TPM2	1.17e-07	0.401737	0.271	0.114	0.00267446
Aging	Adi	FN1	1.24e-07	0.818373	0.522	0.364	0.00283415
Aging	Adi	UTY	1.45e-07	-0.584134	0.098	0.25	0.00331716
Aging	Adi	DOCK4	1.57e-07	0.292292	0.235	0.079	0.00360269
Aging	Adi	FERMT2	1.91e-07	0.488864	0.841	0.737	0.00437577
Aging	Adi	EGR1	1.98e-07	0.80754	0.514	0.329	0.00453484
Aging	Adi	CXCL12	2.59e-07	0.313244	0.182	0.051	0.00592625
Aging	Adi	TNNT1	2.9e-07	0.395434	0.14	0.028	0.00663542
Aging	Adi	EEPD1	3.58e-07	0.530243	0.804	0.734	0.00819965
Aging	Adi	EBF1	3.76e-07	0.363066	1	0.997	0.0085997
Aging	Adi	ANKRD1	3.81e-07	0.282633	0.12	0.019	0.00871984
Aging	Adi	SGCG	4.06e-07	0.504316	0.542	0.348	0.00930225
Aging	Adi	CYR61	4.15e-07	0.831647	0.489	0.32	0.00949773
Aging	Adi	CACNA1C	4.77e-07	0.375086	0.24	0.089	0.0109264
Aging	Adi	COL6A3	6.14e-07	0.290948	0.338	0.165	0.0140457
Aging	Adi	KANK1	6.15e-07	0.392646	0.732	0.563	0.0140859
Aging	Adi	MAP1B	6.22e-07	0.441574	0.176	0.054	0.0142493
Aging	Adi	MGP	6.25e-07	0.554592	0.209	0.073	0.0142981
Aging	Adi	GLDN	6.6e-07	-0.422332	0.265	0.434	0.0150977
Aging	Adi	FOS	7.83e-07	0.484687	0.732	0.576	0.0179202
Aging	Adi	EMP1	8.35e-07	0.440234	0.838	0.696	0.019113
Aging	Adi	PRKG1	9.02e-07	0.622315	0.327	0.165	0.0206427
Aging	Adi	WWC1	9.9e-07	0.401855	0.154	0.041	0.0226521
Aging	Adi	FAM214A	9.93e-07	-0.412737	0.81	0.886	0.0227263
Aging	Adi	TTTY14	1.01e-06	-0.615931	0.095	0.231	0.0230385
Aging	Adi	SRRM2	1.07e-06	0.319362	0.827	0.696	0.0244173
Aging	Adi	IFI16	1.13e-06	-0.603825	0.402	0.573	0.0259291
Aging	Adi	IER2	1.15e-06	0.990668	0.45	0.291	0.0263352
Aging	Adi	TUBA1A	1.23e-06	0.363538	0.182	0.06	0.0280637
Aging	Adi	FBN1	1.3e-06	0.586968	0.575	0.421	0.0297996
Aging	Adi	DAB2	1.5e-06	-0.269228	0.101	0.244	0.0342728
Aging	Adi	HNRNPDL	1.56e-06	0.370046	0.712	0.595	0.0356085
Aging	Adi	SPON2	1.78e-06	0.323304	0.179	0.06	0.0407091
Aging	Adi	CELF2	1.84e-06	0.360495	0.961	0.918	0.0420476
Aging	Mac	DMD	6.14e-121	-0.823241	0.038	0.421	1.41e-116
Aging	Mac	WDR74	4.49e-105	1.54995	0.62	0.219	1.03e-100
Aging	Mac	PRG4	1.3e-99	1.30202	0.301	0.013	2.97e-95
Aging	Mac	TTN-AS1	6.74e-82	-0.71572	0.042	0.325	1.54e-77
Aging	Mac	TCF7L2	3.55e-75	0.870699	0.365	0.077	8.14e-71
Aging	Mac	PDE4D	4.07e-66	-0.724709	0.928	0.961	9.32e-62
Aging	Mac	MAMDC2	3.34e-58	-0.776564	0.884	0.943	7.65e-54
Aging	Mac	PER3	6.93e-57	0.737157	0.62	0.328	1.59e-52
Aging	Mac	CLEC12A	6.39e-52	-0.776077	0.095	0.328	1.46e-47
Aging	Mac	FCHSD2	5.42e-50	0.77118	0.913	0.781	1.24e-45
Aging	Mac	RBPJ	6.23e-48	-0.683514	0.978	0.991	1.43e-43
Aging	Mac	COLEC12	9.06e-48	-0.682571	0.919	0.94	2.07e-43
Aging	Mac	CTSC	1.42e-46	0.945288	0.514	0.278	3.25e-42
Aging	Mac	DIRC3	4.94e-46	1.26627	0.424	0.194	1.13e-41
Aging	Mac	CSGALNACT1	7.87e-46	0.871652	0.404	0.163	1.8e-41
Aging	Mac	SOX5	2.58e-43	0.697336	0.22	0.044	5.91e-39
Aging	Mac	LINC00478	4.86e-42	-0.712332	0.527	0.747	1.11e-37
Aging	Mac	ENPP2	1.42e-41	0.702495	0.368	0.153	3.25e-37
Aging	Mac	DNM1	3.49e-40	-0.716203	0.685	0.786	7.99e-36
Aging	Mac	LAMA2	7.12e-40	0.507291	0.41	0.172	1.63e-35
Aging	Mac	FGD4	1.21e-38	-0.712268	0.604	0.746	2.78e-34
Aging	Mac	PALLD	1.91e-37	-0.695151	0.136	0.335	4.38e-33
Aging	Mac	SLC45A4	3.14e-36	0.685157	0.613	0.38	7.18e-32
Aging	Mac	DTNB	1.17e-34	0.625408	0.613	0.396	2.68e-30
Aging	Mac	F13A1	3.66e-34	0.706385	0.927	0.885	8.39e-30
Aging	Mac	EMP3	9.17e-34	-0.577209	0.104	0.288	2.1e-29
Aging	Mac	MYO9B	9.28e-34	0.610768	0.788	0.587	2.12e-29
Aging	Mac	PLEKHG5	1.77e-33	0.580316	0.425	0.219	4.05e-29
Aging	Mac	MIR4435-1HG	1.96e-33	0.496186	0.172	0.035	4.48e-29
Aging	Mac	ROR1	4.35e-33	0.565532	0.174	0.037	9.96e-29
Aging	Mac	MAMDC2-AS1	8.36e-33	-0.761685	0.577	0.736	1.91e-28
Aging	Mac	HSPA1A	3.48e-32	1.06453	0.238	0.082	7.96e-28
Aging	Mac	WDR49	5.12e-32	-0.673999	0.272	0.467	1.17e-27
Aging	Mac	LPHN3	5.14e-32	-0.757964	0.007	0.113	1.18e-27
Aging	Mac	HS3ST2	1.89e-31	1.28125	0.193	0.05	4.33e-27
Aging	Mac	ADAMTS2	3.04e-31	0.516287	0.152	0.028	6.95e-27
Aging	Mac	SVIL	3.5e-31	-0.52457	0.128	0.311	8.02e-27
Aging	Mac	TNS3	3.55e-31	0.496671	0.922	0.846	8.14e-27
Aging	Mac	HIST1H2AC	5.72e-31	0.848561	0.152	0.029	1.31e-26
Aging	Mac	SORBS2	5.77e-31	0.694032	0.149	0.028	1.32e-26
Aging	Mac	GADD45B	1.69e-30	0.62386	0.508	0.29	3.87e-26
Aging	Mac	CDK14	4.09e-30	-0.652012	0.131	0.305	9.36e-26
Aging	Mac	TNFRSF25	5.34e-30	0.568962	0.442	0.249	1.22e-25
Aging	Mac	EMID1	5.93e-30	0.401106	0.207	0.062	1.36e-25
Aging	Mac	DPYSL3	1.05e-29	-0.690323	0.466	0.64	2.39e-25
Aging	Mac	HSPA1B	1.74e-29	0.66951	0.172	0.043	3.99e-25
Aging	Mac	CXCL12	3.67e-29	0.59473	0.318	0.142	8.4e-25
Aging	Mac	SRGAP1	3.77e-29	0.556825	0.537	0.328	8.64e-25
Aging	Mac	PARD3B	4.05e-29	0.54598	0.336	0.156	9.27e-25
Aging	Mac	COL1A2	6.74e-29	0.833528	0.151	0.031	1.54e-24
Aging	Mac	COBLL1	9.48e-29	0.535793	0.283	0.115	2.17e-24
Aging	Mac	UGCG	1.35e-28	0.563832	0.371	0.189	3.09e-24
Aging	Mac	FGD6	2.12e-28	0.466409	0.302	0.132	4.85e-24
Aging	Mac	HIVEP2	2.61e-28	0.515994	0.341	0.164	5.98e-24
Aging	Mac	PLXDC1	2.76e-28	0.537381	0.361	0.182	6.31e-24
Aging	Mac	TGFBI	5.69e-28	-0.558073	0.76	0.841	1.3e-23
Aging	Mac	FOXP1	7.13e-28	-0.353379	0.964	0.958	1.63e-23
Aging	Mac	HDAC9	1.68e-27	-0.538484	0.732	0.845	3.85e-23
Aging	Mac	HTRA1	2.38e-27	-0.517753	0.137	0.302	5.45e-23
Aging	Mac	FAM179A	3.29e-27	-1.157	0.145	0.298	7.54e-23
Aging	Mac	SRGAP3	7.15e-27	0.489903	0.513	0.317	1.64e-22
Aging	Mac	ABHD12	1.04e-26	0.735915	0.603	0.432	2.38e-22
Aging	Mac	TRPM2	2.2e-26	0.480284	0.469	0.281	5.03e-22
Aging	Mac	IGF1	2.44e-25	0.457751	0.544	0.347	5.58e-21
Aging	Mac	COL3A1	2.46e-25	0.715491	0.157	0.039	5.64e-21
Aging	Mac	AGBL1	4.69e-25	-0.527365	0.011	0.101	1.07e-20
Aging	Mac	PRSS23	4.71e-25	-0.512936	0.069	0.201	1.08e-20
Aging	Mac	CR1	5.42e-25	0.844526	0.375	0.217	1.24e-20
Aging	Mac	CD163L1	5.93e-25	0.770313	0.782	0.658	1.36e-20
Aging	Mac	ADAM9	6.4e-25	0.547046	0.636	0.461	1.47e-20
Aging	Mac	MARCO	1.25e-24	-0.671656	0.354	0.521	2.87e-20
Aging	Mac	CLEC2B	1.62e-24	0.596874	0.398	0.228	3.71e-20
Aging	Mac	CLIP4	1.75e-24	-0.783406	0.516	0.642	4.01e-20
Aging	Mac	NAV2	2.3e-24	-0.591627	0.802	0.826	5.26e-20
Aging	Mac	WWP1	5.47e-24	0.599038	0.853	0.781	1.25e-19
Aging	Mac	BNC2	1.17e-23	0.501767	0.753	0.591	2.67e-19
Aging	Mac	CRIP1	1.75e-23	-0.526949	0.071	0.202	4e-19
Aging	Mac	NRP1	2.66e-23	0.512444	0.897	0.795	6.09e-19
Aging	Mac	FGF13	4.58e-23	0.815665	0.652	0.506	1.05e-18
Aging	Mac	ATP1B1	6.71e-23	0.509463	0.335	0.173	1.54e-18
Aging	Mac	SLC8A1	1.23e-22	-0.480105	0.825	0.885	2.81e-18
Aging	Mac	LPAR6	2.95e-22	0.508369	0.662	0.497	6.76e-18
Aging	Mac	RIF1	3.18e-22	-0.362561	0.201	0.369	7.27e-18
Aging	Mac	SASH1	3.48e-22	0.492017	0.504	0.336	7.96e-18
Aging	Mac	ARL4C	5.13e-22	0.589429	0.546	0.369	1.17e-17
Aging	Mac	IER2	8.33e-22	0.608504	0.46	0.285	1.91e-17
Aging	Mac	ASAP2	1.05e-21	-0.511015	0.464	0.598	2.41e-17
Aging	Mac	LYVE1	1.19e-21	-0.72369	0.519	0.633	2.71e-17
Aging	Mac	KCNMA1	2.38e-21	0.553795	0.572	0.385	5.45e-17
Aging	Mac	RPSA	2.88e-21	-0.355195	0.029	0.124	6.6e-17
Aging	Mac	TTN	2.99e-21	0.448424	0.833	0.737	6.84e-17
Aging	Mac	PELI1	3.39e-21	0.603274	0.873	0.744	7.76e-17
Aging	Mac	ARHGAP6	1.02e-20	-0.440359	0.755	0.833	2.34e-16
Aging	Mac	CITED2	1.07e-20	0.562861	0.201	0.082	2.44e-16
Aging	Mac	FAM110B	1.21e-20	0.358704	0.174	0.062	2.77e-16
Aging	Mac	HIST1H1E	1.31e-20	0.306096	0.119	0.028	3.01e-16
Aging	Mac	MTUS1	1.37e-20	0.272504	0.165	0.055	3.15e-16
Aging	Mac	SDK1	1.66e-20	0.427318	0.154	0.048	3.79e-16
Aging	Mac	UBC	2.64e-20	0.650359	0.584	0.452	6.04e-16
Aging	Mac	FAM20A	2.8e-20	0.559135	0.681	0.531	6.42e-16
Aging	Mac	GABBR1	3.01e-20	-0.51808	0.26	0.405	6.9e-16
Aging	Mac	FKBP5	4.48e-20	-0.572406	0.699	0.76	1.03e-15
Aging	Mac	SAMD4A	6.2e-20	0.51398	0.639	0.482	1.42e-15
Aging	Mac	SAT1	7.59e-20	0.327092	0.95	0.864	1.74e-15
Aging	Mac	KYNU	8.02e-20	-0.490991	0.646	0.72	1.84e-15
Aging	Mac	P2RY14	8.44e-20	-0.600493	0.47	0.604	1.93e-15
Aging	Mac	TRPS1	1.03e-19	-0.369373	0.956	0.954	2.35e-15
Aging	Mac	TENM4	1.08e-19	-0.604157	0.219	0.36	2.47e-15
Aging	Mac	RPL4	1.81e-19	-0.302595	0.039	0.136	4.15e-15
Aging	Mac	HMOX1	1.83e-19	0.579778	0.352	0.204	4.19e-15
Aging	Mac	PID1	2.99e-19	0.646707	0.447	0.284	6.85e-15
Aging	Mac	VAPA	3.12e-19	0.415474	0.751	0.628	7.14e-15
Aging	Mac	PLXND1	3.54e-19	0.367577	0.81	0.682	8.09e-15
Aging	Mac	ARHGEF10	4.13e-19	0.283014	0.118	0.032	9.45e-15
Aging	Mac	MERTK	8.82e-19	-0.646388	0.668	0.732	2.02e-14
Aging	Mac	ABCG1	2.17e-18	0.563418	0.567	0.405	4.96e-14
Aging	Mac	ASTN2	2.47e-18	0.455494	0.272	0.143	5.66e-14
Aging	Mac	DCN	2.53e-18	0.448331	0.196	0.08	5.8e-14
Aging	Mac	YBX3	2.62e-18	0.418346	0.614	0.452	5.99e-14
Aging	Mac	GLUL	3.12e-18	0.44794	0.574	0.411	7.15e-14
Aging	Mac	NSUN7	4.76e-18	0.303064	0.152	0.053	1.09e-13
Aging	Mac	SIPA1L2	7.15e-18	0.351926	0.356	0.211	1.64e-13
Aging	Mac	SNCAIP	7.36e-18	0.274256	0.127	0.039	1.68e-13
Aging	Mac	SH3RF3	8.47e-18	0.575876	0.372	0.227	1.94e-13
Aging	Mac	OLFML2B	9.42e-18	0.271388	0.201	0.089	2.16e-13
Aging	Mac	MAP3K8	9.44e-18	0.464368	0.686	0.536	2.16e-13
Aging	Mac	SAMSN1	9.83e-18	0.370184	0.4	0.241	2.25e-13
Aging	Mac	GYPC	9.98e-18	0.345135	0.376	0.228	2.28e-13
Aging	Mac	MYO1E	1.06e-17	0.384118	0.582	0.414	2.44e-13
Aging	Mac	PPIA	1.15e-17	-0.319096	0.17	0.319	2.63e-13
Aging	Mac	SPIRE1	1.31e-17	0.388379	0.676	0.528	3e-13
Aging	Mac	RCAN1	1.44e-17	-0.559573	0.192	0.315	3.3e-13
Aging	Mac	TIPARP	1.77e-17	0.420223	0.51	0.351	4.06e-13
Aging	Mac	PPP1R15A	1.83e-17	0.32974	0.4	0.249	4.19e-13
Aging	Mac	CD14	2.17e-17	0.375776	0.656	0.507	4.96e-13
Aging	Mac	ABLIM3	2.26e-17	0.395038	0.346	0.204	5.18e-13
Aging	Mac	TTC7A	2.54e-17	-0.497775	0.572	0.649	5.82e-13
Aging	Mac	DAB2	2.85e-17	0.38101	0.92	0.846	6.53e-13
Aging	Mac	C5orf17	3.86e-17	0.673911	0.169	0.068	8.85e-13
Aging	Mac	SLC1A3	4.62e-17	0.372033	0.316	0.178	1.06e-12
Aging	Mac	ROBO1	4.91e-17	0.349504	0.102	0.026	1.12e-12
Aging	Mac	BNIP3L	5.65e-17	0.382211	0.661	0.51	1.29e-12
Aging	Mac	H3F3B	6.43e-17	0.529029	0.65	0.561	1.47e-12
Aging	Mac	IL12RB2	6.73e-17	0.414506	0.277	0.147	1.54e-12
Aging	Mac	PLXNA2	7.5e-17	-0.558599	0.407	0.516	1.72e-12
Aging	Mac	ASAH1	7.72e-17	0.338279	0.627	0.47	1.77e-12
Aging	Mac	RNF150	1.03e-16	-0.479273	0.656	0.743	2.35e-12
Aging	Mac	SLC18B1	1.1e-16	0.343351	0.457	0.297	2.52e-12
Aging	Mac	FOSB	1.17e-16	0.368247	0.716	0.535	2.67e-12
Aging	Mac	SDC2	1.27e-16	0.362033	0.234	0.113	2.92e-12
Aging	Mac	EVL	1.29e-16	0.361193	0.252	0.133	2.96e-12
Aging	Mac	DPP6	1.52e-16	0.673331	0.299	0.169	3.49e-12
Aging	Mac	EXT1	1.67e-16	-0.566811	0.462	0.573	3.83e-12
Aging	Mac	DNAJB6	1.7e-16	0.335593	0.591	0.45	3.89e-12
Aging	Mac	PART1	2.03e-16	-0.478503	0.459	0.588	4.65e-12
Aging	Mac	PYGL	3.02e-16	0.402478	0.292	0.167	6.91e-12
Aging	Mac	DAAM1	3.69e-16	-0.471716	0.523	0.626	8.45e-12
Aging	Mac	CALR	4.31e-16	-0.31656	0.066	0.164	9.86e-12
Aging	Mac	HIST2H2AA3	4.39e-16	0.487527	0.219	0.109	1e-11
Aging	Mac	VIPR1	4.43e-16	-0.35884	0.122	0.238	1.01e-11
Aging	Mac	ACER3	4.52e-16	0.356009	0.529	0.373	1.03e-11
Aging	Mac	EDF1	1.09e-15	-0.29187	0.032	0.11	2.5e-11
Aging	Mac	SEPP1	1.14e-15	0.457582	0.852	0.773	2.6e-11
Aging	Mac	MGAT4A	1.3e-15	0.342147	0.646	0.49	2.97e-11
Aging	Mac	DOCK9	1.72e-15	0.269375	0.136	0.049	3.95e-11
Aging	Mac	BCL6	1.85e-15	0.426508	0.341	0.207	4.24e-11
Aging	Mac	PREX1	2.05e-15	0.385373	0.729	0.598	4.7e-11
Aging	Mac	JUN	2.17e-15	0.549381	0.619	0.493	4.96e-11
Aging	Mac	DOCK4	2.92e-15	0.437016	0.906	0.839	6.68e-11
Aging	Mac	SLCO3A1	3.01e-15	-0.439115	0.678	0.746	6.89e-11
Aging	Mac	ETS2	3.43e-15	0.429584	0.452	0.315	7.84e-11
Aging	Mac	AFF3	3.89e-15	0.540199	0.421	0.281	8.9e-11
Aging	Mac	SFMBT2	4.75e-15	0.298341	0.771	0.637	1.09e-10
Aging	Mac	CTSL	5.11e-15	0.706631	0.659	0.515	1.17e-10
Aging	Mac	SULF2	5.34e-15	-0.493943	0.175	0.286	1.22e-10
Aging	Mac	GNAS	5.66e-15	0.273861	0.643	0.486	1.3e-10
Aging	Mac	RRBP1	5.71e-15	0.322369	0.465	0.324	1.31e-10
Aging	Mac	TOP1	6.53e-15	0.332454	0.705	0.562	1.5e-10
Aging	Mac	KCNAB1	6.61e-15	0.376882	0.154	0.065	1.51e-10
Aging	Mac	APBB2	6.65e-15	0.358115	0.228	0.115	1.52e-10
Aging	Mac	ARHGEF3	8.41e-15	-0.466826	0.26	0.383	1.93e-10
Aging	Mac	SERF2	8.66e-15	-0.433898	0.055	0.141	1.98e-10
Aging	Mac	CEBPD	1.01e-14	0.353848	0.531	0.389	2.31e-10
Aging	Mac	ACACB	1.03e-14	0.268655	0.209	0.102	2.35e-10
Aging	Mac	SEZ6L	1.12e-14	-0.379987	0.046	0.128	2.57e-10
Aging	Mac	ARHGAP32	1.25e-14	0.257603	0.136	0.053	2.86e-10
Aging	Mac	SIRPB2	1.26e-14	-0.419883	0.232	0.355	2.89e-10
Aging	Mac	FAR2	1.78e-14	-0.525888	0.403	0.517	4.08e-10
Aging	Mac	OSBPL10	1.97e-14	-0.338947	0.1	0.202	4.51e-10
Aging	Mac	CLN8	2.02e-14	0.328458	0.395	0.262	4.62e-10
Aging	Mac	PPARG	2.03e-14	0.333796	0.221	0.113	4.65e-10
Aging	Mac	EEPD1	2.05e-14	0.451656	0.633	0.501	4.69e-10
Aging	Mac	LGMN	2.6e-14	0.335779	0.929	0.866	5.96e-10
Aging	Mac	KLF2	4.35e-14	0.411624	0.553	0.416	9.95e-10
Aging	Mac	ENTPD1	4.6e-14	-0.350667	0.53	0.638	1.05e-09
Aging	Mac	NRP2	4.96e-14	0.346033	0.748	0.625	1.13e-09
Aging	Mac	MTSS1	5.25e-14	0.333132	0.944	0.898	1.2e-09
Aging	Mac	CCL8	5.59e-14	0.319594	0.131	0.049	1.28e-09
Aging	Mac	CALCRL	7.04e-14	-0.415399	0.079	0.17	1.61e-09
Aging	Mac	TBC1D14	7.22e-14	0.378747	0.787	0.686	1.65e-09
Aging	Mac	FLNA	7.5e-14	-0.340091	0.146	0.259	1.72e-09
Aging	Mac	USP36	8.38e-14	0.296001	0.61	0.469	1.92e-09
Aging	Mac	DIP2C	9.57e-14	0.33143	0.525	0.388	2.19e-09
Aging	Mac	WSB1	1.17e-13	-0.325016	0.832	0.835	2.68e-09
Aging	Mac	NPL	1.35e-13	0.298756	0.727	0.607	3.08e-09
Aging	Mac	CAMK1D	1.35e-13	-0.285558	0.929	0.922	3.1e-09
Aging	Mac	SH3D19	1.73e-13	0.315271	0.165	0.075	3.96e-09
Aging	Mac	BTG2	1.75e-13	0.30405	0.408	0.269	4.01e-09
Aging	Mac	TTC3	1.89e-13	0.275014	0.62	0.48	4.33e-09
Aging	Mac	SNED1	1.9e-13	0.354793	0.113	0.039	4.34e-09
Aging	Mac	GNB2L1	2.71e-13	-0.306508	0.056	0.138	6.19e-09
Aging	Mac	FAM49A	2.76e-13	0.339979	0.6	0.467	6.33e-09
Aging	Mac	SIPA1L1	2.92e-13	-0.414959	0.724	0.781	6.69e-09
Aging	Mac	ARHGAP31	3.05e-13	-0.473067	0.389	0.494	6.99e-09
Aging	Mac	ZNF609	3.44e-13	-0.344395	0.708	0.759	7.88e-09
Aging	Mac	LY96	3.74e-13	0.292067	0.455	0.323	8.56e-09
Aging	Mac	ANXA1	3.86e-13	0.341329	0.816	0.734	8.84e-09
Aging	Mac	RGS2	3.98e-13	0.43514	0.235	0.128	9.11e-09
Aging	Mac	CHSY3	4.07e-13	0.291154	0.248	0.137	9.31e-09
Aging	Mac	RAP1B	4.34e-13	-0.423302	0.783	0.806	9.93e-09
Aging	Mac	FHIT	5.68e-13	0.31345	0.824	0.712	1.3e-08
Aging	Mac	ANKRD44	5.7e-13	-0.27295	0.768	0.815	1.31e-08
Aging	Mac	XIST	5.76e-13	-0.274429	0.803	0.88	1.32e-08
Aging	Mac	SERPINB9	6.12e-13	0.280095	0.16	0.074	1.4e-08
Aging	Mac	HSPB1	6.44e-13	0.704533	0.216	0.122	1.47e-08
Aging	Mac	FAM20C	6.44e-13	0.283675	0.184	0.093	1.47e-08
Aging	Mac	CD36	7.06e-13	0.404507	0.605	0.453	1.62e-08
Aging	Mac	BHLHE40	7.62e-13	0.2635	0.367	0.237	1.74e-08
Aging	Mac	MPP1	1.02e-12	0.303025	0.46	0.324	2.34e-08
Aging	Mac	MACROD2	1.1e-12	0.353326	0.182	0.09	2.51e-08
Aging	Mac	DSE	1.24e-12	0.308453	0.503	0.369	2.83e-08
Aging	Mac	TEX14	1.33e-12	0.551937	0.38	0.259	3.05e-08
Aging	Mac	KLF6	1.35e-12	0.439454	0.852	0.763	3.09e-08
Aging	Mac	EMB	1.6e-12	-0.333987	0.731	0.78	3.67e-08
Aging	Mac	TRIB1	1.61e-12	0.341698	0.342	0.228	3.68e-08
Aging	Mac	PTGER4	1.61e-12	0.256816	0.163	0.076	3.69e-08
Aging	Mac	FOS	1.65e-12	0.354164	0.827	0.742	3.77e-08
Aging	Mac	MIDN	1.65e-12	0.304342	0.349	0.23	3.78e-08
Aging	Mac	ANKRD28	2.38e-12	0.355154	0.429	0.306	5.44e-08
Aging	Mac	JAZF1	2.42e-12	-0.412787	0.505	0.592	5.54e-08
Aging	Mac	STOX2	2.96e-12	-0.559124	0.295	0.398	6.77e-08
Aging	Mac	MYL12B	3.21e-12	-0.259852	0.036	0.104	7.36e-08
Aging	Mac	KIAA0226L	3.48e-12	0.317574	0.411	0.288	7.97e-08
Aging	Mac	MFSD1	5.9e-12	0.271941	0.798	0.698	1.35e-07
Aging	Mac	LINC-PINT	6.2e-12	0.433919	0.951	0.9	1.42e-07
Aging	Mac	PABPC1	6.57e-12	0.366348	0.846	0.77	1.5e-07
Aging	Mac	SMC5-AS1	6.78e-12	-0.488262	0.551	0.624	1.55e-07
Aging	Mac	SLCO2B1	6.95e-12	0.266186	0.83	0.714	1.59e-07
Aging	Mac	NDUFB9	7.67e-12	0.265208	0.514	0.382	1.76e-07
Aging	Mac	RPL5	8.84e-12	-0.31082	0.072	0.152	2.02e-07
Aging	Mac	ACTB	8.92e-12	-0.322995	0.263	0.381	2.04e-07
Aging	Mac	ATP5G2	9.43e-12	-0.259837	0.089	0.177	2.16e-07
Aging	Mac	LRP1	1.05e-11	0.279135	0.734	0.629	2.41e-07
Aging	Mac	NCF1	1.08e-11	-0.602862	0.286	0.381	2.48e-07
Aging	Mac	LMNA	1.2e-11	0.45971	0.728	0.65	2.74e-07
Aging	Mac	BANK1	1.21e-11	-0.307159	0.133	0.23	2.76e-07
Aging	Mac	CCL18	1.21e-11	0.606844	0.264	0.165	2.77e-07
Aging	Mac	MAFB	1.3e-11	0.404297	0.538	0.425	2.98e-07
Aging	Mac	IFNAR2	1.31e-11	0.287698	0.392	0.275	3e-07
Aging	Mac	MYL6	1.42e-11	-0.317496	0.069	0.148	3.24e-07
Aging	Mac	MGAT5	1.43e-11	0.322408	0.89	0.819	3.28e-07
Aging	Mac	BASP1	1.46e-11	0.317843	0.242	0.144	3.35e-07
Aging	Mac	ZBTB20	1.51e-11	-0.263351	0.859	0.911	3.46e-07
Aging	Mac	PTPN2	1.54e-11	0.311233	0.609	0.467	3.52e-07
Aging	Mac	SH3GL1	1.59e-11	0.264567	0.377	0.262	3.64e-07
Aging	Mac	RNF24	1.75e-11	0.302472	0.232	0.135	4.01e-07
Aging	Mac	SPTLC3	1.78e-11	0.294797	0.257	0.156	4.06e-07
Aging	Mac	AGAP3	1.85e-11	0.367224	0.489	0.369	4.25e-07
Aging	Mac	RUNX1	1.97e-11	0.314683	0.895	0.817	4.52e-07
Aging	Mac	PMP22	2.14e-11	-0.44821	0.522	0.591	4.9e-07
Aging	Mac	PARP14	2.27e-11	0.388731	0.66	0.544	5.19e-07
Aging	Mac	TNS1	2.34e-11	-0.354879	0.722	0.745	5.36e-07
Aging	Mac	ANKDD1A	2.55e-11	0.331595	0.304	0.201	5.84e-07
Aging	Mac	GPRIN3	2.57e-11	0.307697	0.305	0.193	5.88e-07
Aging	Mac	C10orf118	2.97e-11	-0.506749	0.499	0.577	6.79e-07
Aging	Mac	CCNL1	3.44e-11	0.312679	0.845	0.755	7.88e-07
Aging	Mac	MITF	3.98e-11	0.335691	0.685	0.571	9.11e-07
Aging	Mac	MPDU1	3.99e-11	0.258469	0.196	0.107	9.14e-07
Aging	Mac	FRK	4.59e-11	0.291089	0.127	0.057	1.05e-06
Aging	Mac	SLC11A1	4.63e-11	-0.415095	0.196	0.299	1.06e-06
Aging	Mac	GAS7	4.77e-11	-0.284866	0.897	0.907	1.09e-06
Aging	Mac	LMCD1-AS1	4.98e-11	-0.520884	0.133	0.22	1.14e-06
Aging	Mac	PLTP	5.14e-11	0.284224	0.512	0.38	1.18e-06
Aging	Mac	CHD2	6.24e-11	0.265566	0.897	0.816	1.43e-06
Aging	Mac	DIAPH1	6.88e-11	-0.394511	0.351	0.446	1.58e-06
Aging	Mac	IER3	6.95e-11	0.258787	0.328	0.216	1.59e-06
Aging	Mac	ITGAM	7.92e-11	-0.383173	0.434	0.517	1.81e-06
Aging	Mac	EPAS1	8.4e-11	0.317908	0.328	0.223	1.92e-06
Aging	Mac	DENND3	9.75e-11	0.294063	0.451	0.335	2.23e-06
Aging	Mac	KLF4	1.13e-10	0.401675	0.62	0.485	2.58e-06
Aging	Mac	GNG7	1.24e-10	0.291888	0.206	0.116	2.85e-06
Aging	Mac	NAMPT	1.26e-10	0.347431	0.688	0.548	2.88e-06
Aging	Mac	NR1D2	1.29e-10	0.254934	0.488	0.354	2.95e-06
Aging	Mac	ZFAND5	1.34e-10	0.275267	0.431	0.317	3.07e-06
Aging	Mac	ELL2	1.34e-10	0.355288	0.54	0.411	3.08e-06
Aging	Mac	DUSP1	1.36e-10	0.347601	0.804	0.684	3.12e-06
Aging	Mac	EXOC6B	1.67e-10	-0.292336	0.859	0.872	3.82e-06
Aging	Mac	TERF2IP	1.7e-10	0.277143	0.237	0.145	3.89e-06
Aging	Mac	SCN9A	1.72e-10	-0.303392	0.809	0.826	3.94e-06
Aging	Mac	MICAL2	1.82e-10	-0.365116	0.197	0.292	4.16e-06
Aging	Mac	IL2RA	1.93e-10	0.284617	0.149	0.074	4.42e-06
Aging	Mac	TAOK3	2.19e-10	-0.322707	0.763	0.773	5.02e-06
Aging	Mac	FAM46A	2.26e-10	0.307745	0.415	0.295	5.18e-06
Aging	Mac	RCSD1	2.29e-10	-0.422865	0.452	0.534	5.23e-06
Aging	Mac	HSP90AA1	2.32e-10	0.398591	0.493	0.375	5.31e-06
Aging	Mac	ID2	2.72e-10	0.251714	0.292	0.187	6.24e-06
Aging	Mac	DUSP6	2.92e-10	0.253594	0.431	0.314	6.69e-06
Aging	Mac	MED12L	3.1e-10	-0.444284	0.34	0.442	7.09e-06
Aging	Mac	ALK	3.11e-10	-0.348957	0.097	0.175	7.13e-06
Aging	Mac	ARRDC3	3.31e-10	0.323613	0.372	0.257	7.57e-06
Aging	Mac	CNST	4.07e-10	-0.395922	0.476	0.542	9.31e-06
Aging	Mac	ADAM15	4.36e-10	-0.271373	0.152	0.243	9.99e-06
Aging	Mac	DAPP1	4.88e-10	-0.27061	0.131	0.216	1.12e-05
Aging	Mac	PTPRO	5.21e-10	-0.348844	0.177	0.265	1.19e-05
Aging	Mac	JUNB	5.24e-10	0.268686	0.597	0.49	1.2e-05
Aging	Mac	CDH13	5.59e-10	0.289213	0.105	0.044	1.28e-05
Aging	Mac	MS4A4E	5.76e-10	-0.344788	0.731	0.768	1.32e-05
Aging	Mac	C20orf26	5.8e-10	-0.28579	0.076	0.149	1.33e-05
Aging	Mac	CADPS2	6.27e-10	0.295971	0.288	0.189	1.44e-05
Aging	Mac	PLSCR1	7.02e-10	0.294903	0.465	0.351	1.61e-05
Aging	Mac	RORA	7.73e-10	0.378256	0.188	0.104	1.77e-05
Aging	Mac	TGFBR3	7.8e-10	-0.382451	0.414	0.503	1.79e-05
Aging	Mac	LEPREL1	8.09e-10	0.28584	0.251	0.158	1.85e-05
Aging	Mac	SYN3	8.12e-10	0.26112	0.11	0.049	1.86e-05
Aging	Mac	EPB41L2	1.1e-09	0.271203	0.67	0.542	2.52e-05
Aging	Mac	NFKBIA	1.13e-09	0.259616	0.475	0.354	2.6e-05
Aging	Mac	HSPH1	1.52e-09	0.576347	0.232	0.144	3.49e-05
Aging	Mac	RASA3	1.56e-09	0.313988	0.376	0.275	3.57e-05
Aging	Mac	NRIP1	1.8e-09	0.281909	0.729	0.598	4.12e-05
Aging	Mac	ZMIZ1	1.83e-09	0.325342	0.763	0.653	4.2e-05
Aging	Mac	PTK2	1.87e-09	-0.294853	0.704	0.729	4.29e-05
Aging	Mac	CCDC152	2.12e-09	0.323552	0.312	0.212	4.86e-05
Aging	Mac	ATP6V1H	2.64e-09	0.268449	0.499	0.389	6.05e-05
Aging	Mac	DSCAML1	2.87e-09	-0.611041	0.364	0.449	6.56e-05
Aging	Mac	TPT1	3.01e-09	-0.315982	0.258	0.355	6.89e-05
Aging	Mac	SGMS2	3.1e-09	-0.341941	0.297	0.392	7.1e-05
Aging	Mac	SNX13	3.11e-09	-0.271577	0.704	0.72	7.12e-05
Aging	Mac	H1FX	3.65e-09	0.251614	0.164	0.091	8.35e-05
Aging	Mac	RIN2	3.67e-09	-0.330274	0.703	0.717	8.41e-05
Aging	Mac	CHCHD2	3.71e-09	-0.26764	0.082	0.154	8.5e-05
Aging	Mac	LINC01004	3.94e-09	-0.438696	0.385	0.463	9.02e-05
Aging	Mac	ZFYVE16	4.16e-09	0.285465	0.666	0.563	9.51e-05
Aging	Mac	HLA-DRA	4.27e-09	-0.625251	0.523	0.57	9.78e-05
Aging	Mac	PSEN1	4.69e-09	-0.341216	0.558	0.607	0.000107322
Aging	Mac	CBLB	5.09e-09	0.256641	0.718	0.598	0.00011647
Aging	Mac	SERPINI2	5.2e-09	-0.283725	0.142	0.223	0.000119036
Aging	Mac	CST3	6.03e-09	-0.295866	0.196	0.291	0.000137994
Aging	Mac	ITGAX	7.84e-09	0.270463	0.119	0.057	0.000179446
Aging	Mac	BLVRB	8.12e-09	0.263106	0.576	0.464	0.000185794
Aging	Mac	PDE7B	8.75e-09	-0.396105	0.499	0.567	0.000200191
Aging	Mac	CBL	9.71e-09	-0.341697	0.401	0.483	0.00022236
Aging	Mac	ESYT2	1.14e-08	-0.274395	0.603	0.663	0.000261416
Aging	Mac	WWC2	1.27e-08	-0.337951	0.479	0.548	0.00029004
Aging	Mac	MCTP1	1.37e-08	-0.291019	0.894	0.885	0.000313393
Aging	Mac	ANXA4	1.55e-08	-0.44597	0.636	0.674	0.000355928
Aging	Mac	UBE2D1	1.61e-08	0.321448	0.299	0.21	0.000369158
Aging	Mac	PLXDC2	1.68e-08	-0.269433	0.939	0.938	0.000383457
Aging	Mac	NAALADL2	1.68e-08	-0.360879	0.729	0.759	0.000385425
Aging	Mac	SLC22A23	1.71e-08	0.297583	0.483	0.385	0.000391383
Aging	Mac	NPAS3	1.71e-08	0.314612	0.451	0.341	0.000392509
Aging	Mac	AOAH	1.9e-08	0.268962	0.502	0.398	0.000434376
Aging	Mac	DDX3X	2.07e-08	0.25972	0.699	0.589	0.000474875
Aging	Mac	FGD5	2.52e-08	-0.308387	0.317	0.399	0.000575947
Aging	Mac	THRB	2.58e-08	-0.295718	0.689	0.725	0.0005904
Aging	Mac	VSIG4	2.75e-08	-0.423313	0.419	0.484	0.00062963
Aging	Mac	CSF2RA	3.24e-08	-0.33666	0.469	0.547	0.000741384
Aging	Mac	SPATS2L	3.27e-08	0.284274	0.682	0.591	0.000749332
Aging	Mac	ENTPD1-AS1	3.38e-08	-0.318867	0.602	0.668	0.000773061
Aging	Mac	IL16	3.68e-08	-0.341965	0.307	0.387	0.000841341
Aging	Mac	RELT	3.69e-08	0.281364	0.321	0.234	0.000844395
Aging	Mac	ACSL1	4.41e-08	0.257836	0.538	0.418	0.00101021
Aging	Mac	SRGAP2	5.24e-08	-0.28867	0.737	0.748	0.00119975
Aging	Mac	ABCA1	5.88e-08	0.296405	0.965	0.898	0.00134614
Aging	Mac	RAP1GAP2	6.2e-08	-0.327362	0.215	0.296	0.00141822
Aging	Mac	CMIP	6.39e-08	0.348276	0.775	0.692	0.00146212
Aging	Mac	FRY	6.75e-08	-0.276489	0.262	0.353	0.00154435
Aging	Mac	SH3BP5	6.77e-08	0.306426	0.509	0.402	0.00155027
Aging	Mac	DLEU7	7.8e-08	0.286877	0.175	0.106	0.00178444
Aging	Mac	STPG2	8.04e-08	0.265823	0.163	0.095	0.00184015
Aging	Mac	FAM117B	1.06e-07	-0.382637	0.227	0.302	0.00242369
Aging	Mac	CCDC88A	1.22e-07	-0.301759	0.76	0.756	0.00279249
Aging	Mac	VMP1	1.32e-07	0.264799	0.758	0.691	0.00301319
Aging	Mac	MDFIC	1.62e-07	-0.325609	0.496	0.553	0.00370995
Aging	Mac	STRN3	1.63e-07	-0.283386	0.577	0.621	0.00373758
Aging	Mac	SNX10	1.65e-07	-0.275676	0.226	0.312	0.00378503
Aging	Mac	RPS6KA3	1.66e-07	-0.297844	0.546	0.611	0.00379429
Aging	Mac	CD83	1.87e-07	-0.492464	0.634	0.668	0.00428379
Aging	Mac	GFRA2	2.12e-07	-0.344052	0.281	0.362	0.00486403
Aging	Mac	PLA2G2A	2.15e-07	0.29843	0.116	0.06	0.00492281
Aging	Mac	HDAC4	2.23e-07	0.250839	0.469	0.382	0.00511456
Aging	Mac	C12orf79	2.81e-07	0.395293	0.374	0.289	0.00643016
Aging	Mac	DGKG	2.82e-07	-0.281925	0.14	0.21	0.00646096
Aging	Mac	PLEKHG2	2.92e-07	0.397166	0.229	0.154	0.00667382
Aging	Mac	MAN1C1	3.37e-07	0.270972	0.424	0.328	0.00770632
Aging	Mac	FXYD6	3.71e-07	-0.256607	0.113	0.178	0.00849245
Aging	Mac	DLG2	3.87e-07	0.296023	0.221	0.146	0.00887044
Aging	Mac	CUEDC1	4.03e-07	-0.339511	0.392	0.456	0.00921531
Aging	Mac	MAP2K3	4.36e-07	0.299985	0.339	0.257	0.00998866
Aging	Mac	SV2B	4.79e-07	0.306729	0.294	0.214	0.0109719
Aging	Mac	MAP3K1	4.88e-07	-0.30807	0.595	0.622	0.0111659
Aging	Mac	PDK4	5.43e-07	0.2784	0.431	0.328	0.0124368
Aging	Mac	CALCOCO2	5.82e-07	-0.276839	0.347	0.422	0.0133218
Aging	Mac	MS4A14	7.05e-07	-0.278164	0.205	0.275	0.0161379
Aging	Mac	TRAF3	7.32e-07	0.305487	0.442	0.351	0.016761
Aging	Mac	MFSD6	8.71e-07	-0.325329	0.214	0.284	0.0199463
Aging	Mac	TMEM163	8.84e-07	0.317126	0.131	0.076	0.0202268
Aging	Mac	STK24	1.04e-06	0.25319	0.508	0.415	0.0237863
Aging	Mac	ZDHHC11	1.15e-06	-0.300877	0.162	0.232	0.0263962
Aging	Mac	SRSF7	1.24e-06	0.292328	0.589	0.503	0.0283668
Aging	Mac	ARHGAP10	1.3e-06	-0.273241	0.685	0.703	0.0296594
Aging	Mac	2023-09-09	1.36e-06	0.271138	0.475	0.389	0.0312326
Aging	Mac	TIMD4	1.4e-06	-0.325277	0.078	0.133	0.0320728
Aging	Mac	STK10	1.46e-06	0.263072	0.655	0.555	0.0334045
Aging	Mac	STON2	1.52e-06	0.26869	0.503	0.409	0.0348586
Aging	Mac	DISP1	1.59e-06	0.298261	0.671	0.579	0.0362841
Aging	Mac	NLK	1.63e-06	-0.288461	0.568	0.603	0.0372898
Aging	Mac	ZCCHC7	1.74e-06	-0.287338	0.546	0.595	0.0398068
Aging	Mac	LAPTM5	1.95e-06	0.289884	0.555	0.465	0.0446635
Aging	Mac	CYBB	2.08e-06	-0.297879	0.39	0.453	0.0477214
Aging	Mac	FAM13A	2.14e-06	0.33071	0.695	0.614	0.0489901
Aging	Mac	HSP90AB1	2.17e-06	0.254231	0.298	0.223	0.0497312
Aging	TC	TTN	9.52e-13	1.45982	0.764	0.324	2.18e-08
Aging	TC	PRG4	1.38e-11	1.79132	0.439	0.048	3.15e-07
Aging	TC	WDR74	3.92e-11	1.62903	0.715	0.314	8.97e-07
Aging	TC	SOCS3	1.73e-08	1.20815	0.382	0.067	0.000395043
Aging	TC	FOSB	1.27e-07	1.32353	0.61	0.267	0.00290676
Aging	TC	COL3A1	3.26e-07	1.20765	0.504	0.152	0.00746688
Aging	TC	SNED1	1.12e-06	0.759039	0.48	0.152	0.0257508
Aging	TC	COL1A2	1.44e-06	1.05627	0.439	0.133	0.0329676
Aging	TC	PARP8	1.51e-06	-0.850264	0.878	0.914	0.0345605
Aging	TC	APBA2	1.69e-06	1.10927	0.325	0.067	0.0387232

## Sheet: Human bulk RNA-seq
Aging-related differentially expressed genes identified in bulk RNA-seq of human synovium
GeneID	gene_name	baseMean	log2FoldChange	lfcSE	stat	pvalue	padj	OS1	OS2	OS3	OS4	YS1	YS2	YS3	YS4
ENSG00000156076	WIF1	19.1969	-7.0301	1.23411	-5.69648	1.22e-08	5.17e-05	0.636624	0	0	0	65.6021	47.8309	16.4618	23.0437
ENSG00000145808	ADAMTS19	19.2283	-3.57842	0.818626	-4.37125	1.24e-05	0.0200826	5.09299	1.25594	0	4.91901	58.313	45.6062	15.5953	23.0437
ENSG00000107295	SH3GL2	40.7446	-3.19397	0.729793	-4.37655	1.21e-05	0.0200826	4.45637	16.3273	0	11.8056	79.3705	40.0445	73.6447	100.308
ENSG00000117595	IRF6	25.6556	-2.66202	0.550139	-4.83882	1.31e-06	0.00394318	6.36624	3.76783	8.88904	8.85422	37.2555	71.1902	36.3891	32.5323
ENSG00000133794	ARNTL	251.138	-2.50706	0.348382	-7.19629	6.19e-13	1.31e-08	58.5694	59.0293	117.78	65.9147	419.53	399.333	499.918	389.032
ENSG00000237945	LINC00649	45.0174	-2.27899	0.55252	-4.12471	3.71e-05	0.0435805	11.4592	13.8154	17.7781	18.6922	28.3466	112.347	104.835	52.865
ENSG00000178031	ADAMTSL1	370.164	2.32029	0.560904	4.1367	3.52e-05	0.0435805	594.607	241.141	923.349	708.337	51.8338	173.526	196.675	71.8422
ENSG00000223949	RP11-24J23.2	56.9448	3.17163	0.756651	4.19167	2.77e-05	0.0388878	136.874	31.3986	203.337	38.3683	4.04952	22.2469	13.8625	5.42206
ENSG00000263934	SNORD3A	338.287	3.28059	0.628124	5.22283	1.76e-07	0.000620626	359.056	356.688	1355.58	381.715	55.0734	24.4716	47.6524	126.063
ENSG00000173391	OLR1	101.047	4.84856	1.09828	4.4147	1.01e-05	0.0194327	522.032	52.7496	70.0012	136.748	0	7.78643	19.061	0
ENSG00000157168	NRG1	32.9885	4.98165	1.16713	4.26829	1.97e-05	0.0297336	31.1946	3.76783	201.114	19.676	0	1.11235	4.33204	2.71103
ENSG00000188282	RUFY4	36.7654	5.50736	1.31826	4.17774	2.94e-05	0.0388878	1.27325	50.2377	206.67	29.5141	0	5.56174	0.866408	0
ENSG00000100985	MMP9	519.944	5.51615	0.8943	6.16812	6.91e-10	7.3e-06	58.5694	600.34	2558.93	852.956	12.9584	42.2692	29.4579	4.06654
ENSG00000204525	HLA-C	922.47	5.67117	0.983826	5.76441	8.19e-09	4.33e-05	3377.29	237.373	3586.73	36.4007	17.008	45.6062	56.3165	23.0437

## Sheet: FOXO1-knockout bulk RNA-seq 
Differentially expressed genes identified in bulk RNA-seq of FOXO1-/- vs. FOXO1+/+ hMSCs
GeneID	gene_name	baseMean	log2FoldChange	lfcSE	stat	pvalue	padj	FOXO1-/-1	FOXO1-/-2	FOXO1-/-3	FOXO1+/+1	FOXO1+/+2	FOXO1+/+3
ENSG00000000460	C1orf112	147.452	-0.850835	0.175087	-4.85949	1.17687e-06	1.06925e-05	100.451	110.147	105.014	191.657	187.184	190.261
ENSG00000001617	SEMA3F	147.366	-0.550496	0.185844	-2.96214	0.0030551	0.0136304	131.842	119.772	107.114	159.111	161.968	204.39
ENSG00000003096	KLHL13	17.7465	-1.31338	0.514623	-2.55213	0.0107068	0.0395924	11.51	6.41634	12.6016	26.2172	26.1864	23.5472
ENSG00000003137	CYP26B1	64.6895	2.1482	0.292478	7.34481	2.06049e-13	4.06737e-12	98.3583	104.8	113.415	17.1768	24.2467	30.1404
ENSG00000003436	TFPI	2006.1	-0.600013	0.0753176	-7.96644	1.63309e-15	3.74973e-14	1728.6	1588.04	1468.09	2591.89	2431.46	2228.51
ENSG00000003989	SLC7A2	222.789	-1.36249	0.171224	-7.95734	1.75776e-15	4.03037e-14	151.723	110.147	112.365	351.672	343.333	267.496
ENSG00000004776	HSPB6	436.917	-1.27001	0.122426	-10.3737	3.26483e-25	1.40704e-23	231.247	267.347	269.885	584.915	566.402	701.706
ENSG00000005059	CCDC109B	315.373	-0.686456	0.127627	-5.37862	7.50608e-08	8.17279e-07	237.525	256.654	231.03	397.778	415.103	354.15
ENSG00000005108	THSD7A	22.8886	-2.14934	0.532611	-4.03548	5.44898e-05	0.000366418	15.6955	5.34695	4.20054	39.7778	25.2165	47.0944
ENSG00000005189	AC004381.6	55.1534	-1.15764	0.293437	-3.9451	7.97655e-05	0.000518224	28.2519	40.6368	33.6044	84.0759	73.7099	70.6416
ENSG00000005238	FAM214B	1460.18	0.795181	0.0866919	9.17249	4.62216e-20	1.44392e-18	1831.14	1874.64	1852.44	1006.2	953.379	1243.29
ENSG00000005243	COPZ2	466.57	0.560058	0.107785	5.19605	2.0357e-07	2.07003e-06	534.693	586.026	547.121	344.44	382.127	405.012
ENSG00000005249	PRKAR2B	168.101	-0.720215	0.170431	-4.22584	2.38047e-05	0.000170687	128.703	135.813	116.565	229.627	210.461	187.436
ENSG00000005379	BZRAP1	233.267	-0.985234	0.156944	-6.27761	3.4381e-10	4.97377e-09	127.657	164.686	177.473	305.566	285.141	339.079
ENSG00000006377	DLX6	9.81754	5.84535	1.32297	4.41835	9.94578e-06	7.64057e-05	23.02	16.0408	18.9024	0	0	0.941887
ENSG00000006451	RALA	1927.73	0.80195	0.0631514	12.6989	6.00005e-37	4.46963e-35	2545.81	2466.01	2338.65	1429.29	1422.79	1363.85
ENSG00000006453	BAIAP2L1	208.649	0.512601	0.158299	3.23819	0.00120292	0.00597756	204.041	268.417	263.584	174.48	177.486	163.888
ENSG00000006459	KDM7A	116.518	0.664158	0.197502	3.36278	0.000771614	0.00401833	133.935	147.576	147.019	85.884	100.866	83.828
ENSG00000006468	ETV1	558.052	-0.980524	0.100973	-9.71074	2.71372e-22	1.01767e-20	365.181	405.299	355.996	782.9	708.972	729.963
ENSG00000006530	AGK	225.399	-0.513217	0.144615	-3.54885	0.000386911	0.002171	196.717	190.351	170.122	271.213	271.563	252.426
ENSG00000006634	DBF4	245.391	-0.990284	0.162415	-6.09726	1.07905e-09	1.47667e-08	170.558	182.866	139.668	362.521	352.062	264.67
ENSG00000007237	GAS7	13.5719	2.03781	0.653572	3.11796	0.00182105	0.00864126	12.5564	23.5266	29.4038	3.61617	2.9096	9.41887
ENSG00000007944	MYLIP	123.459	-0.835516	0.19756	-4.22917	2.34554e-05	0.000168402	77.431	100.523	88.2114	172.672	148.39	153.528
ENSG00000007968	E2F2	71.0188	-1.66351	0.273	-6.09346	1.10493e-09	1.51083e-08	40.8082	27.8041	33.6044	111.197	92.1373	120.562
ENSG00000008118	CAMK1G	243.417	1.02779	0.143361	7.16921	7.54336e-13	1.42252e-11	312.863	310.123	357.046	167.248	148.39	164.83
ENSG00000008311	AASS	298.64	-0.506605	0.139555	-3.63016	0.000283249	0.00164055	258.452	270.556	211.077	323.647	392.796	335.312
ENSG00000008441	NFIX	2143.75	-0.780492	0.0649643	-12.0142	2.9938e-33	1.94043e-31	1620.82	1617.99	1494.34	2733.82	2560.45	2835.08
ENSG00000008517	IL32	7.72099	2.18558	0.85555	2.55459	0.0106312	0.0393485	7.32456	14.9715	15.752	5.42425	0.969867	1.88377
ENSG00000008735	MAPK8IP2	87.7365	1.42067	0.24775	5.73431	9.79121e-09	1.19137e-07	115.1	146.506	121.816	50.6264	34.9152	57.4551
ENSG00000009830	POMT2	805.911	0.543298	0.0850304	6.38945	1.66484e-10	2.49165e-09	937.543	937.855	992.379	650.006	619.745	697.939
ENSG00000010292	NCAPD2	2148.07	-0.936683	0.0686527	-13.6438	2.19831e-42	1.94574e-40	1338.3	1598.74	1485.94	2761.85	2856.26	2847.33
ENSG00000010361	FUZ	163.483	-0.501202	0.184058	-2.72307	0.00646781	0.0258508	111.961	127.257	166.972	205.218	172.636	196.854
ENSG00000010704	HFE	151.196	-0.559983	0.186323	-3.00544	0.002652	0.0120375	104.637	150.784	111.314	180.808	190.094	169.54
ENSG00000011105	TSPAN9	1756.56	0.598453	0.0683695	8.75322	2.07357e-18	5.84541e-17	2007.97	2139.85	2198.98	1310.86	1419.88	1461.81
ENSG00000011201	KAL1	175.054	1.43058	0.183186	7.80943	5.74495e-15	1.26612e-13	275.194	259.862	231.03	103.061	109.595	71.5834
ENSG00000011347	SYT7	20.1973	1.65578	0.495236	3.34341	0.000827546	0.00427617	28.2519	37.4286	26.2534	8.13638	13.5781	7.5351
ENSG00000011426	ANLN	2096.46	-0.95547	0.0662883	-14.4138	4.23498e-47	4.4408e-45	1454.45	1419.08	1406.13	2874.85	2870.8	2553.46
ENSG00000011478	QPCTL	464.283	0.563639	0.106468	5.29399	1.19678e-07	1.25976e-06	542.017	569.985	549.221	340.824	391.826	391.825
ENSG00000012048	BRCA1	310.585	-1.1363	0.12794	-8.88151	6.59576e-19	1.89504e-17	187.299	199.976	195.325	396.874	443.229	440.803
ENSG00000012822	CALCOCO1	1800.72	0.527106	0.0766608	6.87582	6.16358e-12	1.07263e-10	2017.39	2022.22	2338.65	1447.37	1386.91	1591.79
ENSG00000012963	UBR7	481.883	-0.652621	0.10509	-6.21014	5.29386e-10	7.49379e-09	387.155	393.535	343.394	574.971	613.926	578.319
ENSG00000013293	SLC7A14	139.62	-2.25997	0.211607	-10.68	1.26209e-26	5.80383e-25	41.8546	56.6777	46.206	231.435	261.864	199.68
ENSG00000013297	CLDN11	3204.73	-1.74768	0.0578187	-30.2269	1.05127e-200	9.61506e-198	1468.05	1475.76	1468.09	4731.76	4894.92	5189.8
ENSG00000013375	PGM3	1617.27	0.502603	0.0671508	7.4847	7.17104e-14	1.45749e-12	1994.37	1843.63	1850.34	1354.25	1378.18	1282.85
ENSG00000013573	DDX11	590.463	-0.537926	0.0970762	-5.54128	3.00269e-08	3.42335e-07	452.03	500.474	492.514	682.552	670.178	745.033
ENSG00000013588	GPRC5A	1553.04	-0.75356	0.0680869	-11.0676	1.80128e-28	9.35472e-27	1120.66	1196.65	1152	1885.83	1913.55	2049.55
ENSG00000013810	TACC3	1012.26	-0.986524	0.0848177	-11.6311	2.86319e-31	1.7523e-29	615.263	704.728	717.243	1297.3	1306.41	1432.61
ENSG00000016391	CHDH	16.7856	-3.26699	0.680192	-4.80303	1.56279e-06	1.38696e-05	5.23183	0	4.20054	28.0253	37.8248	25.431
ENSG00000018236	CNTN1	150.869	1.20478	0.184538	6.52864	6.63695e-11	1.03765e-09	201.948	226.711	202.676	97.6365	101.836	74.4091
ENSG00000019549	SNAI2	2701.8	0.563889	0.0600312	9.39326	5.81718e-21	1.9153e-19	3383.94	3149.35	3136.76	2254.68	2072.6	2213.44
ENSG00000019991	HGF	42.7229	-3.12487	0.406091	-7.69499	1.41509e-14	3.02947e-13	9.41729	8.55512	8.40109	87.6921	66.9208	75.351
ENSG00000020633	RUNX3	40.2951	1.81177	0.361302	5.01455	5.3157e-07	5.05852e-06	60.6892	78.0655	49.3564	15.3687	21.3371	16.954
ENSG00000021645	NRXN3	28.2203	1.38315	0.403459	3.42822	0.000607547	0.00324636	41.8546	39.5674	40.9553	16.2728	18.4275	12.2445
ENSG00000022267	FHL1	3336.49	0.683534	0.0531742	12.8546	8.1045e-38	6.17706e-36	4126.86	3970.64	4239.4	2534.93	2601.18	2545.92
ENSG00000024526	DEPDC1	403.757	-1.31769	0.140336	-9.38958	6.0239e-21	1.97553e-19	241.71	255.584	196.375	612.94	645.931	470.002
ENSG00000025434	NR1H3	32.1976	-1.32778	0.426175	-3.11558	0.00183585	0.00869746	7.32456	27.8041	19.9526	45.2021	53.3427	39.5593
ENSG00000026559	KCNG1	2631.06	1.92	0.0661412	29.0287	2.85604e-185	2.04431e-182	4018.04	4076.51	4392.72	1113.78	1017.39	1167.94
ENSG00000026950	BTN3A1	158.455	-0.728894	0.168445	-4.3272	1.51015e-05	0.000111787	121.378	121.91	114.465	195.273	203.672	194.029
ENSG00000027075	PRKCH	93.2352	1.16359	0.239679	4.8548	1.20507e-06	1.09186e-05	139.167	117.633	130.217	75.0355	44.6139	52.7457
ENSG00000027697	IFNGR1	425.428	0.518896	0.122742	4.22754	2.36263e-05	0.000169556	528.414	499.405	475.712	392.354	365.64	291.043
ENSG00000028116	VRK2	248.925	-0.565421	0.144958	-3.90058	9.59622e-05	0.000613763	229.154	187.143	185.874	300.142	317.146	274.089
ENSG00000028137	TNFRSF1B	28.419	-1.60295	0.467468	-3.42899	0.000605823	0.00324031	6.27819	11.7633	24.1531	33.4496	56.2523	38.6174
ENSG00000029153	ARNTL2	432.991	-0.974484	0.112057	-8.6963	3.42885e-18	9.47134e-17	276.24	314.401	285.637	577.683	606.167	537.818
ENSG00000031081	ARHGAP31	1057.03	0.82248	0.0743449	11.063	1.89606e-28	9.81597e-27	1299.59	1366.68	1385.13	768.436	760.375	761.987
ENSG00000031691	CENPQ	91.1865	-0.800891	0.227611	-3.51869	0.000433688	0.00240478	71.1528	69.5103	58.8076	111.197	131.902	104.549
ENSG00000033100	CHPF2	5044.23	0.570745	0.0604588	9.44024	3.71935e-21	1.25218e-19	5723.62	6101.94	6261.96	3873.82	3898.86	4405.21
ENSG00000033170	FUT8	2523.07	-0.528834	0.0610058	-8.66858	4.37548e-18	1.20056e-16	2034.13	2061.78	2101.32	3060.18	3095.81	2785.16
ENSG00000033627	ATP6V0A1	993.542	0.5149	0.0782531	6.57993	4.70663e-11	7.49374e-10	1175.07	1116.44	1215.01	778.38	841.844	834.512
ENSG00000034063	UHRF1	1747.68	-0.877869	0.0655917	-13.3838	7.51597e-41	6.24926e-39	1219.02	1223.38	1252.81	2184.17	2217.11	2389.57
ENSG00000035499	DEPDC1B	128.999	-1.10313	0.213835	-5.15877	2.48579e-07	2.49078e-06	96.2656	87.69	61.958	200.697	182.335	145.051
ENSG00000038427	VCAN	6773.44	0.732457	0.0508151	14.4142	4.21556e-47	4.4408e-45	8501.72	8583.99	8285.57	5348.31	5097.62	4823.41
ENSG00000041353	RAB27B	208.128	-0.855592	0.180483	-4.74057	2.13122e-06	1.84665e-05	164.279	173.241	107.114	301.95	266.713	235.472
ENSG00000042286	AIFM2	167.177	-0.799295	0.171819	-4.65197	3.28773e-06	2.76012e-05	131.842	108.008	126.016	192.561	230.828	213.808
ENSG00000042832	TG	23.2346	1.63791	0.45758	3.57951	0.000344237	0.00195825	36.6228	29.9429	38.855	8.13638	14.548	11.3026
ENSG00000046604	DSG2	1616.66	1.59106	0.0655111	24.2868	2.7017e-130	1.34782e-127	2418.15	2454.25	2410.06	805.501	830.206	781.767
ENSG00000047634	SCML1	158.593	-0.615766	0.169157	-3.64021	0.000272421	0.00158308	126.61	133.674	115.515	190.753	188.154	196.854
ENSG00000047648	ARHGAP6	22.5874	-1.24806	0.465464	-2.68133	0.00733304	0.0288192	11.51	19.249	9.45122	36.1617	26.1864	32.9661
ENSG00000048740	CELF2	261.326	1.25013	0.138237	9.04334	1.51961e-19	4.60724e-18	375.645	380.703	347.595	162.728	159.058	142.225
ENSG00000049089	COL9A2	33.4842	-1.56707	0.381403	-4.1087	3.97886e-05	0.000274305	12.5564	19.249	18.9024	48.8183	53.3427	48.0363
ENSG00000049130	KITLG	1698.26	-0.52754	0.0743164	-7.09856	1.26059e-12	2.3503e-11	1482.7	1419.08	1271.71	2047.66	2096.85	1871.53
ENSG00000049759	NEDD4L	2571.42	0.556495	0.0549651	10.1245	4.30055e-24	1.74384e-22	3138.05	3038.14	3007.59	2069.35	2090.06	2085.34
ENSG00000050165	DKK3	13603.5	0.626209	0.0494025	12.6756	8.06989e-37	5.90465e-35	15937.2	16252.6	17340.9	10342.2	10576.4	11171.7
ENSG00000051108	HERPUD1	1154.65	0.850159	0.0785717	10.8202	2.76285e-27	1.31459e-25	1460.73	1437.26	1557.35	761.203	880.639	830.745
ENSG00000051128	HOMER3	1221.42	-0.510743	0.0784078	-6.51393	7.32117e-11	1.13492e-09	985.676	1016.99	1019.68	1368.72	1361.69	1575.78
ENSG00000051180	RAD51	142.322	-0.824482	0.18426	-4.47456	7.6568e-06	6.01977e-05	94.1729	99.4533	114.465	163.632	189.124	193.087
ENSG00000051341	POLQ	249.097	-0.994916	0.142797	-6.96734	3.23e-12	5.7674e-11	146.491	180.727	172.222	336.304	342.363	316.474
ENSG00000051523	CYBA	2855.41	0.511602	0.0653165	7.83266	4.77644e-15	1.05977e-13	3251.06	3358.95	3459.15	2214	2269.49	2579.83
ENSG00000052802	MSMO1	918.067	0.665088	0.0978065	6.80004	1.04589e-11	1.78986e-10	1198.09	1121.79	1058.54	801.885	719.641	608.459
ENSG00000053438	NNAT	45.1189	0.876531	0.325706	2.69117	0.00712022	0.0280867	44.9937	65.2328	65.1084	37.9698	31.0357	26.3728
ENSG00000054277	OPN3	295.465	1.13374	0.132007	8.58851	8.81072e-18	2.39754e-16	400.758	395.674	421.105	164.536	190.094	200.622
ENSG00000054654	SYNE2	588.396	-1.28992	0.096576	-13.3566	1.0846e-40	8.92787e-39	349.486	355.037	320.291	843.471	836.995	825.093
ENSG00000057294	PKP2	39.8118	1.15251	0.339728	3.39244	0.000692724	0.00364938	48.1328	62.0246	54.6071	22.601	22.3069	29.1985
ENSG00000058085	LAMC2	9334.8	2.13232	0.0474848	44.9054	0	0	14723.4	15007.8	15874.9	3440.78	3508.01	3453.9
ENSG00000058804	NDC1	670.055	-0.704851	0.101911	-6.91634	4.63445e-12	8.19516e-11	485.513	565.707	477.812	906.754	826.326	758.219
ENSG00000058866	DGKG	185.535	0.788084	0.159873	4.92944	8.24648e-07	7.63565e-06	253.22	238.474	213.178	131.99	143.54	132.806
ENSG00000059377	TBXAS1	72.5638	-1.27098	0.263691	-4.81996	1.4359e-06	1.28265e-05	52.3183	33.1511	42.0054	102.157	112.505	93.2468
ENSG00000059804	SLC2A3	2098.81	0.639631	0.0595258	10.7454	6.22697e-27	2.88773e-25	2605.45	2463.87	2600.14	1611	1658.47	1653.95
ENSG00000060140	STYK1	47.9017	0.961906	0.304968	3.15413	0.0016098	0.00772882	60.6892	62.0246	67.2087	35.2576	34.9152	27.3147
ENSG00000060656	PTPRU	760.183	0.876308	0.0953252	9.19282	3.82674e-20	1.20228e-18	974.166	939.994	1038.58	523.44	484.933	599.982
ENSG00000060718	COL11A1	3468.01	1.78622	0.0520246	34.3342	2.42816e-258	3.99748e-255	5400.29	5382.24	5348.34	1533.26	1563.42	1580.49
ENSG00000061918	GUCY1B3	22.4907	-1.18691	0.44875	-2.64492	0.00817103	0.0315626	11.51	16.0408	13.6518	30.7374	29.096	33.9079
ENSG00000062822	POLD1	760.078	-0.716221	0.0949282	-7.54487	4.52729e-14	9.35167e-13	538.878	590.303	596.477	905.85	880.639	1048.32
ENSG00000063127	SLC6A16	108.227	-0.579092	0.21884	-2.64619	0.00814039	0.0314643	82.6628	69.5103	108.164	126.566	119.294	143.167
ENSG00000063180	CA11	92.7368	-0.642223	0.227458	-2.82348	0.00475057	0.0199308	82.6628	64.1634	70.3591	97.6365	114.444	127.155
ENSG00000063438	AHRR	666.903	-0.91065	0.104569	-8.70862	3.07609e-18	8.5688e-17	410.175	491.919	487.263	781.996	880.639	949.422
ENSG00000063660	GPC1	8291.51	0.607149	0.0674678	8.9991	2.27567e-19	6.82411e-18	9517.74	10052.3	10462.5	6058.89	6245.94	7411.71
ENSG00000064393	HIPK2	3798.98	-0.632382	0.0558355	-11.3258	9.77704e-30	5.45625e-28	3142.23	2999.64	2796.51	4621.46	4562.25	4671.76
ENSG00000065328	MCM10	215.115	-1.23916	0.155191	-7.98476	1.4079e-15	3.25538e-14	114.054	124.049	145.969	311.894	307.448	287.276
ENSG00000065357	DGKA	1341.28	0.523867	0.0686717	7.62857	2.37365e-14	5.03575e-13	1561.18	1578.42	1606.71	1064.06	1088.19	1149.1
ENSG00000065485	PDIA5	854.776	0.500836	0.0894069	5.60176	2.12185e-08	2.47745e-07	933.358	963.52	1107.89	694.304	743.888	685.694
ENSG00000065534	MYLK	1955.17	-0.784794	0.0636518	-12.3295	6.28354e-35	4.29236e-33	1418.87	1362.4	1526.9	2470.75	2469.28	2482.82
ENSG00000065911	MTHFD2	880.114	0.61626	0.083757	7.35772	1.87074e-13	3.70614e-12	1121.7	1064.04	1010.23	725.946	705.093	653.67
ENSG00000066056	TIE1	219.053	1.30406	0.168004	7.76206	8.35606e-15	1.82211e-13	304.492	327.233	303.489	97.6365	125.113	156.353
ENSG00000066279	ASPM	1281.74	-1.19688	0.0958533	-12.4866	8.83501e-36	6.16317e-34	824.536	829.847	681.538	1903.01	1908.7	1542.81
ENSG00000066583	ISOC1	160.079	-0.58411	0.171403	-3.40782	0.000654838	0.00346866	117.193	140.09	127.066	193.465	204.642	178.017
ENSG00000066735	KIF26A	43.0832	-1.50142	0.339221	-4.42608	9.59606e-06	7.40994e-05	25.1128	19.249	23.103	63.2829	53.3427	74.4091
ENSG00000067992	PDK3	174.566	0.727472	0.162014	4.49019	7.11596e-06	5.62951e-05	222.876	216.017	214.228	142.839	128.992	122.445
ENSG00000068079	IFI35	62.6154	-0.958959	0.27428	-3.49627	0.000471811	0.0025857	36.6228	39.5674	51.4567	88.5961	74.6797	84.7699
ENSG00000068400	GRIPAP1	233.434	-0.659986	0.203621	-3.24124	0.0011901	0.00591741	159.047	155.062	228.93	388.738	253.135	215.692
ENSG00000068489	PRR11	976.066	-0.81202	0.0801458	-10.1318	3.99287e-24	1.63113e-22	752.336	717.561	655.285	1241.25	1259.86	1230.1
ENSG00000068971	PPP2R5B	1027.25	0.725393	0.0773201	9.38169	6.49248e-21	2.12075e-19	1260.87	1280.06	1300.07	794.653	722.551	805.314
ENSG00000069011	PITX1	347.003	2.04598	0.138275	14.7964	1.54579e-49	1.76724e-47	501.209	551.805	622.731	118.43	150.329	137.516
ENSG00000069122	GPR116	46.581	2.4167	0.349512	6.9145	4.69516e-12	8.29361e-11	69.0601	81.2736	85.061	16.2728	17.4576	10.3608
ENSG00000069188	SDK2	112.25	2.27696	0.225419	10.101	5.46634e-24	2.2057e-22	183.114	198.907	176.423	39.7778	30.0659	45.2106
ENSG00000069431	ABCC9	4.6132	-2.94773	1.19948	-2.45751	0.0139903	0.0499291	1.04637	2.13878	0	7.23234	10.6685	6.59321
ENSG00000070371	CLTCL1	32.7631	1.21117	0.405551	2.98649	0.002822	0.0126879	31.391	44.9144	60.9079	18.0808	27.1563	14.1283
ENSG00000070404	FSTL3	1265.96	1.04619	0.0774559	13.507	1.42292e-41	1.22647e-39	1735.92	1625.47	1755.83	772.052	807.899	898.561
ENSG00000070501	POLB	186.81	-0.501227	0.175792	-2.85125	0.00435478	0.018487	144.398	145.437	174.323	258.556	219.19	178.959
ENSG00000070540	WIPI1	766.788	0.855122	0.0874156	9.78227	1.34171e-22	5.07784e-21	1024.39	939.994	998.679	561.41	511.12	565.132
ENSG00000070614	NDST1	10935.2	0.666227	0.0549771	12.1183	8.45244e-34	5.6337e-32	12781.3	13523.5	13943.7	8222.26	8056.68	9083.56
ENSG00000070669	ASNS	485.63	1.27918	0.104223	12.2735	1.25625e-34	8.47607e-33	724.085	676.924	662.636	291.102	278.352	280.682
ENSG00000070808	CAMK2A	35.2627	1.08349	0.367354	2.94944	0.00318349	0.0140962	41.8546	54.5389	47.2561	18.0808	30.0659	19.7796
ENSG00000071282	LMCD1	173.802	1.90614	0.172699	11.0374	2.52305e-28	1.29399e-26	263.684	272.694	286.687	70.5153	79.5291	69.6997
ENSG00000071539	TRIP13	541.539	-0.906084	0.100873	-8.98244	2.64837e-19	7.88427e-18	349.486	409.576	371.748	720.521	690.545	707.357
ENSG00000072041	SLC6A15	1250.95	-0.524057	0.0761429	-6.88255	5.87909e-12	1.02421e-10	1033.81	1077.94	967.175	1549.53	1494.56	1382.69
ENSG00000072110	ACTN1	20762.7	0.719997	0.055973	12.8633	7.24271e-38	5.54589e-36	25095	25615.1	26805.8	14912.2	14998	17149.9
ENSG00000072163	LIMS2	106.355	1.05095	0.210051	5.00334	5.63458e-07	5.32809e-06	140.213	145.437	144.919	76.8436	58.192	72.5253
ENSG00000072210	ALDH3A2	869.203	-0.584021	0.080415	-7.26259	3.79756e-13	7.34656e-12	723.038	688.687	675.237	1071.29	1040.67	1016.3
ENSG00000072571	HMMR	285.682	-1.31802	0.140319	-9.39305	5.82861e-21	1.9153e-19	163.233	166.825	160.671	436.652	432.56	354.15
ENSG00000072682	P4HA2	3227.22	1.26924	0.0546869	23.2092	3.67926e-119	1.63707e-116	4510.88	4480.74	4694.11	1894.87	1831.11	1951.59
ENSG00000073008	PVR	4712.1	0.912247	0.0534069	17.0811	2.05328e-65	3.63474e-63	6046.94	5937.25	6478.29	3247.32	3190.86	3371.96
ENSG00000073111	MCM2	1034.92	-1.26848	0.0860684	-14.7381	3.6705e-49	4.11071e-47	550.388	681.201	590.176	1433.81	1443.16	1510.79
ENSG00000073150	PANX2	322	0.74656	0.130366	5.72663	1.02447e-08	1.24471e-07	384.016	407.438	419.004	220.586	224.039	276.915
ENSG00000073331	ALPK1	60.6806	-0.869434	0.271037	-3.2078	0.00133752	0.00655542	37.6691	47.0532	44.1057	80.4597	76.6195	78.1767
ENSG00000073803	MAP3K13	269.197	-0.968516	0.138039	-7.01627	2.27868e-12	4.14976e-11	195.67	165.755	184.824	381.506	354.001	333.428
ENSG00000073921	PICALM	5153.39	0.505952	0.0536376	9.43279	3.99341e-21	1.33625e-19	6157.86	6127.6	5858.71	4471.39	4281.96	4022.8
ENSG00000074211	PPP2R2C	33.2759	3.34547	0.481016	6.95502	3.52518e-12	6.28085e-11	54.411	69.5103	57.7575	5.42425	10.6685	1.88377
ENSG00000074590	NUAK1	1223.75	0.966289	0.0702719	13.7507	5.04268e-43	4.61209e-41	1641.75	1606.22	1608.81	845.279	836.995	803.43
ENSG00000075073	TACR2	31.1619	0.992759	0.390302	2.54357	0.0109727	0.0403673	34.53	41.7062	48.3063	26.2172	14.548	21.6634
ENSG00000075131	TIPIN	133.237	-0.675123	0.188206	-3.58714	0.000334321	0.00190579	109.868	90.8981	107.114	172.672	148.39	170.482
ENSG00000075213	SEMA3A	1891.05	-0.636685	0.0694428	-9.16849	4.79706e-20	1.49572e-18	1598.85	1435.12	1407.18	2365.88	2362.59	2176.7
ENSG00000075218	GTSE1	711.489	-1.145	0.0902032	-12.6936	6.41686e-37	4.75859e-35	427.963	425.617	475.712	993.542	952.409	993.691
ENSG00000075223	SEMA3C	2416.81	0.624429	0.0643416	9.70491	2.87327e-22	1.0702e-20	3075.27	2977.18	2742.96	1931.94	1970.77	1802.77
ENSG00000075420	FNDC3B	3641.38	0.792489	0.0588394	13.4687	2.3907e-41	2.02877e-39	4843.62	4718.15	4289.81	2683.2	2590.51	2723
ENSG00000075643	MOCOS	409.862	-0.74831	0.116015	-6.4501	1.11778e-10	1.70547e-09	300.307	274.833	342.344	506.264	532.457	502.968
ENSG00000075702	WDR62	398.39	-1.08716	0.116545	-9.32824	1.07645e-20	3.4885e-19	261.591	260.931	242.581	537.905	503.361	583.97
ENSG00000075711	DLG1	5818.27	0.823899	0.0608175	13.5471	8.24541e-42	7.22043e-40	7731.59	7541.34	7034.86	4371.04	4395.44	3835.37
ENSG00000076003	MCM6	1053.61	-0.877913	0.0840117	-10.4499	1.46701e-25	6.47491e-24	777.449	764.614	685.739	1419.35	1420.85	1253.65
ENSG00000076356	PLXNA2	2215.1	1.03271	0.0584533	17.6673	7.4843e-70	1.41625e-67	2952.84	2919.43	3054.85	1444.66	1434.43	1484.41
ENSG00000076382	SPAG5	521.674	-1.05698	0.0989481	-10.6821	1.23411e-26	5.69108e-25	339.022	335.788	341.294	720.521	698.304	695.113
ENSG00000076555	ACACB	83.6031	-0.652498	0.241012	-2.70733	0.00678272	0.0269459	61.7355	52.4001	80.8605	100.349	97.9565	108.317
ENSG00000076770	MBNL3	40.7212	-1.35396	0.351365	-3.85343	0.000116476	0.000729658	20.9273	31.0123	16.8022	57.8587	64.9811	52.7457
ENSG00000077063	CTTNBP2	166.374	-0.60508	0.171254	-3.53323	0.000410508	0.00228549	122.425	147.576	126.016	189.849	190.094	222.285
ENSG00000077152	UBE2T	134.906	-0.961634	0.195437	-4.92042	8.63584e-07	7.98719e-06	82.6628	108.008	84.0109	184.425	193.973	156.353
ENSG00000077514	POLD3	324.452	-0.847428	0.131678	-6.43559	1.22999e-10	1.86974e-09	200.902	233.127	261.484	439.364	421.892	389.941
ENSG00000077942	FBLN1	2456.77	-0.648687	0.0655979	-9.88884	4.65383e-23	1.79009e-21	1880.32	1933.46	1927	2896.55	2835.89	3267.41
ENSG00000077943	ITGA8	116.47	0.708113	0.211485	3.34829	0.000813132	0.00421468	144.398	146.506	142.818	102.157	64.9811	97.9563
ENSG00000078018	MAP2	21.8905	-1.53126	0.465148	-3.29199	0.000994797	0.00503608	12.5564	10.6939	10.5014	33.4496	35.8851	28.2566
ENSG00000078098	FAP	1600.9	0.800293	0.0738836	10.8318	2.43308e-27	1.16781e-25	2117.84	2085.31	1898.65	1221.36	1210.39	1071.87
ENSG00000078401	EDN1	783.408	1.43411	0.0912989	15.7079	1.33522e-55	1.89497e-53	1182.39	1129.28	1119.44	460.157	427.711	381.464
ENSG00000079257	LXN	253.399	-0.925465	0.137655	-6.72309	1.77907e-11	2.96446e-10	165.326	170.033	189.024	332.687	334.604	328.719
ENSG00000079263	SP140	125.896	0.678204	0.203776	3.32818	0.000874145	0.00448599	156.955	128.327	179.573	105.773	102.806	81.9442
ENSG00000079308	TNS1	4168.42	0.727145	0.0576395	12.6154	1.73681e-36	1.23246e-34	5257.98	5225.04	5108.91	3095.44	2946.45	3376.67
ENSG00000079337	RAPGEF3	129.442	0.507102	0.199654	2.53991	0.0110882	0.0407286	142.306	151.853	161.721	95.8285	92.1373	132.806
ENSG00000079387	SENP1	375.778	-0.51185	0.114581	-4.46716	7.92656e-06	6.21405e-05	321.234	303.707	304.539	464.678	444.199	416.314
ENSG00000079435	LIPE	87.8481	-1.06125	0.242045	-4.3845	1.16251e-05	8.79923e-05	60.6892	43.845	66.1586	111.197	108.625	136.574
ENSG00000079616	KIF22	746.698	-1.01184	0.0888184	-11.3922	4.57368e-30	2.66065e-28	459.354	522.932	503.015	967.325	1000.9	1026.66
ENSG00000079739	PGM1	1285.88	0.571003	0.0722957	7.89817	2.83032e-15	6.40048e-14	1514.09	1460.79	1636.11	1019.76	1049.4	1035.13
ENSG00000079819	EPB41L2	1890.23	-0.577365	0.0681576	-8.47104	2.43211e-17	6.42695e-16	1632.33	1516.39	1401.93	2208.57	2314.1	2268.06
ENSG00000079931	MOXD1	373.522	-0.866353	0.116999	-7.40478	1.31368e-13	2.61829e-12	253.22	287.666	253.083	488.183	494.632	464.35
ENSG00000080823	MOK	1843.29	0.928442	0.0604084	15.3694	2.6254e-53	3.43031e-51	2389.9	2409.34	2451.02	1271.99	1275.37	1262.13
ENSG00000080839	RBL1	245.544	-1.1144	0.153303	-7.26924	3.61519e-13	7.00199e-12	176.836	162.547	126.016	316.415	362.73	328.719
ENSG00000080986	NDC80	328.498	-1.21276	0.127513	-9.51084	1.89137e-21	6.55528e-20	211.366	203.184	179.573	481.854	464.566	430.443
ENSG00000081059	TCF7	132.034	-0.611593	0.185545	-3.29619	0.000980066	0.00496915	102.544	98.3839	112.365	148.263	164.877	165.772
ENSG00000081087	OSTM1	588.82	0.617888	0.0990681	6.237	4.46036e-10	6.38529e-09	754.429	740.018	644.783	472.814	447.108	473.769
ENSG00000082397	EPB41L3	4025.09	-0.959742	0.0512085	-18.7419	2.2555e-78	5.38148e-76	2630.56	2814.63	2755.56	5256.1	5336.21	5357.46
ENSG00000082438	COBLL1	136.081	0.812161	0.182623	4.44721	8.69924e-06	6.78104e-05	177.882	175.38	166.972	103.965	102.806	89.4793
ENSG00000082458	DLG3	392.664	-0.709154	0.120389	-5.8905	3.85036e-09	4.95311e-08	256.359	325.095	312.941	510.784	472.325	478.479
ENSG00000082482	KCNK2	278.859	-0.735185	0.129071	-5.69596	1.22676e-08	1.46775e-07	208.227	210.67	208.977	339.016	354.001	352.266
ENSG00000082497	SERTAD4	133.576	-1.22209	0.206281	-5.9244	3.13449e-09	4.06324e-08	96.2656	78.0655	66.1586	210.642	193.973	156.353
ENSG00000082781	ITGB5	4727.32	0.767816	0.05559	13.8121	2.15384e-43	2.01469e-41	5833.49	6060.23	5975.27	3331.39	3412.96	3750.6
ENSG00000083444	PLOD1	12327.7	0.870236	0.0556558	15.636	4.13645e-55	5.72255e-53	15492.5	15654.8	16663.6	8329.84	8376.74	9449.01
ENSG00000083857	FAT1	19630.7	0.708973	0.0386679	18.3349	4.35754e-75	9.43923e-73	24330.1	24554.3	24194.1	14992.6	14903	14810.2
ENSG00000084234	APLP2	11283.8	-0.720434	0.0417448	-17.258	9.73625e-67	1.76141e-64	8459.86	8448.18	8662.57	13915	13954.4	14263
ENSG00000085840	ORC1	176.453	-1.07572	0.169812	-6.3348	2.37649e-10	3.49011e-09	107.776	106.939	126.016	265.788	231.798	220.402
ENSG00000085999	RAD54L	198.655	-1.28285	0.156997	-8.17121	3.05302e-16	7.4462e-15	117.193	113.355	116.565	263.98	283.201	297.636
ENSG00000086991	NOX4	182.129	1.43632	0.175201	8.19814	2.44131e-16	5.99871e-15	302.399	235.266	260.434	113.005	94.0771	87.5955
ENSG00000087085	ACHE	72.0835	0.827915	0.275344	3.00684	0.00263976	0.0119951	98.3583	102.661	75.6098	41.5859	43.644	70.6416
ENSG00000087116	ADAMTS2	218.474	1.47575	0.158739	9.29667	1.44915e-20	4.65964e-19	326.466	290.874	346.545	98.5406	122.203	126.213
ENSG00000087253	LPCAT2	479.359	0.554364	0.1072	5.17129	2.32484e-07	2.34808e-06	608.984	552.875	549.221	411.339	399.585	354.15
ENSG00000087303	NID2	4560.72	-0.737402	0.0530215	-13.9076	5.6953e-44	5.3886e-42	3388.13	3486.21	3385.64	5656.59	5454.53	5993.23
ENSG00000087494	PTHLH	36.6565	2.71588	0.413759	6.56393	5.24084e-11	8.28818e-10	76.3846	60.9552	53.5569	11.7525	11.6384	5.65132
ENSG00000087586	AURKA	1113.13	-0.83234	0.0783056	-10.6294	2.17569e-26	9.89459e-25	862.205	776.377	763.449	1490.77	1400.49	1385.52
ENSG00000088325	TPX2	2082.86	-1.09569	0.0633684	-17.2907	5.52696e-67	1.011e-64	1340.39	1352.78	1290.62	2941.75	2885.35	2686.26
ENSG00000088340	FER1L4	583.999	0.501328	0.108872	4.60475	4.12971e-06	3.40448e-05	665.488	735.74	652.134	442.077	450.018	558.539
ENSG00000088538	DOCK3	35.9065	-0.999719	0.364211	-2.74489	0.00605316	0.0244548	26.1591	28.8735	16.8022	48.8183	53.3427	41.443
ENSG00000088756	ARHGAP28	54.6322	-0.849012	0.289087	-2.93687	0.00331545	0.0146333	38.7155	32.0817	46.206	73.2274	66.9208	70.6416
ENSG00000088808	PPP1R13B	125.502	0.641388	0.201099	3.18942	0.0014256	0.00692729	170.558	136.882	151.22	80.4597	100.866	113.026
ENSG00000088899	LZTS3	350.711	0.619791	0.122607	5.0551	4.30171e-07	4.17319e-06	413.314	418.131	443.157	254.036	265.743	309.881
ENSG00000089127	OAS1	13.1046	-2.37575	0.669067	-3.55085	0.000383993	0.00215683	3.1391	7.48573	2.10027	18.0808	25.2165	22.6053
ENSG00000089685	BIRC5	174.763	-1.27283	0.178412	-7.1342	9.73504e-13	1.82123e-11	100.451	91.9675	114.465	264.884	268.653	208.157
ENSG00000090339	ICAM1	76.2321	2.14736	0.267148	8.0381	9.12411e-16	2.1428e-14	128.703	110.147	134.417	33.4496	26.1864	24.4891
ENSG00000090447	TFAP4	217.53	-0.797521	0.15789	-5.05113	4.39201e-07	4.25328e-06	160.094	142.229	174.323	267.596	246.346	314.59
ENSG00000090674	MCOLN1	486.665	0.549373	0.114974	4.77824	1.76832e-06	1.55098e-05	557.713	550.736	625.881	344.44	395.706	445.513
ENSG00000090889	KIF4A	529.014	-1.15933	0.101282	-11.4466	2.4452e-30	1.44284e-28	307.631	335.788	338.144	700.633	748.737	743.149
ENSG00000091436	MLTK	4098.44	0.572473	0.0658008	8.7001	3.31606e-18	9.20611e-17	5143.93	4967.32	4592.24	3492.31	3407.14	2987.67
ENSG00000091490	SEL1L3	471.171	0.885435	0.105428	8.39847	4.52316e-17	1.16716e-15	580.733	623.454	630.082	328.167	313.267	351.324
ENSG00000091651	ORC6	352.399	-0.832751	0.122836	-6.77938	1.20696e-11	2.05483e-10	234.386	283.388	242.581	447.501	472.325	434.21
ENSG00000091844	RGS17	142.027	-1.49552	0.231667	-6.45547	1.07886e-10	1.65375e-09	68.0137	106.939	48.3063	227.819	223.069	178.017
ENSG00000091879	ANGPT2	33.7278	-1.2088	0.377063	-3.20584	0.00134667	0.00659435	19.8809	14.9715	26.2534	52.4344	42.6741	46.1525
ENSG00000092010	PSME1	592.82	-0.53021	0.0935248	-5.66919	1.43472e-08	1.70787e-07	481.328	482.295	491.464	674.415	734.189	693.229
ENSG00000092036	HAUS4	40.2076	-1.00571	0.343581	-2.92713	0.00342101	0.0150468	30.3446	23.5266	26.2534	43.394	64.9811	52.7457
ENSG00000092201	SUPT16H	3325.9	-0.508691	0.0526483	-9.66206	4.37e-22	1.59874e-20	2776.01	2749.4	2711.45	4013.95	3917.29	3787.33
ENSG00000092208	GEMIN2	94.7868	-0.636402	0.223797	-2.84365	0.00445997	0.0188655	86.8483	75.9267	59.8578	116.621	118.324	111.143
ENSG00000092470	WDR76	266.183	-1.36254	0.142627	-9.55317	1.25789e-21	4.42494e-20	167.418	134.743	144.919	390.546	402.495	356.975
ENSG00000092853	CLSPN	268.385	-1.29523	0.146766	-8.82515	1.09316e-18	3.11363e-17	168.465	137.951	159.621	384.218	422.862	337.196
ENSG00000092969	TGFB2	1721.93	1.46213	0.071528	20.4413	7.17496e-93	2.18743e-90	2713.22	2476.71	2390.11	921.219	955.319	875.013
ENSG00000093009	CDC45	266.785	-1.12915	0.142609	-7.91777	2.41809e-15	5.49089e-14	156.955	168.964	176.423	376.986	322.966	398.418
ENSG00000094804	CDC6	542.419	-1.10806	0.102678	-10.7916	3.77095e-27	1.77883e-25	347.393	374.286	309.79	730.466	740.008	752.568
ENSG00000094916	CBX5	4558.35	-0.5111	0.0621936	-8.21788	2.07138e-16	5.12029e-15	3833.88	4016.63	3427.64	5530.93	5433.19	5107.86
ENSG00000095002	MSH2	834.989	-0.555726	0.0827947	-6.7121	1.91843e-11	3.18131e-10	647.7	700.45	680.488	1035.13	987.324	958.841
ENSG00000095139	ARCN1	194.891	0.53276	0.15479	3.44182	0.000577812	0.00310506	232.293	238.474	220.529	153.687	175.546	148.818
ENSG00000095303	PTGS1	1474.24	-4.08316	0.0925275	-44.1292	0	0	158.001	167.894	166.972	2756.42	2691.38	2904.78
ENSG00000095383	TBC1D2	1655.8	0.660263	0.0793442	8.3215	8.68551e-17	2.19984e-15	1883.46	2091.73	2109.72	1249.39	1173.54	1426.96
ENSG00000095587	TLL2	30.366	2.19798	0.444323	4.94682	7.54362e-07	7.04428e-06	48.1328	43.845	57.7575	18.0808	8.7288	5.65132
ENSG00000095951	HIVEP1	854.139	0.908513	0.0834586	10.8858	1.34713e-27	6.62026e-26	1163.56	1099.33	1080.59	573.163	579.01	629.181
ENSG00000096060	FKBP5	265.414	-0.98616	0.154062	-6.40107	1.54287e-10	2.32178e-09	194.624	192.49	147.019	333.591	407.344	317.416
ENSG00000096696	DSP	3962.27	1.29648	0.0500143	25.9221	3.75197e-148	2.20603e-145	5638.86	5682.74	5574.12	2325.2	2240.39	2312.33
ENSG00000097046	CDC7	244.286	-0.785468	0.144093	-5.45113	5.00504e-08	5.55991e-07	192.531	180.727	164.871	320.031	327.815	279.741
ENSG00000099139	PCSK5	290.97	0.519814	0.132021	3.93736	8.23827e-05	0.000533963	356.81	326.164	345.495	228.723	221.13	267.496
ENSG00000099256	PRTFDC1	82.4664	-2.07216	0.268937	-7.70502	1.30825e-14	2.81539e-13	31.391	39.5674	24.1531	140.127	149.359	110.201
ENSG00000099260	PALMD	28.3734	-1.03317	0.401525	-2.57311	0.0100788	0.0377022	16.7418	14.9715	24.1531	38.8738	37.8248	37.6755
ENSG00000099284	H2AFY2	358.156	-0.623451	0.123019	-5.06792	4.0219e-07	3.9179e-06	259.499	313.331	273.035	404.107	438.38	460.583
ENSG00000099337	KCNK6	386.597	1.25163	0.149764	8.35735	6.4142e-17	1.63463e-15	528.414	530.417	574.424	176.288	212.401	297.636
ENSG00000099365	STX1B	1097.47	0.688123	0.0786521	8.74894	2.15358e-18	6.05024e-17	1281.8	1392.35	1389.33	855.224	781.712	884.432
ENSG00000099785	2023-03-02	324.398	0.501588	0.12457	4.02657	5.65971e-05	0.000378763	390.294	368.94	381.199	241.379	274.472	290.101
ENSG00000099849	RASSF7	315.634	0.970322	0.134841	7.19606	6.19755e-13	1.17954e-11	370.413	434.172	449.458	215.162	189.124	235.472
ENSG00000099860	GADD45B	548.587	0.517023	0.0996606	5.18784	2.12748e-07	2.15935e-06	617.355	643.773	676.288	425.804	443.229	485.072
ENSG00000099866	MADCAM1	70.5232	0.769712	0.273633	2.81294	0.00490908	0.0205122	74.2919	72.7185	119.716	55.1466	49.4632	51.8038
ENSG00000099901	RANBP1	2059.57	-0.595086	0.0595879	-9.98669	1.74306e-23	6.88152e-22	1672.09	1631.89	1618.26	2533.13	2498.38	2403.7
ENSG00000099998	GGT5	38.8669	-1.62876	0.352254	-4.62382	3.76743e-06	3.12303e-05	16.7418	19.249	21.0027	61.4749	59.1619	55.5714
ENSG00000100027	YPEL1	13.1955	-2.539	0.668345	-3.79894	0.000145317	0.000892335	2.09273	5.34695	4.20054	20.793	20.3672	26.3728
ENSG00000100100	PIK3IP1	305.908	0.596165	0.124344	4.79447	1.63103e-06	1.44363e-05	390.294	362.523	351.796	239.571	247.316	243.949
ENSG00000100105	PATZ1	571.789	-0.540923	0.101357	-5.33682	9.45893e-08	1.0125e-06	511.673	442.727	443.157	692.496	633.323	707.357
ENSG00000100162	CENPM	156.554	-1.15394	0.173212	-6.66203	2.70075e-11	4.40222e-10	101.497	98.3839	91.3618	212.45	212.401	223.227
ENSG00000100196	KDELR3	2089.6	0.789312	0.059322	13.3055	2.14942e-40	1.75178e-38	2622.19	2653.16	2666.3	1483.53	1582.82	1529.63
ENSG00000100206	DMC1	14.1434	-2.51475	0.662216	-3.79747	0.000146178	0.00089662	8.37092	2.13878	2.10027	22.601	23.2768	26.3728
ENSG00000100234	TIMP3	1705.71	-0.989893	0.0651358	-15.1974	3.68089e-52	4.55628e-50	1171.93	1152.8	1102.64	2231.18	2220.02	2355.66
ENSG00000100284	TOM1	823.275	0.511784	0.0903797	5.6626	1.49093e-08	1.76966e-07	956.378	938.924	1008.13	658.143	623.624	754.452
ENSG00000100285	NEFH	214.752	-0.60641	0.155564	-3.89815	9.69312e-05	0.000619479	175.789	163.617	171.172	220.586	285.141	272.205
ENSG00000100297	MCM5	1283.16	-1.14282	0.0851208	-13.4259	4.26324e-41	3.5809e-39	809.887	819.153	770.8	1654.4	1651.68	1993.03
ENSG00000100299	ARSA	650.806	0.532359	0.104951	5.07243	3.92758e-07	3.83056e-06	766.986	695.103	846.41	503.551	496.572	596.215
ENSG00000100307	CBX7	98.5782	-0.534235	0.214636	-2.48903	0.0128093	0.0463555	77.431	75.9267	88.2114	120.238	125.113	104.549
ENSG00000100350	FOXRED2	471.482	-0.972127	0.116249	-8.36242	6.14464e-17	1.57155e-15	276.24	319.748	359.147	592.148	610.046	671.566
ENSG00000100479	POLE2	117.82	-1.23352	0.207414	-5.94714	2.72864e-09	3.57088e-08	75.3383	63.094	72.4594	176.288	178.455	141.283
ENSG00000100526	CDKN3	225.309	-1.35421	0.168799	-8.02257	1.03553e-15	2.42186e-14	95.2192	133.674	151.22	318.223	354.001	299.52
ENSG00000100578	KIAA0586	444.806	-0.621459	0.11426	-5.43901	5.3577e-08	5.91972e-07	346.347	389.258	316.091	573.163	502.391	541.585
ENSG00000100592	DAAM1	226.695	0.911076	0.151433	6.01638	1.78363e-09	2.3815e-08	336.93	280.18	270.935	162.728	146.45	162.947
ENSG00000100600	LGMN	963.391	0.739993	0.0916436	8.07468	6.7655e-16	1.61421e-14	1075.66	1227.66	1312.67	749.451	659.509	755.394
ENSG00000100629	CEP128	113.614	-0.797373	0.203848	-3.91161	9.16831e-05	0.000588452	96.2656	79.1349	73.5095	139.222	152.269	141.283
ENSG00000100644	HIF1A	17554	0.536961	0.0557513	9.63136	5.89447e-22	2.10045e-20	21740.3	20820	19790.9	15170.7	14581.9	13220.3
ENSG00000100647	KIAA0247	456.112	0.502588	0.113334	4.43457	9.22542e-06	7.15731e-05	500.162	558.222	546.071	367.945	340.423	423.849
ENSG00000100714	MTHFD1	1159.6	-0.523521	0.0755606	-6.92849	4.2535e-12	7.53771e-11	889.41	946.41	1018.63	1375.05	1384.97	1343.13
ENSG00000100749	VRK1	262.969	-0.731194	0.138482	-5.28007	1.29137e-07	1.35586e-06	200.902	202.115	190.075	327.263	359.82	297.636
ENSG00000100802	C14orf93	78.6947	-0.734733	0.239867	-3.06308	0.0021907	0.0101794	53.3646	58.8164	65.1084	104.869	89.2277	100.782
ENSG00000100889	PCK2	277.422	1.20251	0.149905	8.02177	1.04229e-15	2.42853e-14	377.738	368.94	413.754	159.111	139.661	205.331
ENSG00000101003	GINS1	273.701	-1.10572	0.138196	-8.00112	1.23288e-15	2.86274e-14	187.299	157.2	176.423	390.546	386.007	344.731
ENSG00000101057	MYBL2	780.172	-1.11362	0.0980602	-11.3565	6.88658e-30	3.9503e-28	421.685	556.083	501.965	1037.84	1075.58	1087.88
ENSG00000101096	NFATC2	143.606	0.898388	0.186879	4.80733	1.52958e-06	1.36113e-05	159.047	213.878	187.974	106.677	98.9264	95.1306
ENSG00000101160	CTSZ	869.487	0.730547	0.0962424	7.59069	3.18205e-14	6.6649e-13	1115.43	1050.14	1088.99	560.506	664.359	737.498
ENSG00000101166	SLMO2	578.155	-0.549989	0.107663	-5.10841	3.24881e-07	3.19888e-06	537.832	434.172	435.806	734.082	682.786	644.251
ENSG00000101187	SLCO4A1	11.4107	-2.63606	0.729741	-3.61233	0.000303463	0.00174682	2.09273	2.13878	5.25068	19.8889	16.4877	22.6053
ENSG00000101188	NTSR1	172.722	-0.731344	0.168004	-4.35312	1.34213e-05	0.00010023	125.564	146.506	117.615	216.066	200.762	229.821
ENSG00000101199	ARFGAP1	4675	0.549929	0.0647007	8.49959	1.90268e-17	5.0768e-16	5484	5481.69	5700.14	3524.86	3632.15	4227.19
ENSG00000101224	CDC25B	1351.23	-1.13964	0.0756837	-15.0579	3.06144e-51	3.73337e-49	842.324	818.083	870.563	1824.36	1748.67	2003.39
ENSG00000101255	TRIB3	464.715	0.544855	0.114701	4.75022	2.03194e-06	1.76806e-05	529.461	531.487	593.327	353.48	349.152	431.384
ENSG00000101333	PLCB4	444.881	0.6319	0.110114	5.73861	9.54571e-09	1.16322e-07	549.342	556.083	516.667	337.208	385.037	324.951
ENSG00000101335	MYL9	4002	0.593541	0.055128	10.7666	4.9498e-27	2.31501e-25	4678.3	4771.62	4991.3	3075.55	3134.61	3360.65
ENSG00000101384	JAG1	1548.85	0.914297	0.067862	13.4729	2.25896e-41	1.93694e-39	1941.01	2135.57	1995.26	1083.95	1050.37	1086.94
ENSG00000101412	E2F1	626.135	-0.800993	0.129352	-6.19235	5.92728e-10	8.34737e-09	368.32	542.181	459.96	906.754	681.816	797.779
ENSG00000101417	PXMP4	55.7417	-1.56789	0.305946	-5.12471	2.98003e-07	2.95543e-06	35.5764	21.3878	27.3035	71.4193	91.1675	87.5955
ENSG00000101447	FAM83D	420.672	-1.22788	0.114112	-10.7603	5.29784e-27	2.4638e-25	250.081	234.196	270.935	608.42	554.764	605.634
ENSG00000101665	SMAD7	735.358	0.725909	0.0889929	8.15693	3.43648e-16	8.3567e-15	876.854	900.426	972.426	546.041	531.487	584.912
ENSG00000101670	LIPG	191.775	1.11629	0.17039	6.55141	5.69959e-11	8.97059e-10	281.472	258.792	246.782	96.7325	141.601	125.271
ENSG00000101680	LAMA1	9.30214	2.9323	0.882845	3.32142	0.000895603	0.00457472	23.02	9.62451	16.8022	5.42425	0	0.941887
ENSG00000101773	RBBP8	268.818	-0.822676	0.136737	-6.01646	1.7827e-09	2.3815e-08	192.531	195.698	194.275	347.152	372.429	310.823
ENSG00000101782	RIOK3	1497.32	0.666554	0.0781773	8.52618	1.51257e-17	4.06224e-16	1978.68	1828.66	1704.37	1217.74	1194.88	1059.62
ENSG00000101868	POLA1	567.052	-0.919664	0.096188	-9.56111	1.16501e-21	4.11577e-20	387.155	397.813	391.701	765.724	750.677	709.241
ENSG00000101888	NXT2	100.553	-0.633707	0.218466	-2.90072	0.00372309	0.0161086	78.4774	90.8981	67.2087	135.606	110.565	120.562
ENSG00000101898	RP3-324O17.4	7.85399	3.97314	1.06601	3.7271	0.000193693	0.00116421	15.6955	12.8327	15.752	0.904042	1.93973	0
ENSG00000101911	PRPS2	299.95	-0.716311	0.135742	-5.277	1.31317e-07	1.37349e-06	208.227	241.682	231.03	340.824	356.911	421.024
ENSG00000102098	SCML2	43.2854	-1.08273	0.340549	-3.17937	0.00147597	0.00714882	36.6228	23.5266	23.103	61.4749	67.8907	47.0944
ENSG00000102103	PQBP1	37.6389	1.55289	0.416161	3.73146	0.00019037	0.00114531	48.1328	88.7594	31.5041	14.4647	20.3672	22.6053
ENSG00000102359	SRPX2	758.072	0.867666	0.0841433	10.3118	6.23457e-25	2.64535e-23	967.888	1009.5	960.874	533.385	529.547	547.237
ENSG00000102384	CENPI	227.025	-0.986877	0.147634	-6.68462	2.31532e-11	3.79653e-10	154.862	155.062	147.019	330.879	286.111	288.218
ENSG00000102401	ARMCX3	42.3396	2.04126	0.366474	5.57	2.54744e-08	2.93277e-07	77.431	52.4001	74.5597	19.8889	19.3973	10.3608
ENSG00000102471	NDFIP2	1321.84	0.685308	0.0816436	8.39389	4.70297e-17	1.21166e-15	1769.4	1605.15	1515.35	1039.65	1076.55	924.933
ENSG00000102755	FLT1	230.817	1.58765	0.151267	10.4957	9.0379e-26	4.02138e-24	353.671	344.344	341.294	115.717	99.8963	129.98
ENSG00000102871	TRADD	406.515	0.526784	0.126023	4.18007	2.91422e-05	0.000204767	459.354	443.797	536.619	318.223	297.749	383.348
ENSG00000102879	CORO1A	72.248	-1.0776	0.256038	-4.20875	2.56785e-05	0.000182532	44.9937	54.5389	39.9052	102.157	89.2277	102.666
ENSG00000103145	HCFC1R1	821.442	-0.549562	0.0938808	-5.85383	4.80393e-09	6.11184e-08	651.885	639.495	708.842	875.113	979.565	1073.75
ENSG00000103226	NOMO3	176.096	0.559189	0.17208	3.24958	0.00115575	0.00576314	216.598	195.698	217.378	170.864	125.113	130.922
ENSG00000103227	LMF1	514.173	0.521879	0.11076	4.7118	2.45535e-06	2.10205e-05	597.474	624.524	596.477	387.834	389.886	488.84
ENSG00000103241	FOXF1	600.115	-0.944494	0.0984225	-9.59633	8.2844e-22	2.93935e-20	419.592	394.605	416.904	753.067	759.405	857.117
ENSG00000103257	SLC7A5	3923.24	1.30159	0.0641246	20.2979	1.34299e-91	4.01993e-89	5425.4	5623.92	5696.99	2216.71	2081.33	2495.06
ENSG00000103260	METRN	1044.66	0.505907	0.0831502	6.08426	1.17033e-09	1.59894e-08	1133.21	1242.63	1302.17	840.759	820.507	928.701
ENSG00000103381	CPPED1	828.248	0.72333	0.0807792	8.95441	3.41572e-19	1.00596e-17	1049.5	1037.31	1008.13	621.077	613.926	639.542
ENSG00000103485	QPRT	348.728	1.14838	0.130967	8.7685	1.81065e-18	5.12176e-17	445.752	476.948	518.767	183.521	235.678	231.704
ENSG00000103489	XYLT1	975.817	0.966134	0.0843415	11.455	2.21892e-30	1.31403e-28	1303.77	1332.46	1237.06	727.754	627.504	626.355
ENSG00000103742	IGDCC4	252.913	0.502832	0.137816	3.64858	0.000263691	0.00153669	276.24	293.013	320.291	197.985	211.431	218.518
ENSG00000103855	CD276	3028.2	0.505224	0.0629754	8.02256	1.03565e-15	2.42186e-14	3416.38	3489.42	3753.19	2386.67	2437.27	2686.26
ENSG00000103888	KIAA1199	395.52	-0.995184	0.118459	-8.40105	4.42488e-17	1.14719e-15	244.849	275.903	271.985	481.854	532.457	566.074
ENSG00000103995	CEP152	161.688	-0.660406	0.185877	-3.55292	0.000380984	0.00214481	130.796	143.298	101.863	202.505	223.069	168.598
ENSG00000104059	FAM189A1	24.5428	1.34765	0.452129	2.98068	0.00287614	0.0129093	31.391	39.5674	34.6545	7.23234	17.4576	16.954
ENSG00000104177	MYEF2	477.753	-0.764679	0.109462	-6.98582	2.832e-12	5.09543e-11	385.062	322.956	353.896	615.653	630.413	558.539
ENSG00000104219	ZDHHC2	586.571	-0.552145	0.110802	-4.98317	6.25505e-07	5.88776e-06	546.203	463.046	417.954	761.203	657.569	673.449
ENSG00000104324	CPQ	125.956	0.600036	0.197157	3.04344	0.00233889	0.0107739	174.743	133.674	147.019	110.293	89.2277	100.782
ENSG00000104368	PLAT	10273.5	0.719611	0.0483684	14.8777	4.59853e-50	5.36919e-48	12587.8	12658.4	13105.7	7705.15	7425.3	8158.63
ENSG00000104381	GDAP1	88.8412	-1.04612	0.246417	-4.24531	2.18288e-05	0.000157549	53.3646	42.7756	77.7101	121.142	122.203	115.852
ENSG00000104415	WISP1	31.6691	1.25499	0.38227	3.283	0.00102709	0.00518521	51.2719	43.845	38.855	22.601	16.4877	16.954
ENSG00000104419	NDRG1	4149.34	0.932981	0.0639869	14.5808	3.72138e-48	4.05729e-46	5297.75	5306.31	5733.74	2632.57	2817.46	3108.23
ENSG00000104497	SNX16	106.403	0.5589	0.217828	2.56579	0.0102941	0.0383246	125.564	148.645	106.064	87.6921	96.9867	73.4672
ENSG00000104518	GSDMD	64.7399	-1.85046	0.305756	-6.05206	1.43001e-09	1.92969e-08	41.8546	22.4572	19.9526	91.3082	97.9565	114.91
ENSG00000104549	SQLE	1160.97	0.643306	0.075132	8.56234	1.10596e-17	2.98973e-16	1508.86	1365.61	1372.53	932.067	881.609	905.154
ENSG00000104611	SH2D4A	118.672	0.516025	0.201879	2.55611	0.0105851	0.0392217	124.517	136.882	157.52	94.9244	111.535	86.6536
ENSG00000104722	NEFM	328.605	-1.79905	0.128927	-13.954	2.97507e-44	2.84759e-42	150.677	155.062	134.417	512.592	514.029	504.852
ENSG00000104738	MCM4	1872.83	-0.904252	0.0641851	-14.0882	4.48881e-45	4.4251e-43	1270.29	1338.88	1304.27	2526.8	2472.19	2324.58
ENSG00000104783	KCNN4	528.839	0.502384	0.105623	4.75641	1.97065e-06	1.72019e-05	584.918	646.981	627.981	401.395	424.802	486.956
ENSG00000104812	GYS1	4052.62	0.556273	0.0577787	9.62764	6.11166e-22	2.17314e-20	4727.48	4689.27	5056.4	3205.73	3145.28	3491.58
ENSG00000104863	LIN7B	70.7224	0.63924	0.25044	2.55247	0.0106962	0.0395621	88.941	81.2736	88.2114	53.3385	49.4632	63.1065
ENSG00000104881	PPP1R13L	1190.34	0.95749	0.0998147	9.59268	8.5829e-22	3.03872e-20	1403.18	1640.44	1670.77	742.218	732.249	953.19
ENSG00000104889	RNASEH2A	441.89	-0.782134	0.119668	-6.53589	6.32314e-11	9.90465e-10	313.91	311.192	349.695	516.208	519.848	640.483
ENSG00000104894	CD37	204.339	-0.766648	0.161878	-4.73598	2.18004e-06	1.88305e-05	129.749	165.755	158.571	277.541	225.979	268.438
ENSG00000104967	NOVA2	145.492	1.0073	0.182915	5.50694	3.6512e-08	4.12841e-07	171.604	214.947	196.375	95.8285	103.776	90.4212
ENSG00000105011	ASF1B	411.75	-1.28694	0.116625	-11.0349	2.5941e-28	1.3263e-26	265.777	216.017	236.281	602.996	566.402	583.028
ENSG00000105048	TNNT1	584.947	-0.787852	0.0954142	-8.25718	1.49155e-16	3.72052e-15	420.639	433.103	433.706	766.628	699.274	756.336
ENSG00000105246	EBI3	29.5891	1.39595	0.422391	3.30489	0.000950148	0.00483383	55.4573	37.4286	35.7046	10.8485	14.548	23.5472
ENSG00000105290	APLP1	926.452	0.546125	0.0932561	5.85619	4.73596e-09	6.03936e-08	1030.67	1060.83	1207.66	712.385	706.063	841.105
ENSG00000105327	BBC3	206.602	0.525044	0.174733	3.00484	0.00265718	0.0120543	238.571	250.237	242.581	150.071	138.691	219.46
ENSG00000105329	TGFB1	6966.35	0.500193	0.0634139	7.88774	3.07703e-15	6.92983e-14	7837.27	8359.42	8289.77	5615	5299.35	6397.3
ENSG00000105339	DENND3	605.303	-0.688238	0.0917985	-7.49727	6.51626e-14	1.32933e-12	468.772	470.532	451.558	748.547	734.189	758.219
ENSG00000105357	MYH14	5.92525	4.17258	1.27658	3.26856	0.00108095	0.00542552	14.6491	8.55512	10.5014	0.904042	0	0.941887
ENSG00000105376	ICAM5	112.75	0.654189	0.205381	3.18524	0.00144634	0.0070177	131.842	148.645	133.367	98.5406	72.74	91.3631
ENSG00000105419	MEIS3	413.896	0.826672	0.125144	6.60579	3.95409e-11	6.35084e-10	495.977	533.626	558.672	300.142	250.226	344.731
ENSG00000105486	LIG1	653.571	-0.808909	0.0977186	-8.27794	1.25325e-16	3.13559e-15	419.592	497.266	508.266	820.87	809.839	865.594
ENSG00000105520	DKFZP761J1410	2100.36	0.611276	0.073666	8.29793	1.05942e-16	2.66685e-15	2567.78	2563.33	2485.67	1655.3	1485.84	1844.22
ENSG00000105559	PLEKHA4	238.776	-0.996277	0.154772	-6.43704	1.21825e-10	1.85361e-09	139.167	175.38	163.821	280.253	314.237	359.801
ENSG00000105649	RAB3A	108.601	0.572653	0.209488	2.73359	0.00626489	0.0251627	107.776	136.882	144.919	82.2678	93.1072	86.6536
ENSG00000105767	CADM4	309.983	-0.708277	0.133733	-5.29622	1.18226e-07	1.24847e-06	209.273	250.237	246.782	380.602	349.152	423.849
ENSG00000105810	CDK6	4275.94	0.590586	0.0623807	9.46745	2.86747e-21	9.73343e-20	5372.04	5311.66	4734.01	3568.25	3466.3	3203.36
ENSG00000105880	DLX5	18.7523	5.88764	1.11615	5.27495	1.3279e-07	1.38801e-06	32.4373	31.0123	47.2561	1.80808	0	0
ENSG00000105889	STEAP1B	41.1537	-1.80906	0.349924	-5.16988	2.34242e-07	2.3615e-06	21.9737	14.9715	17.8523	65.091	61.1016	65.9321
ENSG00000105894	PTN	242.048	-1.56932	0.15478	-10.139	3.70867e-24	1.52259e-22	132.888	109.078	123.916	358.905	404.434	323.067
ENSG00000105939	ZC3HAV1	727.774	-0.655998	0.0910416	-7.20547	5.78445e-13	1.10732e-11	600.614	563.568	531.369	949.244	851.543	870.304
ENSG00000105968	H2AFV	2216.89	-0.565642	0.0586778	-9.6398	5.42925e-22	1.94308e-20	1781.96	1841.49	1740.08	2685	2673.92	2578.89
ENSG00000105971	CAV2	2192.12	0.502922	0.0767881	6.54949	5.77352e-11	9.07827e-10	2821	2603.96	2286.15	1856.9	1890.27	1694.46
ENSG00000105991	HOXA1	9.23484	-4.66089	1.18833	-3.9222	8.77433e-05	0.00056565	1.04637	0	1.05014	18.9849	14.548	19.7796
ENSG00000105996	HOXA2	12.1535	-5.07164	1.16047	-4.37032	1.24064e-05	9.3391e-05	2.09273	0	0	30.7374	18.4275	21.6634
ENSG00000105997	HOXA3	35.6396	-3.99521	1.0707	-3.73141	0.000190409	0.00114531	10.4637	2.13878	0	50.6264	62.0715	88.5374
ENSG00000106080	FKBP14	1485.27	0.517868	0.0830766	6.23362	4.55782e-10	6.5183e-09	1884.5	1785.88	1576.25	1191.53	1340.36	1133.09
ENSG00000106105	GARS	4315.3	0.524206	0.0495423	10.581	3.65172e-26	1.6516e-24	5139.75	4997.26	5135.16	3571.87	3611.78	3436.01
ENSG00000106123	EPHB6	53.832	-2.95332	0.35659	-8.28212	1.20997e-16	3.03192e-15	14.6491	12.8327	9.45122	101.253	104.746	80.0604
ENSG00000106268	NUDT1	228.315	-0.544566	0.141809	-3.84013	0.000122969	0.000765963	182.068	191.421	183.774	273.021	257.984	281.624
ENSG00000106366	SERPINE1	47625.4	1.64336	0.0421858	38.9553	0	0	71124.6	70663.1	74673.1	22766.5	22771.5	23753.5
ENSG00000106399	RPA3	141.602	-0.728932	0.187315	-3.89147	9.96384e-05	0.000634809	103.59	111.217	105.014	201.601	177.486	150.702
ENSG00000106415	GLCCI1	218.18	-0.599485	0.148614	-4.03385	5.48703e-05	0.000368419	166.372	191.421	162.771	272.117	269.623	246.774
ENSG00000106462	EZH2	552.475	-1.29378	0.105888	-12.2184	2.47845e-34	1.66542e-32	345.3	328.303	286.687	781.092	834.085	739.382
ENSG00000106537	TSPAN13	465.049	1.24236	0.121993	10.1839	2.341e-24	9.63499e-23	619.448	718.63	623.781	323.647	258.954	245.833
ENSG00000106546	AHR	835.115	-0.877351	0.0885518	-9.90776	3.85178e-23	1.48505e-21	616.309	580.679	569.174	1124.63	1132.8	987.098
ENSG00000106665	CLIP2	141.066	1.87406	0.63346	2.95845	0.00309192	0.0137574	182.068	399.952	82.9607	54.2425	65.9509	61.2227
ENSG00000106682	EIF4H	389.524	-0.777091	0.158187	-4.91249	8.99255e-07	8.3031e-06	276.24	309.054	276.186	499.935	356.911	618.82
ENSG00000106714	CNTNAP3	69.4289	0.785648	0.253097	3.10414	0.00190832	0.00900193	92.0801	76.9961	94.5122	49.7223	53.3427	49.92
ENSG00000106772	PRUNE2	103.059	0.545087	0.212545	2.56458	0.0103301	0.0384414	139.167	103.731	123.916	81.3638	87.288	82.8861
ENSG00000106804	C5	58.2883	-1.06646	0.309654	-3.44405	0.00057307	0.00308416	39.7619	44.9144	28.3537	83.1719	97.9565	55.5714
ENSG00000107105	ELAVL2	28.3294	-2.07022	0.439704	-4.70821	2.49907e-06	2.13504e-05	8.37092	10.6939	13.6518	53.3385	35.8851	48.0363
ENSG00000107249	GLIS3	313.685	0.543021	0.129749	4.18516	2.84964e-05	0.000200915	373.552	409.576	332.893	238.667	259.924	267.496
ENSG00000107282	APBA1	194.475	0.575267	0.169159	3.40075	0.000672009	0.00355048	238.571	218.156	241.531	146.455	130.932	191.203
ENSG00000107331	ABCA2	2469.96	0.596139	0.0738802	8.069	7.08779e-16	1.68866e-14	2814.72	3104.44	3000.24	1846.96	1843.72	2209.67
ENSG00000107438	PDLIM1	826.287	0.618945	0.0848056	7.29839	2.91227e-13	5.6874e-12	943.821	1014.85	1043.84	626.501	643.021	685.694
ENSG00000107485	GATA3	368.369	1.25817	0.126633	9.93557	2.91496e-23	1.13181e-21	472.957	563.568	521.918	194.369	216.28	241.123
ENSG00000107562	CXCL12	6818.27	-0.520542	0.0459473	-11.3291	9.41722e-30	5.27332e-28	5507.02	5516.98	5779.95	7936.58	8020.8	8148.27
ENSG00000107611	CUBN	91.9667	1.32541	0.228536	5.79956	6.64899e-09	8.31149e-08	137.074	122.98	134.417	52.4344	44.6139	60.2808
ENSG00000107731	UNC5B	123.717	0.619509	0.191611	3.23317	0.00122426	0.00606348	158.001	158.27	133.367	94.9244	96.0168	101.724
ENSG00000107736	CDH23	45.3406	1.46538	0.326806	4.48395	7.32741e-06	5.78567e-05	58.5964	79.1349	61.958	20.793	24.2467	27.3147
ENSG00000107821	KAZALD1	169.71	-0.735861	0.176242	-4.17528	2.97624e-05	0.00020859	140.213	125.119	116.565	179.904	216.28	240.181
ENSG00000107833	NPM3	401.971	-0.507242	0.117903	-4.3022	1.69112e-05	0.000124234	326.466	325.095	344.445	438.46	446.139	531.224
ENSG00000107957	SH3PXD2A	2056.46	0.516287	0.063034	8.19061	2.59905e-16	6.37678e-15	2451.63	2407.2	2402.71	1634.51	1636.16	1806.54
ENSG00000108001	EBF3	139.784	-1.09711	0.185552	-5.91269	3.36564e-09	4.3526e-08	84.7556	101.592	80.8605	186.233	196.883	188.377
ENSG00000108055	SMC3	1306.48	-0.547982	0.0763192	-7.18014	6.96422e-13	1.31784e-11	1103.92	1101.47	978.727	1622.76	1569.24	1462.75
ENSG00000108064	TFAM	550.331	-0.507456	0.111412	-4.55476	5.24447e-06	4.249e-05	510.626	423.478	429.506	703.345	660.479	574.551
ENSG00000108106	UBE2S	3814.42	-0.62394	0.0567799	-10.9888	4.32836e-28	2.18582e-26	2967.49	3006.05	3032.79	4378.28	4576.8	4925.13
ENSG00000108384	RAD51C	103.176	-0.540368	0.21266	-2.541	0.0110536	0.0406287	89.9874	86.6206	75.6098	126.566	133.842	106.433
ENSG00000108679	LGALS3BP	2568.23	0.690153	0.0767264	8.99499	2.36248e-19	7.06088e-18	2981.09	3215.66	3316.33	1812.6	1850.51	2233.21
ENSG00000108691	CCL2	343.443	-1.48572	0.127356	-11.6658	1.90533e-31	1.17043e-29	182.068	165.755	194.275	518.016	531.487	469.06
ENSG00000108753	HNF1B	8.27882	2.49364	0.81254	3.06895	0.00214814	0.0100042	16.7418	13.9021	11.5515	2.71213	1.93973	2.82566
ENSG00000108821	COL1A1	292719	1.24671	0.0589127	21.162	2.13819e-99	7.6524e-97	400523	417129	417963	165564	161676	193458
ENSG00000108830	RND2	56.5014	-1.04337	0.28748	-3.62937	0.000284116	0.0016435	43.9473	32.0817	34.6545	68.7072	80.4989	79.1185
ENSG00000108852	MPP2	432.943	0.685112	0.113214	6.05147	1.43528e-09	1.93521e-08	471.911	569.985	559.722	332.687	335.574	327.777
ENSG00000108854	SMURF2	1829.36	0.745925	0.0926865	8.04782	8.42792e-16	1.99639e-14	2001.7	2255.34	2619.04	1299.11	1265.68	1535.28
ENSG00000108861	DUSP3	2410.79	0.52569	0.0587297	8.95101	3.52232e-19	1.03365e-17	2804.26	2772.93	2958.23	1982.56	2032.84	1913.92
ENSG00000108947	EFNB3	246.147	-0.600045	0.150729	-3.98095	6.86408e-05	0.000453283	195.67	216.017	175.373	267.596	281.261	340.963
ENSG00000108960	MMD	162.738	-0.516193	0.173496	-2.97524	0.00292761	0.0131185	144.398	120.841	136.518	204.313	202.702	167.656
ENSG00000108984	MAP2K6	54.8879	-1.10796	0.321411	-3.44719	0.000566453	0.00305154	42.901	34.2205	27.3035	99.4446	71.7701	53.6876
ENSG00000109089	CDR2L	1325.27	0.524473	0.0803435	6.52788	6.67069e-11	1.04193e-09	1451.31	1668.25	1571	1016.14	1059.09	1185.84
ENSG00000109099	PMP22	184.574	-0.506348	0.174178	-2.90707	0.0036483	0.0158433	128.703	185.004	143.869	211.546	240.527	197.796
ENSG00000109107	ALDOC	279.589	0.60282	0.138699	4.34624	1.38494e-05	0.000103075	324.373	304.776	382.249	210.642	215.31	240.181
ENSG00000109220	CHIC2	463.102	0.573013	0.105647	5.42383	5.83365e-08	6.43264e-07	533.646	596.72	531.369	377.89	378.248	360.743
ENSG00000109265	KIAA1211	100.055	-1.27903	0.222349	-5.75235	8.8009e-09	1.08126e-07	48.1328	62.0246	65.1084	151.879	131.902	141.283
ENSG00000109501	WFS1	1868.32	0.577341	0.0677571	8.52075	1.58526e-17	4.2505e-16	2144	2275.66	2292.45	1498	1400.49	1599.32
ENSG00000109511	ANXA10	26.0808	-2.17075	0.488531	-4.44343	8.85349e-06	6.89475e-05	11.51	3.20817	13.6518	31.6415	46.5536	49.92
ENSG00000109674	NEIL3	103.22	-1.30474	0.217654	-5.99459	2.03999e-09	2.69754e-08	58.5964	64.1634	55.6572	131.086	160.998	148.818
ENSG00000109685	WHSC1	2934.24	-0.898746	0.0545012	-16.4904	4.30092e-61	7.0105e-59	2071.8	2030.77	2043.56	3767.14	3746.59	3945.57
ENSG00000109805	NCAPG	625.615	-1.08955	0.10597	-10.2817	8.52107e-25	3.57863e-23	399.711	415.993	384.35	898.618	918.464	736.556
ENSG00000109861	CTSC	1979.68	-0.900732	0.0610729	-14.7485	3.14773e-49	3.54939e-47	1378.06	1399.83	1365.18	2619.01	2632.22	2483.76
ENSG00000109881	CCDC34	178.278	-0.950332	0.170419	-5.57643	2.45501e-08	2.83627e-07	133.935	108.008	122.866	263.076	229.858	211.925
ENSG00000110002	VWA5A	205.592	-1.51554	0.15927	-9.51556	1.80738e-21	6.27741e-20	97.3119	100.523	121.816	311.894	298.719	303.288
ENSG00000110013	SIAE	472.109	0.571361	0.104044	5.49152	3.98482e-08	4.48715e-07	553.527	602.066	537.67	376.081	372.429	390.883
ENSG00000110042	DTX4	71.032	0.808847	0.249295	3.24454	0.00117642	0.00585825	81.6165	94.1063	95.5624	48.8183	53.3427	52.7457
ENSG00000110169	HPX	38.8575	0.901423	0.341402	2.64035	0.00828194	0.0318862	54.411	51.3307	46.206	32.5455	21.3371	27.3147
ENSG00000110203	FOLR3	11.5039	1.95822	0.684664	2.86012	0.00423485	0.0180758	15.6955	17.1102	22.0529	1.80808	3.87947	8.47699
ENSG00000110492	MDK	830.485	-1.24524	0.0909686	-13.6887	1.18596e-42	1.07277e-40	495.977	485.503	496.714	1080.33	1141.53	1282.85
ENSG00000110619	CARS	1181.84	0.534939	0.0728959	7.3384	2.16161e-13	4.26186e-12	1348.76	1432.98	1413.48	924.835	965.017	1005.94
ENSG00000110852	CLEC2B	7.76606	-2.4059	0.863585	-2.78595	0.00533717	0.021972	2.09273	4.27756	1.05014	17.1768	11.6384	10.3608
ENSG00000111052	LIN7A	72.9301	-1.88924	0.27916	-6.76758	1.30954e-11	2.22028e-10	24.0664	42.7756	26.2534	113.909	124.143	106.433
ENSG00000111057	KRT18	860.049	0.665512	0.0923235	7.20848	5.65789e-13	1.08435e-11	1069.39	983.839	1112.09	696.112	587.739	711.125
ENSG00000111186	WNT5B	1800.19	0.739918	0.0692625	10.6828	1.22499e-26	5.66488e-25	2278.98	2291.7	2185.33	1309.05	1269.56	1466.52
ENSG00000111206	FOXM1	1064.32	-1.28715	0.0763984	-16.8479	1.08769e-63	1.86527e-61	604.799	621.316	630.082	1499.81	1464.5	1565.42
ENSG00000111247	RAD51AP1	191.962	-1.15004	0.168971	-6.80614	1.00254e-11	1.71925e-10	134.981	129.396	93.4621	273.021	262.834	258.077
ENSG00000111276	CDKN1B	527.508	-0.98921	0.111819	-8.84649	9.0311e-19	2.58572e-17	324.373	410.646	325.542	731.37	712.852	660.263
ENSG00000111331	OAS3	24.9508	-2.2984	0.473295	-4.85616	1.19686e-06	1.08502e-05	10.4637	6.41634	8.40109	44.2981	34.9152	45.2106
ENSG00000111348	ARHGDIB	1292.83	0.942629	0.0777095	12.1302	7.3099e-34	4.89199e-32	1671.04	1589.11	1841.94	854.32	869.97	930.585
ENSG00000111424	VDR	194.465	0.769748	0.155841	4.93931	7.84004e-07	7.29625e-06	229.154	240.613	265.684	141.031	137.721	152.586
ENSG00000111445	RFC5	280.651	-0.693398	0.137707	-5.03532	4.77041e-07	4.59002e-06	214.505	199.976	228.93	370.657	364.67	305.172
ENSG00000111581	NUP107	582.443	-0.626467	0.0959078	-6.53197	6.49118e-11	1.01582e-09	438.427	452.352	483.063	727.754	718.671	674.391
ENSG00000111602	TIMELESS	695.048	-1.13564	0.0895226	-12.6855	7.1148e-37	5.22906e-35	417.5	442.727	444.208	942.916	933.012	989.924
ENSG00000111728	ST8SIA1	53.3932	-1.0056	0.293513	-3.42608	0.000612352	0.00326674	39.7619	31.0123	35.7046	66.8991	66.9208	80.0604
ENSG00000111731	C2CD5	486.915	-0.625863	0.117121	-5.34371	9.10644e-08	9.78586e-07	427.963	386.05	334.993	657.239	556.703	558.539
ENSG00000111752	PHC1	706.181	-0.500886	0.0956876	-5.2346	1.65342e-07	1.69597e-06	528.414	612.76	613.279	784.708	805.959	891.967
ENSG00000111788	RP11-22B23.1	177.149	-1.04801	0.174398	-6.00933	1.86295e-09	2.47937e-08	97.3119	135.813	113.415	218.778	237.617	259.961
ENSG00000111799	COL12A1	2652.16	-1.01922	0.0571699	-17.8279	4.29332e-71	8.61962e-69	1835.32	1726	1695.97	3591.76	3516.74	3547.15
ENSG00000111817	DSE	1451.76	0.52274	0.069321	7.54085	4.66911e-14	9.63252e-13	1667.91	1712.09	1755.83	1224.98	1231.73	1118.02
ENSG00000111863	ADTRP	222.062	1.7359	0.153152	11.3345	8.8542e-30	4.99201e-28	335.883	346.482	342.344	106.677	110.565	90.4212
ENSG00000111962	UST	276.126	0.562667	0.129319	4.35101	1.35511e-05	0.000101084	319.141	338.997	329.743	223.298	230.828	214.75
ENSG00000111981	ULBP1	92.1934	1.27554	0.237247	5.37641	7.59839e-08	8.25692e-07	154.862	125.119	111.314	46.1061	62.0715	53.6876
ENSG00000112029	FBXO5	354.331	-1.1276	0.126404	-8.92066	4.63527e-19	1.34586e-17	254.267	204.253	208.977	515.304	469.415	473.769
ENSG00000112039	FANCE	165.715	-0.779084	0.178653	-4.36089	1.29537e-05	9.71112e-05	114.054	121.91	130.217	213.354	174.576	240.181
ENSG00000112118	MCM3	1402.74	-1.03006	0.073661	-13.9838	1.95641e-44	1.88353e-42	864.298	920.745	981.877	1954.54	1793.28	1901.67
ENSG00000112149	CD83	9.75278	-1.85712	0.708975	-2.61944	0.00880741	0.0335718	4.18546	4.27756	4.20054	17.1768	14.548	14.1283
ENSG00000112183	RBM24	285.754	0.583986	0.13202	4.42348	9.71233e-06	7.48568e-05	343.208	337.927	347.595	255.844	211.431	218.518
ENSG00000112186	CAP2	1245.14	0.534828	0.0722909	7.39827	1.37967e-13	2.7465e-12	1545.48	1481.1	1393.53	1023.38	994.113	1033.25
ENSG00000112297	AIM1	136.362	-1.7145	0.201502	-8.50862	1.76021e-17	4.70427e-16	72.1992	70.5797	48.3063	199.793	217.25	210.041
ENSG00000112312	GMNN	355.713	-0.866491	0.124781	-6.94412	3.80822e-12	6.77049e-11	242.757	268.417	244.682	433.036	513.059	432.326
ENSG00000112319	EYA4	21.4407	-2.44005	0.540697	-4.51279	6.39809e-06	5.10766e-05	4.18546	3.20817	12.6016	37.9698	33.9453	36.7336
ENSG00000112320	SOBP	142.802	-0.825225	0.178744	-4.61679	3.89719e-06	3.22734e-05	102.544	98.3839	108.164	186.233	189.124	172.365
ENSG00000112559	MDFI	611.746	1.34961	0.105964	12.7364	3.71019e-37	2.81478e-35	827.675	818.083	990.278	334.496	330.724	369.22
ENSG00000112742	TTK	287.055	-1.07584	0.16675	-6.45182	1.10515e-10	1.6909e-09	208.227	203.184	142.818	428.516	431.591	307.997
ENSG00000112893	MAN2A1	1829.15	0.627229	0.0730296	8.58869	8.79649e-18	2.39754e-16	2290.49	2306.67	2064.57	1456.41	1535.3	1321.47
ENSG00000112902	SEMA5A	977.696	0.57526	0.0770419	7.46684	8.21446e-14	1.66136e-12	1149.96	1203.06	1157.25	798.269	807.899	749.742
ENSG00000112936	C7	12.9536	2.86985	0.725381	3.95633	7.611e-05	0.000495844	33.4837	13.9021	21.0027	2.71213	0.969867	5.65132
ENSG00000112964	GHR	48.8999	1.40233	0.326371	4.29672	1.73342e-05	0.000126889	81.6165	58.8164	72.4594	32.5455	30.0659	17.8959
ENSG00000112972	HMGCS1	792.343	0.543072	0.0877783	6.18686	6.13761e-10	8.62145e-09	951.146	912.19	955.624	648.198	695.394	591.505
ENSG00000112983	BRD8	814.283	-0.548354	0.0819512	-6.69122	2.21321e-11	3.63998e-10	638.283	673.716	672.087	943.82	965.987	991.807
ENSG00000112984	KIF20A	801.4	-1.51189	0.0848159	-17.8255	4.48061e-71	8.88726e-69	408.082	421.34	419.004	1195.14	1166.75	1198.08
ENSG00000113070	HBEGF	992.065	1.16847	0.0774124	15.0941	1.77174e-51	2.17673e-49	1359.23	1354.92	1405.08	584.011	627.504	621.646
ENSG00000113083	LOX	14250.2	1.15773	0.0472489	24.5028	1.37887e-132	7.09386e-130	20436.6	19875.7	18727.1	9015.11	8858.76	8588.13
ENSG00000113140	SPARC	67668.7	1.01148	0.0406562	24.8788	1.26358e-136	6.93411e-134	89563.6	89559.3	92269.1	45005	43494.6	46120.5
ENSG00000113319	RASGRF2	106.581	-1.84446	0.223879	-8.23865	1.74162e-16	4.32462e-15	48.1328	49.1919	42.0054	183.521	168.757	147.876
ENSG00000113368	LMNB1	1139.74	-1.29317	0.0764502	-16.9151	3.48013e-64	6.03089e-62	682.23	670.507	629.031	1639.93	1671.08	1545.64
ENSG00000113369	ARRDC3	439.787	-0.549575	0.114574	-4.79668	1.6132e-06	1.43016e-05	366.228	357.176	347.595	539.713	569.312	458.699
ENSG00000113389	NPR3	166.607	-0.930925	0.176348	-5.27891	1.29953e-07	1.36095e-06	109.868	113.355	120.766	244.091	226.949	184.61
ENSG00000113504	SLC12A7	141.88	-0.650765	0.180954	-3.5963	0.000322779	0.00184768	116.147	100.523	114.465	160.015	174.576	185.552
ENSG00000113578	FGF1	239.273	1.13976	0.140215	8.12869	4.33946e-16	1.04751e-14	335.883	321.886	329.743	153.687	150.329	144.109
ENSG00000113645	WWC1	480.208	-0.511991	0.109417	-4.67926	2.87919e-06	2.43953e-05	380.877	376.425	430.556	606.612	516.939	569.842
ENSG00000113657	DPYSL3	1610.34	-1.48481	0.0656045	-22.6327	2.06465e-113	8.71546e-111	831.86	876.9	834.858	2384.86	2370.35	2363.2
ENSG00000113739	STC2	6869.75	0.660188	0.0470129	14.0427	8.54033e-45	8.36902e-43	8326.97	8323.06	8593.26	5132.25	5449.68	5393.25
ENSG00000113742	CPEB4	509.065	0.570715	0.104316	5.47101	4.4747e-08	5.00115e-07	601.66	659.814	563.923	411.339	427.711	389.941
ENSG00000113749	HRH2	16.5453	-1.54126	0.563165	-2.73678	0.00620445	0.0249741	4.18546	13.9021	7.35095	27.1213	19.3973	27.3147
ENSG00000113790	EHHADH	25.6967	-1.45892	0.430741	-3.387	0.000706614	0.00371186	14.6491	13.9021	12.6016	45.2021	32.9755	34.8498
ENSG00000113805	CNTN3	71.728	1.01754	0.265741	3.82908	0.000128622	0.000799057	104.637	102.661	80.8605	56.9546	49.4632	35.7917
ENSG00000113810	SMC4	1562.82	-1.06168	0.0840962	-12.6245	1.54638e-36	1.10687e-34	1041.13	1048	948.273	2290.84	2202.57	1846.1
ENSG00000114023	FAM162A	879.333	0.817044	0.0857408	9.52924	1.58445e-21	5.53816e-20	1056.83	1104.68	1204.51	674.415	613.926	621.646
ENSG00000114107	CEP70	147.42	-0.871901	0.183647	-4.74771	2.05735e-06	1.7864e-05	102.544	119.772	90.3117	199.793	197.853	174.249
ENSG00000114115	RBP1	91.5064	-0.834494	0.221175	-3.773	0.000161299	0.000980598	66.9674	60.9552	69.309	113.005	115.414	123.387
ENSG00000114200	BCHE	131.415	-1.16821	0.198352	-5.88955	3.87238e-09	4.97666e-08	76.3846	89.8287	76.6599	196.177	195.913	153.528
ENSG00000114251	WNT5A	5265.07	0.763239	0.0516233	14.7848	1.8365e-49	2.08512e-47	6872.53	6682.62	6323.92	3981.4	3783.45	3946.51
ENSG00000114268	PFKFB4	778.052	1.34497	0.0878012	15.3183	5.77139e-53	7.36545e-51	1137.4	1065.11	1146.75	424.9	467.476	426.675
ENSG00000114270	COL7A1	1373.95	1.0865	0.074833	14.5191	9.17671e-48	9.87426e-46	1831.14	1881.06	1892.35	842.567	831.176	965.435
ENSG00000114315	HES1	573.276	0.972165	0.105724	9.19533	3.73846e-20	1.17905e-18	675.952	809.528	792.853	369.753	372.429	419.14
ENSG00000114346	ECT2	1140.25	-0.656073	0.0836234	-7.84557	4.31004e-15	9.60165e-14	929.172	910.051	817.006	1476.3	1440.25	1268.72
ENSG00000114529	C3orf52	150.167	0.733612	0.176514	4.1561	3.23723e-05	0.000226304	182.068	203.184	177.473	121.142	115.414	101.724
ENSG00000114631	PODXL2	198.092	-0.554934	0.158602	-3.49891	0.00046716	0.00256619	169.511	168.964	142.818	212.45	239.557	255.251
ENSG00000114757	PEX5L	154.403	-1.50153	0.187741	-7.9979	1.26556e-15	2.9345e-14	62.7819	89.8287	89.2616	224.202	220.16	240.181
ENSG00000114790	ARHGEF26	69.9508	-0.980135	0.27114	-3.61487	0.000300498	0.00173157	61.7355	34.2205	45.1558	94.9244	97.9565	85.7117
ENSG00000115084	SLC35F5	1056.49	0.501826	0.0889353	5.6426	1.67504e-08	1.97396e-07	1345.63	1252.26	1117.34	912.178	918.464	793.069
ENSG00000115159	GPD2	793.414	-0.90859	0.0873585	-10.4007	2.46108e-25	1.06904e-23	566.083	549.666	538.72	1052.3	1091.1	962.609
ENSG00000115163	CENPA	157.6	-1.36851	0.179329	-7.63131	2.3238e-14	4.93636e-13	79.5237	102.661	81.9106	233.243	225.979	222.285
ENSG00000115266	APC2	201.729	0.535171	0.167173	3.2013	0.0013681	0.00668535	218.69	281.25	216.328	156.399	148.39	189.319
ENSG00000115339	GALNT3	63.2255	1.32886	0.294342	4.51469	6.34087e-06	5.06747e-05	98.3583	97.3145	75.6098	37.9698	46.5536	23.5472
ENSG00000115380	EFEMP1	3056.4	1.09362	0.055077	19.8563	9.73019e-88	2.76186e-85	4297.42	4146.02	4044.07	1985.28	1896.09	1969.49
ENSG00000115392	FANCL	139.448	-0.977095	0.201495	-4.84923	1.2394e-06	1.11866e-05	109.868	102.661	69.309	183.521	203.672	167.656
ENSG00000115414	FN1	666761	1.19418	0.0413801	28.8589	3.91671e-183	2.6867e-180	909739	922666	951501	400350	395781	420530
ENSG00000115461	IGFBP5	18579.6	-0.8699	0.040751	-21.3467	4.18185e-101	1.56468e-98	13352.7	12828.4	13244.3	23784.4	23895.6	24372.3
ENSG00000115507	OTX1	17.6498	3.70391	0.686127	5.39829	6.72807e-08	7.36464e-07	26.1591	38.498	33.6044	0.904042	4.84933	1.88377
ENSG00000115594	IL1R1	894.609	-1.12336	0.084811	-13.2455	4.79397e-40	3.86878e-38	605.845	524.001	558.672	1245.77	1256.95	1176.42
ENSG00000115687	PASK	226.093	-0.926509	0.161346	-5.74237	9.33633e-09	1.14e-07	129.749	176.449	161.721	322.743	255.075	310.823
ENSG00000115738	ID2	221.897	-0.894794	0.150518	-5.94476	2.76867e-09	3.62038e-08	154.862	175.38	135.468	289.293	291.93	284.45
ENSG00000115844	DLX2	388.564	-1.38667	0.125173	-11.078	1.60442e-28	8.38524e-27	201.948	226.711	216.328	517.112	536.336	632.948
ENSG00000115902	SLC1A4	148.95	0.997587	0.180514	5.52638	3.26901e-08	3.71926e-07	171.604	213.878	210.027	98.5406	96.9867	102.666
ENSG00000116016	EPAS1	5357.88	0.941786	0.0484242	19.4487	2.99159e-84	8.20842e-82	6947.86	7112.51	7081.07	3618.88	3581.72	3805.22
ENSG00000116032	GRIN3B	104.085	0.605053	0.232127	2.60657	0.00914554	0.0347079	104.637	136.882	135.468	90.4042	59.1619	97.9563
ENSG00000116157	GPX7	17.7974	-2.10768	0.571155	-3.69021	0.000224068	0.0013274	3.1391	10.6939	6.30082	20.793	30.0659	35.7917
ENSG00000116161	CACYBP	1224.83	-0.507629	0.0774402	-6.5551	5.56035e-11	8.75981e-10	1096.59	1013.78	924.12	1426.58	1472.26	1415.66
ENSG00000116183	PAPPA2	11.1865	4.51856	1.00351	4.50276	6.70763e-06	5.33983e-05	23.02	20.3184	21.0027	1.80808	0.969867	0
ENSG00000116285	ERRFI1	3183.96	0.506771	0.0598892	8.4618	2.63273e-17	6.92374e-16	3784.7	3681.91	3745.84	2720.26	2746.66	2424.42
ENSG00000116396	KCNC4	145.22	1.33354	0.183286	7.27575	3.44507e-13	6.68823e-12	185.207	216.017	222.629	83.1719	79.5291	84.7699
ENSG00000116661	FBXO2	222.361	0.74935	0.16766	4.46947	7.84141e-06	6.15609e-05	274.148	256.654	305.59	138.318	151.299	208.157
ENSG00000116667	C1orf21	649.681	-1.00808	0.0917759	-10.9842	4.55502e-28	2.29325e-26	447.844	422.409	424.255	893.193	878.699	831.687
ENSG00000116701	NCF2	41.0996	1.74927	0.355271	4.92378	8.48892e-07	7.85571e-06	57.5501	60.9552	71.4092	12.6566	24.2467	19.7796
ENSG00000116711	PLA2G4A	61.5552	-1.44362	0.291647	-4.94989	7.42537e-07	6.93779e-06	37.6691	37.4286	24.1531	75.9395	101.836	92.305
ENSG00000116741	RGS2	126.731	-1.11082	0.195066	-5.69457	1.23685e-08	1.47874e-07	70.1065	82.343	88.2114	175.384	182.335	162.005
ENSG00000116833	NR5A2	13.7379	-4.21085	0.879767	-4.78633	1.69862e-06	1.49703e-05	1.04637	1.06939	2.10027	19.8889	30.0659	28.2566
ENSG00000116874	WARS2	146.759	-0.503271	0.180447	-2.78903	0.00528667	0.0218281	106.729	129.396	128.117	158.207	169.727	188.377
ENSG00000116883	RP11-268J15.5	273.184	1.00874	0.142158	7.0959	1.28515e-12	2.38797e-11	355.764	353.968	385.4	183.521	153.239	207.215
ENSG00000117152	RGS4	15674.2	0.560068	0.0494303	11.3305	9.27081e-30	5.20906e-28	19262.5	18408.5	18365.8	13058	13076.7	11873.4
ENSG00000117155	SSX2IP	318.872	-0.584143	0.132008	-4.42505	9.64177e-06	7.44175e-05	298.214	228.849	238.381	388.738	387.947	371.104
ENSG00000117289	TXNIP	211.95	0.807879	0.16031	5.03948	4.66789e-07	4.49927e-06	264.73	270.556	274.085	167.248	172.636	122.445
ENSG00000117394	SLC2A1	8839.61	0.763308	0.0499191	15.2909	8.79511e-53	1.1138e-50	11252.6	10926	11196.5	6440.4	6267.28	6954.9
ENSG00000117399	CDC20	1418.97	-1.39552	0.0754994	-18.4839	2.78451e-76	6.19478e-74	732.456	777.446	834.858	1955.44	2043.51	2170.11
ENSG00000117475	BLZF1	584.617	0.574351	0.112333	5.11295	3.17169e-07	3.12856e-06	770.125	701.52	626.931	515.304	488.813	405.012
ENSG00000117480	FAAH	63.7486	-1.07091	0.278525	-3.84494	0.000120581	0.000752511	40.8082	31.0123	51.4567	78.6517	88.2579	92.305
ENSG00000117525	F3	3491.12	2.83844	0.0663065	42.8079	0	0	6540.83	5934.04	5902.81	904.946	872.88	791.185
ENSG00000117595	IRF6	73.111	-1.71499	0.274888	-6.23886	4.40763e-10	6.3153e-09	32.4373	41.7062	28.3537	111.197	93.1072	131.864
ENSG00000117600	LPPR4	8.53633	-3.12092	0.908988	-3.4334	0.000596066	0.00319538	0	2.13878	3.15041	15.3687	14.548	16.0121
ENSG00000117632	STMN1	3551.19	-0.998654	0.0607668	-16.4342	1.08842e-60	1.75673e-58	2393.04	2383.67	2330.25	4973.14	4875.52	4351.52
ENSG00000117650	NEK2	242.101	-0.956373	0.149723	-6.3876	1.68506e-10	2.51963e-09	182.068	175.38	136.518	305.566	338.483	314.59
ENSG00000117724	CENPF	2200.73	-1.3215	0.0707743	-18.672	8.37137e-78	1.91414e-75	1270.29	1346.36	1157.25	3319.64	3162.73	2948.11
ENSG00000118058	KMT2A	89.1168	-1.03545	0.244353	-4.23753	2.25996e-05	0.000162612	41.8546	66.3022	67.2087	123.854	130.932	104.549
ENSG00000118193	KIF14	331.236	-1.12213	0.126314	-8.88366	6.46936e-19	1.86198e-17	217.644	206.392	201.626	482.758	464.566	414.43
ENSG00000118263	KLF7	1134.53	0.684371	0.0760069	9.00406	2.17524e-19	6.53486e-18	1428.29	1457.58	1310.57	899.522	841.844	869.362
ENSG00000118292	C1orf54	25.9143	1.51232	0.430878	3.50986	0.000448339	0.00247353	41.8546	44.9144	28.3537	12.6566	13.5781	14.1283
ENSG00000118513	MYB	9.90846	-1.88772	0.733498	-2.57359	0.0100649	0.0376681	4.18546	3.20817	5.25068	13.5606	9.69867	23.5472
ENSG00000118514	ALDH8A1	15.3104	1.95556	0.591259	3.30745	0.000941494	0.00479425	15.6955	33.1511	24.1531	5.42425	8.7288	4.70944
ENSG00000118515	SGK1	2700.9	0.622147	0.0638327	9.74652	1.90903e-22	7.19183e-21	3434.17	3207.1	3181.91	2202.25	2216.14	1963.84
ENSG00000118523	CTGF	15926.1	0.943503	0.0423811	22.2623	8.56912e-110	3.44082e-107	20719.1	20876.6	21271.6	10674	10762.6	11252.7
ENSG00000118526	TCF21	491.435	-0.90802	0.108647	-8.35754	6.40378e-17	1.6345e-15	299.26	372.148	353.896	658.143	627.504	637.658
ENSG00000118898	PPL	22.11	-1.94005	0.485177	-3.99865	6.37042e-05	0.000422717	10.4637	7.48573	9.45122	28.9293	33.9453	42.3849
ENSG00000118946	PCDH17	50.2191	-1.68017	0.342949	-4.8992	9.62289e-07	8.8405e-06	30.3446	21.3878	19.9526	84.9799	51.4029	93.2468
ENSG00000118971	CCND2	783.84	2.92224	0.100291	29.1376	1.20086e-186	8.98626e-184	1323.65	1443.68	1387.23	165.44	185.245	197.796
ENSG00000119227	PIGZ	152.104	1.29955	0.178993	7.26032	3.86186e-13	7.46218e-12	205.088	212.809	231.03	81.3638	84.3784	97.9563
ENSG00000119280	C1orf198	826.929	0.518113	0.0853559	6.07003	1.27888e-09	1.73858e-08	927.079	1026.61	968.225	697.92	637.202	704.532
ENSG00000119326	CTNNAL1	1258.31	-0.700548	0.0721767	-9.706	2.84263e-22	1.06118e-20	984.629	945.341	946.173	1632.7	1554.7	1486.3
ENSG00000119333	WDR34	1218.71	-0.683257	0.082291	-8.30293	1.01574e-16	2.56473e-15	886.271	939.994	979.777	1386.8	1465.47	1653.95
ENSG00000119397	CNTRL	178.464	-1.41974	0.170826	-8.31102	9.48851e-17	2.39953e-15	92.0801	109.078	90.3117	266.692	236.647	275.973
ENSG00000119403	PHF19	854.964	-0.885524	0.0864875	-10.2387	1.32947e-24	5.49928e-23	573.408	613.83	614.33	1061.35	1068.79	1198.08
ENSG00000119508	NR4A3	86.1222	-2.42053	0.27015	-8.95997	3.24768e-19	9.59901e-18	24.0664	34.2205	23.103	131.99	132.872	170.482
ENSG00000119681	LTBP2	8205.44	1.03411	0.0591347	17.4873	1.78909e-68	3.34702e-66	10840.3	11338.7	10900.4	5159.37	5062.7	5931.06
ENSG00000119866	BCL11A	102.992	0.820659	0.214627	3.82366	0.000131486	0.000815005	148.584	126.188	119.716	66.8991	72.74	83.828
ENSG00000119899	SLC17A5	703.149	0.647702	0.092061	7.03557	1.98443e-12	3.6421e-11	936.497	830.916	807.555	532.481	555.734	555.714
ENSG00000119950	MXI1	309.056	0.662308	0.124656	5.31307	1.07794e-07	1.14714e-06	378.784	361.454	395.901	230.531	253.135	234.53
ENSG00000119969	HELLS	396.854	-1.01982	0.120161	-8.48708	2.11889e-17	5.63541e-16	278.333	283.388	224.729	512.592	549.914	532.166
ENSG00000120093	HOXB3	169.141	-2.446	0.196985	-12.4171	2.10954e-35	1.45922e-33	40.8082	64.1634	52.5068	271.213	271.563	314.59
ENSG00000120129	DUSP1	2393.3	0.5434	0.0736204	7.3811	1.56981e-13	3.12123e-12	2637.89	2878.8	2999.19	1773.73	1935.85	2134.32
ENSG00000120156	TEK	72.9172	-0.878508	0.249085	-3.52693	0.000420401	0.00233662	43.9473	54.5389	55.6572	92.2123	96.0168	95.1306
ENSG00000120539	MASTL	349.688	-0.731581	0.126747	-5.77197	7.83513e-09	9.68391e-08	255.313	293.013	240.481	464.678	449.048	395.593
ENSG00000120647	CCDC77	117.008	-0.538523	0.211449	-2.54683	0.0108708	0.0400908	76.3846	110.147	99.7629	142.839	155.179	117.736
ENSG00000120693	SMAD9	132.558	-0.695302	0.193957	-3.58482	0.00033731	0.00192017	102.544	88.7594	112.365	165.44	142.57	183.668
ENSG00000120699	EXOSC8	417.199	-0.525113	0.133871	-3.92253	8.76256e-05	0.000565275	370.413	381.772	274.085	489.087	547.975	439.861
ENSG00000120708	TGFBI	73155.4	1.28084	0.043559	29.4048	4.77372e-190	3.92949e-187	101176	102932	106848	41649.2	41857.5	44469.3
ENSG00000120738	EGR1	1391.68	-1.13267	0.075277	-15.0467	3.62848e-51	4.39232e-49	870.576	920.745	824.357	1893.06	1806.86	2034.48
ENSG00000120802	TMPO	1351.23	-1.12438	0.0699544	-16.0731	3.94149e-58	5.89898e-56	865.344	866.206	818.056	1908.43	1844.69	1804.66
ENSG00000120833	SOCS2	481.868	-1.31169	0.113553	-11.5514	7.26392e-31	4.36445e-29	252.174	269.486	308.74	744.027	653.69	663.089
ENSG00000120837	NFYB	293.31	-0.662537	0.132887	-4.98572	6.17325e-07	5.81408e-06	247.989	209.6	223.679	370.657	379.218	328.719
ENSG00000120885	CLU	432.776	-1.01359	0.111786	-9.06725	1.22056e-19	3.71424e-18	276.24	281.25	302.439	537.001	611.986	587.738
ENSG00000120889	TNFRSF10B	5607.17	0.53759	0.0493293	10.898	1.17821e-27	5.80742e-26	6768.94	6572.47	6578.05	4590.73	4743.62	4389.2
ENSG00000120913	PDLIM2	372.157	1.05057	0.122016	8.61013	7.29762e-18	1.99238e-16	517.951	463.046	525.068	245.899	217.25	263.728
ENSG00000121005	CRISPLD1	117.41	-0.775464	0.204107	-3.7993	0.000145103	0.000891354	86.8483	100.523	72.4594	151.879	157.118	135.632
ENSG00000121068	TBX2	1489.32	-1.51788	0.0924922	-16.4109	1.59694e-60	2.55247e-58	747.105	752.85	812.805	2067.54	1980.47	2575.12
ENSG00000121152	NCAPH	382.463	-1.26437	0.123364	-10.2491	1.19415e-24	4.96445e-23	202.995	234.196	237.331	551.466	579.01	489.781
ENSG00000121211	MND1	47.6053	-1.38498	0.319157	-4.33951	1.428e-05	0.000106089	26.1591	25.6654	27.3035	82.2678	62.0715	62.1646
ENSG00000121297	TSHZ3	1293.59	0.649062	0.0712371	9.11129	8.14104e-20	2.50516e-18	1548.62	1592.32	1598.31	972.749	979.565	1069.98
ENSG00000121310	ECHDC2	349.437	-0.976423	0.125794	-7.76206	8.35626e-15	1.82211e-13	245.896	210.67	249.932	499.935	460.687	429.501
ENSG00000121361	KCNJ8	17.3362	-2.16187	0.569129	-3.79855	0.000145543	0.00089339	3.1391	7.48573	8.40109	35.2576	26.1864	23.5472
ENSG00000121413	ZSCAN18	153.314	-0.535625	0.183626	-2.91693	0.00353492	0.0154569	106.729	116.563	152.27	192.561	178.455	173.307
ENSG00000121440	PDZRN3	424.099	-0.807842	0.122032	-6.6199	3.5943e-11	5.78426e-10	277.287	350.76	297.188	506.264	514.999	598.098
ENSG00000121570	DPPA4	111.279	-0.830434	0.213595	-3.8879	0.000101117	0.000642984	98.3583	66.3022	75.6098	141.031	131.902	154.47
ENSG00000121621	KIF18A	213.415	-0.935349	0.163387	-5.72475	1.03583e-08	1.25666e-07	181.021	130.466	128.117	291.102	284.171	265.612
ENSG00000121904	CSMD2	747.942	0.561859	0.0860898	6.52643	6.73574e-11	1.05109e-09	906.152	846.957	922.019	585.819	600.347	626.355
ENSG00000121957	GPSM2	313.416	-0.748386	0.130763	-5.72323	1.0452e-08	1.26616e-07	228.108	243.821	229.98	438.46	385.037	355.092
ENSG00000122378	FAM213A	168.856	-0.566274	0.165333	-3.42504	0.00061471	0.00327719	143.352	142.229	122.866	207.93	203.672	193.087
ENSG00000122483	CCDC18	144.59	-0.75436	0.199064	-3.78954	0.000150929	0.00092301	124.517	111.217	87.1613	198.889	198.823	146.934
ENSG00000122547	EEPD1	33.2732	-0.967245	0.385459	-2.50933	0.012096	0.044047	27.2055	20.3184	19.9526	31.6415	56.2523	44.2687
ENSG00000122566	HNRNPA2B1	13550.1	-0.579087	0.0477965	-12.1157	8.72415e-34	5.79136e-32	11106.1	10792.3	10700.9	16302.6	16991.1	15407.4
ENSG00000122641	INHBA	7277.69	1.08881	0.0701134	15.5292	2.19986e-54	2.99308e-52	10748.3	9977.41	8976.56	5001.16	4758.17	4204.59
ENSG00000122691	TWIST1	429.448	-0.554654	0.107647	-5.15254	2.56982e-07	2.57185e-06	337.976	348.621	357.046	490.895	504.331	537.818
ENSG00000122786	CALD1	14375.5	0.669102	0.0541425	12.3582	4.40054e-35	3.01859e-33	18583.4	17573.3	16794.8	11247.2	11661.7	10392.8
ENSG00000122870	BICC1	298.667	-0.622363	0.13388	-4.64868	3.34072e-06	2.80317e-05	242.757	210.67	252.033	351.672	398.615	336.254
ENSG00000122884	P4HA1	4303.32	1.04532	0.0558121	18.7292	2.86072e-78	6.63324e-76	5911.96	5800.37	5680.19	2885.7	2926.09	2615.62
ENSG00000122952	ZWINT	831.217	-1.17131	0.0865508	-13.5333	9.95075e-42	8.66768e-40	537.832	467.323	528.218	1154.46	1121.17	1178.3
ENSG00000122966	CIT	919.927	-1.42039	0.0830111	-17.1109	1.23171e-65	2.20409e-63	507.487	495.128	498.815	1384.09	1258.89	1375.16
ENSG00000123080	CDKN2C	507.832	-1.2591	0.116961	-10.7652	5.02757e-27	2.34473e-25	261.591	281.25	354.946	681.648	721.581	745.975
ENSG00000123094	RASSF8	2783.38	-0.608095	0.0758011	-8.02225	1.03829e-15	2.42459e-14	2402.45	2244.65	1969	3562.83	3451.75	3069.61
ENSG00000123130	ACOT9	2001.34	1.16055	0.0617754	18.7866	9.72985e-79	2.35563e-76	2718.46	2847.79	2730.35	1249.39	1272.46	1189.6
ENSG00000123131	PRDX4	2929.68	1.29467	0.0582381	22.2306	1.73634e-109	6.80605e-107	4159.3	3979.2	4348.61	1653.49	1748.67	1688.8
ENSG00000123136	DDX39A	1193.84	-0.58383	0.0738518	-7.90542	2.67031e-15	6.05529e-14	931.265	930.369	1004.98	1432	1375.27	1489.12
ENSG00000123191	ATP7B	329.295	0.605265	0.120743	5.01285	5.36304e-07	5.09473e-06	386.109	384.98	421.105	264.884	251.195	267.496
ENSG00000123219	CENPK	225.597	-0.849708	0.160315	-5.30025	1.15645e-07	1.22357e-06	186.253	158.27	138.618	328.167	285.141	257.135
ENSG00000123240	OPTN	1810.27	0.731142	0.0721798	10.1294	4.08958e-24	1.66651e-22	2329.21	2146.27	2302.95	1452.8	1393.7	1236.7
ENSG00000123329	ARHGAP9	5.21222	3.34367	1.16787	2.86304	0.00419597	0.0179145	11.51	9.62451	7.35095	0.904042	0	1.88377
ENSG00000123358	NR4A1	364.858	-1.2676	0.127109	-9.97253	2.01034e-23	7.88005e-22	206.134	205.323	231.03	518.016	460.687	567.958
ENSG00000123384	LRP1	30819.6	0.615851	0.0570796	10.7893	3.86572e-27	1.81833e-25	36014.8	37629.7	38254.4	23333.3	22889.8	26795.8
ENSG00000123473	STIL	340.865	-0.772769	0.131155	-5.89203	3.8147e-09	4.91404e-08	250.081	237.405	267.785	493.607	406.374	389.941
ENSG00000123485	HJURP	574.872	-1.20293	0.0979055	-12.2866	1.06876e-34	7.24075e-33	356.81	347.552	340.244	831.719	814.688	758.219
ENSG00000123560	PLP1	31.6727	-2.21124	0.434955	-5.08384	3.69883e-07	3.61602e-06	16.7418	11.7633	5.25068	59.6668	51.4029	45.2106
ENSG00000123643	SLC36A1	432.249	0.593983	0.115365	5.14871	2.62282e-07	2.6233e-06	484.467	514.377	560.773	306.47	368.549	358.859
ENSG00000123689	G0S2	462.966	1.58832	0.111775	14.21	7.93713e-46	7.91933e-44	671.766	654.467	758.198	228.723	238.587	226.053
ENSG00000123700	KCNJ2	166.954	1.52582	0.176775	8.63143	6.05899e-18	1.65696e-16	262.638	243.821	237.331	98.5406	72.74	86.6536
ENSG00000123737	EXOSC9	571.323	-0.588314	0.105456	-5.57875	2.42258e-08	2.80468e-07	518.997	447.005	403.252	704.249	685.696	668.74
ENSG00000123975	CKS2	564.913	-1.06463	0.0987324	-10.783	4.14073e-27	1.94213e-25	363.089	358.246	374.899	727.754	753.586	811.907
ENSG00000123989	CHPF	5781.28	0.848565	0.0719193	11.7988	3.95702e-32	2.48643e-30	6976.12	7546.68	7779.41	3806.02	3879.47	4700.02
ENSG00000124126	PREX1	941.921	-0.867085	0.0869398	-9.97339	1.99305e-23	7.83092e-22	641.422	702.589	657.385	1166.21	1148.32	1335.6
ENSG00000124212	PTGIS	34.6321	-1.75467	0.382317	-4.58957	4.44151e-06	3.63965e-05	17.7882	18.1796	11.5515	56.9546	55.2824	48.0363
ENSG00000124225	PMEPA1	558.208	1.45204	0.100787	14.407	4.67348e-47	4.86959e-45	808.84	804.181	840.109	313.703	272.532	309.881
ENSG00000124479	NDP	6.93394	-3.1484	0.998965	-3.15166	0.00162346	0.00778532	1.04637	1.06939	2.10027	13.5606	9.69867	14.1283
ENSG00000124635	HIST1H2BJ	20.8968	1.33306	0.493151	2.70315	0.00686866	0.0272217	36.6228	35.2899	17.8523	13.5606	13.5781	8.47699
ENSG00000124762	CDKN1A	21929.4	0.682493	0.046073	14.8133	1.20229e-49	1.38415e-47	26673.9	27157.2	27234.2	16373.1	16324.8	17813
ENSG00000124785	NRN1	9.03155	-3.56425	0.968158	-3.68148	0.000231886	0.00136873	0	1.06939	3.15041	10.8485	17.4576	21.6634
ENSG00000124795	DEK	1959.75	-0.875135	0.0779432	-11.2279	2.97619e-29	1.62242e-27	1504.67	1407.32	1237.06	2715.74	2535.23	2358.49
ENSG00000124882	EREG	119.315	-1.38478	0.207957	-6.65896	2.75765e-11	4.48609e-10	66.9674	54.5389	76.6599	165.44	163.907	188.377
ENSG00000125266	EFNB2	782.278	0.584044	0.0871576	6.70101	2.06988e-11	3.42133e-10	924.987	973.145	917.819	676.223	608.106	593.389
ENSG00000125285	SOX21	7.3539	-2.31388	0.875337	-2.64341	0.0082075	0.0316663	3.1391	2.13878	2.10027	11.7525	17.4576	7.5351
ENSG00000125319	C17orf53	84.8199	-0.694598	0.235418	-2.95048	0.00317277	0.0140639	54.411	74.8573	65.1084	95.8285	104.746	113.968
ENSG00000125384	PTGER2	47.5719	-2.00381	0.337456	-5.93799	2.88531e-09	3.75205e-08	24.0664	16.0408	16.8022	65.9951	83.4085	79.1185
ENSG00000125388	GRK4	203.67	0.629924	0.153924	4.09242	4.26889e-05	0.00029222	235.432	270.556	236.281	147.359	160.028	172.365
ENSG00000125538	IL1B	114.283	0.623264	0.195949	3.18076	0.00146892	0.00711886	132.888	142.229	140.718	94.9244	89.2277	85.7117
ENSG00000125618	PAX8	239.623	1.46533	0.151925	9.64508	5.15734e-22	1.85958e-20	364.135	380.703	310.84	140.127	126.083	115.852
ENSG00000125629	INSIG2	452.434	0.741166	0.138309	5.35876	8.37942e-08	9.04593e-07	668.627	504.752	525.068	372.465	372.429	271.264
ENSG00000125637	PSD4	268.647	0.973357	0.132369	7.35339	1.93247e-13	3.82383e-12	344.254	359.315	364.397	184.425	185.245	174.249
ENSG00000125675	GRIA3	224.59	1.52631	0.150558	10.1377	3.75926e-24	1.53952e-22	328.559	321.886	349.695	105.773	115.414	126.213
ENSG00000125740	FOSB	326.855	-0.760432	0.128443	-5.92037	3.21209e-09	4.16056e-08	255.313	248.098	224.729	431.228	366.61	435.152
ENSG00000125827	TMX4	721.895	-0.541959	0.0872162	-6.21397	5.16628e-10	7.33211e-09	590.15	608.483	564.973	856.128	889.368	822.268
ENSG00000125845	BMP2	160.545	-0.99563	0.170611	-5.83569	5.35679e-09	6.77855e-08	108.822	105.87	107.114	228.723	202.702	210.041
ENSG00000125864	BFSP1	74.3179	-0.69956	0.24236	-2.88646	0.00389608	0.0167821	55.4573	57.7471	56.7073	86.788	94.0771	95.1306
ENSG00000125885	MCM8	277.822	-0.765904	0.134083	-5.71217	1.11546e-08	1.34435e-07	226.015	207.462	183.774	347.152	354.971	347.556
ENSG00000125895	TMEM74B	22.1204	1.38907	0.462988	3.00022	0.00269787	0.0122019	27.2055	29.9429	38.855	9.04042	12.6083	15.0702
ENSG00000125898	FAM110A	130.918	-0.518452	0.187726	-2.76175	0.00574933	0.0234459	108.822	109.078	105.014	142.839	146.45	173.307
ENSG00000125965	GDF5	263.183	-3.26479	0.173294	-18.8396	3.57886e-79	8.92709e-77	52.3183	51.3307	45.1558	445.693	468.446	516.154
ENSG00000125966	MMP24	116.087	0.748821	0.202906	3.69049	0.000223821	0.00132641	155.908	134.743	145.969	78.6517	79.5291	101.724
ENSG00000125968	ID1	811.95	-1.36789	0.0917641	-14.9065	2.98852e-50	3.56522e-48	413.314	468.393	478.862	1137.28	1120.2	1253.65
ENSG00000126010	GRPR	54.9107	1.12184	0.297398	3.77218	0.000161827	0.000983084	66.9674	76.9961	81.9106	44.2981	31.0357	28.2566
ENSG00000126016	AMOT	600.125	-1.35062	0.098955	-13.6488	2.05128e-42	1.82542e-40	349.486	355.037	309.79	847.087	837.965	901.386
ENSG00000126458	RRAS	1889.45	0.6341	0.0684298	9.26643	1.92473e-20	6.12897e-19	2164.93	2254.27	2475.17	1458.22	1444.13	1539.99
ENSG00000126561	STAT5A	30.1749	-1.24408	0.391928	-3.17425	0.00150223	0.00726108	19.8809	13.9021	19.9526	46.1061	39.7645	41.443
ENSG00000126562	WNK4	603.027	0.705032	0.109107	6.46181	1.03455e-10	1.58879e-09	753.383	691.895	797.053	414.955	429.651	531.224
ENSG00000126778	SIX1	3721.77	-0.790723	0.050362	-15.7008	1.49345e-55	2.10143e-53	2782.28	2663.85	2733.5	4682.94	4741.68	4726.39
ENSG00000126785	RHOJ	607.164	0.714404	0.0908213	7.86605	3.66026e-15	8.20966e-14	745.012	758.197	760.298	461.061	459.717	458.699
ENSG00000126787	DLGAP5	692.69	-1.356	0.100874	-13.4425	3.4056e-41	2.8752e-39	409.129	363.593	394.851	1092.99	997.023	898.561
ENSG00000126803	HSPA2	28.3502	-1.19349	0.410587	-2.90677	0.00365177	0.0158542	14.6491	19.249	17.8523	32.5455	35.8851	49.92
ENSG00000126822	PLEKHG3	233.816	0.522986	0.142065	3.68131	0.000232035	0.00136873	264.73	271.625	290.888	188.041	180.395	207.215
ENSG00000126950	TMEM35	355.038	-1.04191	0.119127	-8.74624	2.20579e-18	6.18635e-17	226.015	222.433	247.832	466.486	494.632	472.827
ENSG00000126953	TIMM8A	11.9202	3.10195	0.987741	3.14045	0.00168691	0.00805675	4.18546	2.13878	57.7575	3.61617	1.93973	1.88377
ENSG00000127329	PTPRB	666.281	1.42966	0.0922846	15.4918	3.93935e-54	5.31586e-52	955.331	1025.54	934.621	360.713	358.851	362.627
ENSG00000127526	SLC35E1	1584.99	0.672269	0.0650961	10.3273	5.30192e-25	2.26716e-23	1944.15	2002.97	1896.55	1262.04	1194.88	1209.38
ENSG00000127561	SYNGR3	95.8279	0.673509	0.2382	2.8275	0.00469137	0.0197025	103.59	118.702	131.267	79.5557	52.3728	89.4793
ENSG00000127564	PKMYT1	400.868	-0.963659	0.137334	-7.01691	2.26829e-12	4.13542e-11	256.359	317.609	241.531	520.728	454.867	614.111
ENSG00000127585	FBXL16	236.843	1.17262	0.152011	7.71403	1.21905e-14	2.63375e-13	332.744	328.303	323.442	141.031	123.173	172.365
ENSG00000127586	CHTF18	646.321	-0.697676	0.103367	-6.74949	1.48365e-11	2.48984e-10	484.467	478.017	516.667	787.421	710.912	900.444
ENSG00000127663	KDM4B	2232.3	0.733704	0.0641797	11.432	2.89276e-30	1.68878e-28	2737.29	2751.54	2875.27	1636.32	1591.55	1801.83
ENSG00000127920	GNG11	1230.83	-0.62143	0.0760075	-8.1759	2.93656e-16	7.17278e-15	941.729	974.214	993.429	1547.72	1552.76	1375.16
ENSG00000128165	ADM2	97.3874	2.93634	0.260654	11.2653	1.94749e-29	1.07229e-27	173.697	159.339	183.774	19.8889	18.4275	29.1985
ENSG00000128262	POM121L9P	6.65296	-2.40832	0.922127	-2.61171	0.00900918	0.0342536	1.04637	2.13878	3.15041	14.4647	9.69867	9.41887
ENSG00000128274	A4GALT	52.3975	-1.5457	0.325382	-4.7504	2.03016e-06	1.76745e-05	29.2982	29.9429	21.0027	73.2274	60.1317	100.782
ENSG00000128294	TPST2	559.964	0.559589	0.102723	5.44754	5.10713e-08	5.66187e-07	643.514	646.981	710.942	415.859	445.169	497.317
ENSG00000128342	LIF	2402.65	-0.812813	0.0640586	-12.6886	6.84159e-37	5.05081e-35	1732.78	1685.36	1811.48	3061.09	2876.62	3248.57
ENSG00000128408	RIBC2	11.5328	-2.30869	0.702926	-3.28441	0.00102197	0.00516097	5.23183	4.27756	2.10027	13.5606	24.2467	19.7796
ENSG00000128510	CPA4	6988.28	0.517183	0.0473811	10.9154	9.73124e-28	4.84004e-26	8004.69	8096.35	8581.71	5701.79	5728.03	5817.1
ENSG00000128567	PODXL	4315.74	1.72957	0.0542916	31.857	1.05441e-222	1.44657e-219	6569.08	6544.67	6781.78	1986.18	1903.85	2108.89
ENSG00000128573	FOXP2	35.4443	-1.41722	0.376849	-3.7607	0.000169435	0.00102817	24.0664	11.7633	22.0529	52.4344	54.3125	48.0363
ENSG00000128578	STRIP2	124.102	-0.508543	0.195745	-2.59798	0.00937729	0.035473	93.1265	119.772	94.5122	147.359	154.209	135.632
ENSG00000128590	DNAJB9	347.107	0.7643	0.122741	6.22694	4.75629e-10	6.77947e-09	454.122	460.907	395.901	265.788	265.743	240.181
ENSG00000128595	CALU	22201.5	0.588455	0.0497812	11.8208	3.04659e-32	1.92908e-30	27186.7	27094.1	25722	18191.1	18428.4	16586.6
ENSG00000128606	LRRC17	591.586	-0.721976	0.101742	-7.09613	1.28295e-12	2.38797e-11	500.162	434.172	405.352	757.587	745.827	706.416
ENSG00000128708	HAT1	727.424	-0.552201	0.109365	-5.04915	4.43789e-07	4.29013e-06	688.508	558.222	522.968	942.916	876.759	775.173
ENSG00000128739	SNRPN	122.079	0.962974	0.193389	4.97947	6.37596e-07	5.99472e-06	159.047	150.784	174.323	86.788	81.4688	80.0604
ENSG00000128872	TMOD2	584.741	0.646212	0.10371	6.23094	4.63636e-10	6.61424e-09	779.542	700.45	660.536	464.678	488.813	414.43
ENSG00000128951	DUT	624.549	-0.827141	0.097404	-8.49186	2.03348e-17	5.41703e-16	460.401	458.768	431.606	821.774	845.724	729.021
ENSG00000128965	CHAC1	168.271	1.67309	0.180839	9.25181	2.20722e-20	7.01496e-19	265.777	220.294	282.487	75.9395	75.6496	89.4793
ENSG00000129116	PALLD	4002.77	0.534376	0.055957	9.54975	1.30008e-21	4.5636e-20	4854.09	4936.3	4416.87	3245.51	3259.72	3304.14
ENSG00000129173	E2F8	64.3965	-1.55259	0.277977	-5.58529	2.33307e-08	2.70678e-07	30.3446	39.5674	28.3537	95.8285	102.806	89.4793
ENSG00000129195	FAM64A	276.603	-1.35917	0.141071	-9.63465	5.70888e-22	2.03873e-20	164.279	166.825	134.417	382.41	384.067	427.617
ENSG00000129355	CDKN2D	207.693	-0.641963	0.15419	-4.16344	3.13486e-05	0.000219333	144.398	171.102	171.172	234.147	253.135	272.205
ENSG00000129422	MTUS1	90.5593	-1.96385	0.245143	-8.01102	1.1376e-15	2.64523e-14	38.7155	39.5674	32.5542	130.182	162.938	139.399
ENSG00000129534	MIS18BP1	333.748	-1.12771	0.128689	-8.76303	1.90078e-18	5.3675e-17	229.154	198.907	200.576	476.43	482.994	414.43
ENSG00000129596	CDO1	43.0384	-0.887199	0.334566	-2.65179	0.00800659	0.0310439	31.391	22.4572	36.7548	63.2829	58.192	46.1525
ENSG00000129667	RHBDF2	590.59	0.660562	0.102726	6.43035	1.27309e-10	1.92813e-09	724.085	716.491	729.845	429.42	421.892	521.806
ENSG00000129757	CDKN1C	62.7584	-1.58861	0.309162	-5.13843	2.77037e-07	2.75747e-06	36.6228	38.498	18.9024	112.101	96.0168	74.4091
ENSG00000129810	SGOL1	51.8426	-0.941767	0.298803	-3.15179	0.0016227	0.00778397	43.9473	29.9429	32.5542	65.9951	70.8003	67.8159
ENSG00000129925	TMEM8A	2457.4	0.511322	0.0718632	7.11522	1.11738e-12	2.08565e-11	2698.58	2985.74	2981.34	2035.9	1836.93	2205.9
ENSG00000130052	STARD8	286.161	-0.722673	0.133798	-5.40121	6.61925e-08	7.25035e-07	194.624	214.947	238.381	376.986	350.122	341.905
ENSG00000130066	SAT1	2787.19	0.872761	0.0572015	15.2577	1.46411e-52	1.82603e-50	3614.14	3579.25	3622.97	2021.44	2026.05	1859.29
ENSG00000130158	DOCK6	575.901	0.5612	0.0967075	5.80307	6.51132e-09	8.15798e-08	701.065	697.242	661.586	485.471	430.621	479.421
ENSG00000130176	CNN1	633.701	0.526037	0.0907444	5.79691	6.75491e-09	8.43109e-08	713.621	767.822	762.399	506.264	522.758	529.341
ENSG00000130193	THEM6	56.1916	-0.968909	0.287802	-3.36658	0.000761065	0.00397003	37.6691	41.7062	34.6545	70.5153	65.9509	86.6536
ENSG00000130203	APOE	84.4196	0.666116	0.268872	2.47745	0.0132326	0.0477004	97.3119	69.5103	143.869	65.9951	60.1317	69.6997
ENSG00000130270	ATP8B3	110.689	-0.66043	0.212141	-3.11317	0.0018509	0.00875864	99.4047	82.343	75.6098	147.359	144.51	114.91
ENSG00000130309	COLGALT1	3804.03	0.518965	0.0605838	8.56607	1.07081e-17	2.89946e-16	4323.58	4411.23	4707.76	2982.43	3035.68	3363.48
ENSG00000130363	RSPH3	319.971	0.618156	0.141519	4.368	1.25391e-05	9.4304e-05	403.897	382.842	375.949	295.622	260.894	200.622
ENSG00000130413	STK33	112.752	-0.845858	0.219566	-3.8524	0.000116964	0.000731882	88.941	94.1063	58.8076	144.647	160.028	129.98
ENSG00000130475	FCHO1	31.4384	-1.02308	0.397743	-2.5722	0.0101053	0.0377585	15.6955	17.1102	29.4038	41.5859	34.9152	49.92
ENSG00000130477	UNC13A	413.291	1.13918	0.117908	9.66155	4.39186e-22	1.60318e-20	510.626	577.471	617.48	258.556	242.467	273.147
ENSG00000130513	GDF15	1502.68	1.53412	0.0832176	18.4351	6.87265e-76	1.50859e-73	2064.48	2228.61	2409.01	743.123	711.882	859.001
ENSG00000130635	COL5A1	35677.5	1.52356	0.0492307	30.9474	2.75639e-210	3.24132e-207	51639.2	53924	53259.7	18052.8	17500.3	19689.2
ENSG00000130707	ASS1	210.735	0.579926	0.153178	3.78597	0.000153112	0.000934622	252.174	243.821	261.484	151.879	161.968	193.087
ENSG00000130751	NPAS1	78.5762	0.85599	0.247549	3.45787	0.000544474	0.0029418	94.1729	87.69	121.816	59.6668	58.192	49.92
ENSG00000130758	MAP3K10	560.747	0.523991	0.107577	4.87084	1.11126e-06	1.01244e-05	590.15	700.45	694.14	468.294	414.133	497.317
ENSG00000130816	DNMT1	3262.85	-0.673778	0.0521785	-12.913	3.80392e-38	2.94009e-36	2545.81	2494.89	2502.47	3915.41	4028.83	4089.67
ENSG00000131015	ULBP2	174.937	0.868786	0.167405	5.18973	2.106e-07	2.14019e-06	214.505	206.392	257.283	121.142	122.203	128.097
ENSG00000131094	C1QL1	33.8822	-1.75804	0.396779	-4.43078	9.38922e-06	7.27411e-05	16.7418	14.9715	14.7019	57.8587	36.8549	62.1646
ENSG00000131153	GINS2	253.166	-1.13827	0.144177	-7.89497	2.90389e-15	6.54887e-14	165.326	145.437	163.821	378.794	316.176	349.44
ENSG00000131351	HAUS8	122.999	-1.00188	0.200542	-4.99587	5.85698e-07	5.53204e-06	96.2656	73.7879	75.6098	150.071	175.546	166.714
ENSG00000131386	GALNT15	423.255	1.07367	0.114545	9.37336	7.02601e-21	2.29048e-19	549.342	535.764	636.382	267.596	274.472	275.973
ENSG00000131398	KCNC3	111.281	1.38258	0.228611	6.04773	1.46898e-09	1.97742e-08	176.836	135.813	170.122	67.8031	43.644	73.4672
ENSG00000131470	PSMC3IP	149.344	-0.59779	0.174583	-3.42409	0.000616855	0.00328437	117.193	113.355	126.016	192.561	174.576	172.365
ENSG00000131473	ACLY	237.468	0.827109	0.180173	4.59065	4.41874e-06	3.6228e-05	311.817	217.086	382.249	169.96	160.028	183.668
ENSG00000131747	TOP2A	2957.34	-1.34805	0.0677228	-19.9055	3.64889e-88	1.05389e-85	1734.87	1663.97	1605.66	4512.98	4378.95	3847.61
ENSG00000131944	C19orf40	44.3469	-0.925804	0.317332	-2.91746	0.00352891	0.0154348	29.2982	27.8041	34.6545	61.4749	59.1619	53.6876
ENSG00000132122	SPATA6	20.4068	-1.26744	0.490903	-2.58186	0.00982704	0.0369029	9.41729	14.9715	11.5515	21.697	26.1864	38.6174
ENSG00000132130	LHX1	16.8011	4.35846	0.822072	5.30179	1.1467e-07	1.21402e-06	38.7155	39.5674	17.8523	0.904042	0	3.76755
ENSG00000132170	PPARG	257.603	-0.669875	0.138461	-4.83802	1.31142e-06	1.18042e-05	185.207	222.433	189.024	313.703	308.418	326.835
ENSG00000132274	TRIM22	1597.27	0.692323	0.0655241	10.5659	4.28654e-26	1.92812e-24	2040.41	1892.82	1986.86	1250.29	1212.33	1200.91
ENSG00000132329	RAMP1	36.4982	-0.97382	0.355459	-2.73961	0.00615115	0.0247959	18.8346	26.7347	28.3537	51.5304	42.6741	50.8619
ENSG00000132334	PTPRE	102.613	2.06575	0.234674	8.80265	1.33618e-18	3.79267e-17	151.723	176.449	169.072	49.7223	31.0357	37.6755
ENSG00000132357	CARD6	67.9776	-0.800952	0.262239	-3.05428	0.00225599	0.0104503	50.2255	43.845	54.6071	75.9395	83.4085	99.8401
ENSG00000132386	SERPINF1	580.988	-0.859311	0.0961826	-8.93417	4.10255e-19	1.19593e-17	424.824	395.674	417.954	714.193	779.773	753.51
ENSG00000132436	FIGNL1	253.659	-0.643395	0.136549	-4.71184	2.45494e-06	2.10205e-05	212.412	195.698	185.874	300.142	312.297	315.532
ENSG00000132470	ITGB4	24.8396	-1.55134	0.456497	-3.39835	0.000677933	0.00357718	12.5564	8.55512	16.8022	47.0102	34.9152	29.1985
ENSG00000132475	H3F3B	8135.17	-0.513845	0.0437045	-11.7573	6.48031e-32	4.02586e-30	6579.54	6745.71	6779.68	9732.92	9526.03	9447.13
ENSG00000132646	PCNA	1644.86	-0.700456	0.0677776	-10.3346	4.91321e-25	2.10641e-23	1279.7	1180.61	1299.02	2043.13	2108.49	1958.18
ENSG00000132669	RIN2	2126.82	-0.619907	0.0593037	-10.4531	1.41824e-25	6.27649e-24	1704.53	1707.82	1618.26	2631.67	2553.66	2544.98
ENSG00000132688	NES	5590.6	0.985389	0.0528468	18.6462	1.35698e-77	3.06027e-75	7187.48	7409.8	7690.15	3807.82	3554.56	3893.76
ENSG00000132718	SYT11	333.668	1.79066	0.129957	13.7788	3.41801e-43	3.16128e-41	545.156	522.932	485.163	161.824	151.299	135.632
ENSG00000132780	NASP	1702.87	-0.892743	0.0636449	-14.0269	1.06661e-44	1.03292e-42	1235.76	1170.98	1169.85	2230.27	2170.56	2239.81
ENSG00000132821	VSTM2L	189.098	0.877355	0.176082	4.98267	6.27139e-07	5.89976e-06	215.551	248.098	270.935	113.909	122.203	163.888
ENSG00000132846	ZBED3	148.025	-1.06614	0.191609	-5.56416	2.63411e-08	3.02831e-07	84.7556	108.008	94.5122	235.955	177.486	187.436
ENSG00000132932	ATP8A2	97.2408	1.55799	0.225661	6.90413	5.05126e-12	8.86556e-11	145.445	136.882	153.32	52.4344	40.7344	54.6295
ENSG00000132965	ALOX5AP	19.9295	1.64701	0.503538	3.27089	0.00107211	0.0053828	25.1128	26.7347	38.855	11.7525	5.8192	11.3026
ENSG00000132967	HMGB1P5	831.954	-0.753586	0.0935035	-8.05944	7.6642e-16	1.82335e-14	639.329	567.846	651.084	1084.85	1110.5	938.12
ENSG00000133026	MYH10	3313.91	-0.521137	0.0537953	-9.68741	3.41081e-22	1.26754e-20	2636.84	2843.51	2685.2	3876.53	3957.06	3884.34
ENSG00000133103	COG6	767.435	0.746323	0.0968539	7.70565	1.30179e-14	2.80515e-13	965.795	1034.1	885.265	619.269	589.679	510.503
ENSG00000133110	POSTN	303.576	-3.28118	0.159678	-20.5488	7.88865e-94	2.45039e-91	51.2719	57.7471	60.9079	563.218	537.306	551.004
ENSG00000133119	RFC3	333.919	-1.02189	0.145197	-7.03796	1.95079e-12	3.58436e-11	231.247	258.792	171.172	461.061	477.174	404.07
ENSG00000133138	TBC1D8B	478.534	0.863562	0.126352	6.83456	8.22548e-12	1.41797e-10	693.74	567.846	591.227	366.137	375.338	276.915
ENSG00000133169	BEX1	123.406	-1.26605	0.202783	-6.2434	4.28153e-10	6.13997e-09	72.1992	70.5797	74.5597	149.167	195.913	178.017
ENSG00000133216	EPHB2	2267.76	0.623609	0.0605008	10.3074	6.52126e-25	2.75281e-23	2721.6	2663.85	2865.82	1780.96	1725.39	1848.92
ENSG00000133302	ANKRD32	120.238	-0.696159	0.205798	-3.38273	0.000717693	0.00376166	87.8947	94.1063	93.4621	178.096	143.54	124.329
ENSG00000133424	LARGE	404.154	0.833984	0.111925	7.45128	9.24375e-14	1.86039e-12	495.977	522.932	534.519	278.445	282.231	310.823
ENSG00000133687	TMTC1	16.3859	1.59748	0.530863	3.00922	0.00261923	0.011915	26.1591	25.6654	22.0529	7.23234	8.7288	8.47699
ENSG00000133710	SPINK5	37.1792	-1.24181	0.39064	-3.17891	0.0014783	0.00715519	34.53	13.9021	17.8523	63.2829	41.7043	51.8038
ENSG00000133739	LRRCC1	65.7492	-1.20923	0.273724	-4.4177	9.97555e-06	7.65987e-05	46.0401	32.0817	40.9553	101.253	95.0469	79.1185
ENSG00000133808	MICALCL	54.4232	0.805785	0.291627	2.76307	0.00572612	0.0233687	62.7819	63.094	81.9106	46.1061	36.8549	35.7917
ENSG00000133816	MICAL2	8035.75	0.825821	0.0459454	17.974	3.11654e-72	6.49464e-70	9935.24	10521.7	10368	5815.7	5679.54	5894.33
ENSG00000134013	LOXL2	26971.6	0.593857	0.0539838	11.0007	3.79364e-28	1.92761e-26	31915.2	32584.3	32837.8	21052.4	20040.4	23399.3
ENSG00000134056	MRPS36	142.622	-0.586581	0.193503	-3.03138	0.00243438	0.0111698	100.451	131.535	110.264	200.697	165.847	146.934
ENSG00000134057	CCNB1	1499.07	-1.19449	0.0674199	-17.7172	3.08952e-70	5.98385e-68	905.106	896.149	933.571	2074.78	2156.01	2028.83
ENSG00000134107	BHLHE40	1339.09	1.5221	0.0719888	21.1435	3.16699e-99	1.10932e-96	1903.34	2009.38	2046.72	670.799	684.726	719.602
ENSG00000134138	MEIS2	1695	-0.523951	0.0631468	-8.29736	1.0645e-16	2.67146e-15	1363.41	1418.01	1390.38	1990.7	1950.4	2057.08
ENSG00000134183	GNAT2	39.0751	0.961879	0.342538	2.8081	0.00498354	0.0207654	55.4573	43.845	55.6572	31.6415	26.1864	21.6634
ENSG00000134184	GSTM1	60.5706	-1.10933	0.281853	-3.93584	8.29066e-05	0.000537148	34.53	39.5674	40.9553	75.0355	98.9264	74.4091
ENSG00000134222	PSRC1	395.318	-0.610641	0.117173	-5.21146	1.8736e-07	1.91228e-06	316.002	284.458	338.144	472.814	449.048	511.445
ENSG00000134259	NGF	145.781	0.654616	0.178149	3.67455	0.00023827	0.00140304	190.438	170.033	174.323	103.061	112.505	124.329
ENSG00000134291	TMEM106C	480.101	-0.726333	0.105078	-6.91231	4.76825e-12	8.40673e-11	353.671	378.564	352.846	568.642	639.142	587.738
ENSG00000134333	LDHA	22330.3	-0.629253	0.0451675	-13.9315	4.07479e-44	3.87764e-42	17546.5	17271.7	17790.4	27718.8	27910.8	25743.7
ENSG00000134363	FST	1959.23	-1.0104	0.0661378	-15.2771	1.08632e-52	1.3652e-50	1389.57	1291.82	1218.16	2639.8	2671.98	2544.04
ENSG00000134463	ECHDC3	16.451	-7.40468	1.27214	-5.82067	5.86126e-09	7.38851e-08	0	0	0	25.3132	30.0659	43.3268
ENSG00000134548	C12orf39	5.69795	2.64232	1.05721	2.49932	0.0124431	0.0452009	18.8346	5.34695	5.25068	0.904042	2.9096	0.941887
ENSG00000134569	LRP4	676.001	0.523523	0.0975312	5.36776	7.97226e-08	8.62901e-07	761.754	767.822	862.162	511.688	545.065	607.517
ENSG00000134574	DDB2	523.785	-0.706587	0.109018	-6.48137	9.08947e-11	1.39981e-09	395.526	355.037	443.157	607.516	693.455	648.018
ENSG00000134690	CDCA8	553.99	-1.13933	0.103076	-11.0533	2.11412e-28	1.09106e-26	337.976	383.911	316.091	744.931	754.556	786.476
ENSG00000134755	DSC2	8.10571	2.6916	0.850216	3.16578	0.00154666	0.00745396	14.6491	11.7633	15.752	3.61617	0.969867	1.88377
ENSG00000134762	DSC3	256.396	3.43179	0.180186	19.0458	7.12073e-81	1.8317e-78	514.812	484.434	408.503	39.7778	47.5235	43.3268
ENSG00000134775	FHOD3	446.448	0.720044	0.109633	6.56774	5.10848e-11	8.11002e-10	593.289	551.805	521.918	348.056	312.297	351.324
ENSG00000134802	SLC43A3	104.932	-0.73748	0.224981	-3.27796	0.00104559	0.00526411	83.7092	58.8164	93.4621	128.374	117.354	147.876
ENSG00000134853	PDGFRA	1504.51	-1.2026	0.0727184	-16.5378	1.96184e-61	3.22978e-59	951.146	941.063	842.209	2187.78	2092.97	2011.87
ENSG00000134871	COL4A2	21578.7	0.732603	0.047776	15.3341	4.52335e-53	5.8178e-51	26243.9	27321.8	27262.6	15684.2	15747.7	17212
ENSG00000134901	KDELC1	417.169	0.68302	0.109939	6.21271	5.20775e-10	7.38453e-09	539.924	505.821	496.714	337.208	320.056	303.288
ENSG00000134986	NREP	2927.43	0.71765	0.0594077	12.0801	1.34571e-33	8.89734e-32	3758.54	3641.27	3523.21	2320.68	2236.51	2084.4
ENSG00000135069	PSAT1	774.28	1.00766	0.087942	11.4582	2.13821e-30	1.27081e-28	1074.62	1005.23	1022.83	539.713	528.577	474.711
ENSG00000135074	ADAM19	11042.2	1.37397	0.0445092	30.8694	3.07838e-209	3.37862e-206	15633.7	16135	16038.7	6024.54	6051.97	6369.04
ENSG00000135097	MSI1	5.48634	-4.8125	1.42031	-3.38834	0.000703173	0.00369615	0	0	1.05014	11.7525	11.6384	8.47699
ENSG00000135119	RNFT2	54.2619	-0.874312	0.297962	-2.93431	0.00334289	0.0147347	33.4837	32.0817	49.3564	73.2274	62.0715	75.351
ENSG00000135248	FAM71F1	8.38069	1.96346	0.771838	2.54387	0.0109631	0.0403501	16.7418	11.7633	11.5515	4.52021	1.93973	3.76755
ENSG00000135298	BAI3	76.1701	0.838951	0.250756	3.34568	0.0008208	0.00424531	96.2656	88.7594	108.164	63.2829	57.2221	43.3268
ENSG00000135314	KHDC1	36.2717	-2.14641	0.405406	-5.29447	1.19365e-07	1.25742e-06	19.8809	13.9021	6.30082	53.3385	61.1016	63.1065
ENSG00000135333	EPHA7	13.988	-1.67263	0.589026	-2.83966	0.00451616	0.0190591	7.32456	5.34695	7.35095	20.793	25.2165	17.8959
ENSG00000135346	CGA	9.08719	-2.24577	0.787991	-2.84999	0.00437203	0.0185482	5.23183	3.20817	1.05014	16.2728	17.4576	11.3026
ENSG00000135362	PRR5L	509.554	1.24545	0.105954	11.7547	6.68239e-32	4.13579e-30	648.746	756.059	745.597	301.95	303.568	301.404
ENSG00000135378	PRRG4	9.61415	-3.02555	0.860462	-3.51619	0.000437782	0.0024234	4.18546	0	2.10027	21.697	17.4576	12.2445
ENSG00000135424	ITGA7	380.467	-1.68705	0.135059	-12.4912	8.33386e-36	5.86326e-34	179.975	147.576	213.178	540.617	574.161	627.297
ENSG00000135451	TROAP	391.376	-1.18609	0.118192	-10.0353	1.06627e-23	4.26069e-22	218.69	264.139	234.18	519.824	554.764	556.655
ENSG00000135457	TFCP2	455.706	-1.03927	0.105772	-9.8255	8.74414e-23	3.32459e-21	287.75	311.192	296.138	629.213	607.136	602.808
ENSG00000135472	FAIM2	181.58	-1.6471	0.181785	-9.06067	1.29656e-19	3.93825e-18	99.4047	73.7879	90.3117	236.859	276.412	312.707
ENSG00000135476	ESPL1	478.465	-1.20962	0.121012	-9.99586	1.58905e-23	6.30375e-22	252.174	306.915	307.69	663.567	592.588	747.859
ENSG00000135480	KRT7	640.884	1.85734	0.0975488	19.0402	7.92855e-81	2.00812e-78	974.166	999.88	1039.63	271.213	260.894	299.52
ENSG00000135486	HNRNPA1	15486.7	-0.663723	0.042235	-15.715	1.19385e-55	1.70908e-53	12103.3	11838.1	12015.7	18903.5	19551.5	18508.1
ENSG00000135631	RAB11FIP5	2668.44	0.525565	0.0657391	7.9947	1.29885e-15	3.00746e-14	2962.26	3248.81	3236.52	2099.19	2098.79	2365.08
ENSG00000135636	DYSF	610.869	1.97636	0.102425	19.2957	5.84057e-83	1.55086e-80	920.801	942.132	1059.59	246.803	244.406	251.484
ENSG00000135678	CPM	58.6724	-0.908912	0.303691	-2.99288	0.00276355	0.0124682	36.6228	29.9429	55.6572	62.3789	90.1976	77.2348
ENSG00000135821	GLUL	1779.3	-0.734722	0.0667565	-11.006	3.57539e-28	1.82234e-26	1384.34	1241.56	1380.93	2159.76	2265.61	2243.58
ENSG00000135842	FAM129A	367.119	-1.32939	0.127603	-10.4182	2.04835e-25	8.96861e-24	224.968	229.919	172.222	522.536	523.728	529.341
ENSG00000135903	PAX3	109.179	1.6934	0.215888	7.84392	4.36712e-15	9.71566e-14	149.63	176.449	174.323	49.7223	46.5536	58.397
ENSG00000136002	ARHGEF4	74.4597	-0.863953	0.259188	-3.3333	0.00085821	0.0044166	58.5964	62.0246	37.8049	88.5961	99.8963	99.8401
ENSG00000136010	ALDH1L2	874.35	1.53368	0.0946633	16.2014	4.93045e-59	7.51574e-57	1395.85	1320.7	1182.45	446.597	491.722	408.779
ENSG00000136052	SLC41A2	99.4535	1.04273	0.224344	4.64791	3.3532e-06	2.81221e-05	158.001	120.841	122.866	69.6112	69.8304	55.5714
ENSG00000136068	FLNB	15444.4	0.662724	0.0458403	14.4572	2.25686e-47	2.39708e-45	18537.4	18850.1	19404.4	11769.7	11588	12516.7
ENSG00000136098	NEK3	224.805	-0.63717	0.14913	-4.27259	1.93214e-05	0.000140189	168.465	183.935	175.373	243.187	278.352	299.52
ENSG00000136104	RNASEH2B	123.72	-0.555146	0.199342	-2.78489	0.00535453	0.0220269	91.0338	97.3145	112.365	169.056	142.57	129.98
ENSG00000136108	CKAP2	1138.63	-0.84861	0.0926314	-9.16114	5.13498e-20	1.59504e-18	921.848	813.806	703.591	1524.21	1511.05	1357.26
ENSG00000136114	THSD1	121.511	-0.569551	0.201951	-2.82025	0.00479862	0.0201068	97.3119	98.3839	97.6626	117.525	157.118	161.063
ENSG00000136122	BORA	104.71	-0.51649	0.204661	-2.52363	0.011615	0.042474	91.0338	82.343	85.061	117.525	126.083	126.213
ENSG00000136158	SPRY2	884.186	-0.818424	0.0821227	-9.96587	2.14988e-23	8.40701e-22	670.72	604.205	644.783	1147.23	1086.25	1151.93
ENSG00000136159	NUDT15	286.53	-0.51117	0.143525	-3.56154	0.000368686	0.00208365	217.644	233.127	258.333	392.354	321.026	296.695
ENSG00000136231	IGF2BP3	1778.1	-0.732955	0.0663375	-11.0489	2.21977e-28	1.142e-26	1346.67	1347.43	1313.72	2312.54	2269.49	2078.75
ENSG00000136244	IL6	18.3392	1.88457	0.523115	3.60258	0.000315073	0.00180734	28.2519	32.0817	26.2534	9.04042	9.69867	4.70944
ENSG00000136379	ABHD17C	333.187	-0.706635	0.12369	-5.71296	1.11026e-08	1.34004e-07	260.545	254.515	244.682	444.789	379.218	415.372
ENSG00000136383	ALPK3	48.17	1.33623	0.331849	4.02661	5.65863e-05	0.000378763	61.7355	70.5797	74.5597	22.601	39.7645	19.7796
ENSG00000136425	CIB2	65.576	-0.735779	0.264597	-2.78075	0.00542335	0.0222655	56.5037	41.7062	49.3564	75.9395	79.5291	90.4212
ENSG00000136492	BRIP1	361.872	-0.686869	0.122822	-5.59239	2.2396e-08	2.60495e-07	267.869	301.568	262.534	448.405	483.963	406.895
ENSG00000136531	SCN2A	182.671	0.527043	0.159617	3.30193	0.000960208	0.00487898	223.922	217.086	205.827	138.318	164.877	145.993
ENSG00000136603	SKIL	1153.33	0.741031	0.0997602	7.42812	1.10151e-13	2.20341e-12	1681.51	1421.22	1226.56	850.704	925.253	814.733
ENSG00000136738	STAM	77.2165	-0.92239	0.327444	-2.81694	0.00484832	0.0202893	66.9674	33.1511	59.8578	128.374	122.203	52.7457
ENSG00000136770	DNAJC1	461.72	0.568367	0.113842	4.9926	5.95706e-07	5.62012e-06	507.487	533.626	613.279	346.248	364.67	405.012
ENSG00000136824	SMC2	942.956	-0.596856	0.0841676	-7.09128	1.32878e-12	2.46626e-11	753.383	754.989	743.496	1168.93	1206.51	1030.42
ENSG00000136826	KLF4	130.859	-1.39366	0.205731	-6.77418	1.25116e-11	2.12349e-10	66.9674	75.9267	73.5095	156.399	189.124	223.227
ENSG00000136869	TLR4	580.988	0.509182	0.105293	4.83587	1.32563e-06	1.19061e-05	731.409	655.536	660.536	519.824	499.481	419.14
ENSG00000136938	ANP32B	1873.75	-0.673199	0.0620986	-10.8408	2.20503e-27	1.06769e-25	1387.48	1462.93	1482.79	2345.08	2312.16	2252.05
ENSG00000136943	CTSV	22.7021	-1.48346	0.478045	-3.10318	0.00191452	0.00902598	8.37092	11.7633	15.752	28.9293	26.1864	45.2106
ENSG00000136944	LMX1B	7.98331	3.22239	0.967099	3.33201	0.000862197	0.00443435	16.7418	19.249	7.35095	3.61617	0	0.941887
ENSG00000136982	DSCC1	90.0802	-1.231	0.250275	-4.91859	8.71695e-07	8.05767e-06	46.0401	62.0246	53.5569	160.919	110.565	107.375
ENSG00000137135	ARHGEF39	55.3914	-1.38795	0.297242	-4.66944	3.02025e-06	2.54725e-05	30.3446	35.2899	26.2534	78.6517	91.1675	70.6416
ENSG00000137193	PIM1	335.917	-0.524285	0.12077	-4.34118	1.41721e-05	0.000105334	255.313	295.152	276.186	388.738	407.344	392.767
ENSG00000137198	GMPR	49.6904	-2.08041	0.329304	-6.31759	2.65679e-10	3.88788e-09	15.6955	21.3878	19.9526	75.0355	75.6496	90.4212
ENSG00000137267	TUBB2A	918.637	0.605046	0.079728	7.58888	3.22692e-14	6.75029e-13	1084.03	1122.86	1118.39	692.496	725.46	768.58
ENSG00000137273	FOXF2	20.1291	-2.32895	0.528564	-4.40619	1.05205e-05	8.0265e-05	8.37092	5.34695	6.30082	28.0253	39.7645	32.9661
ENSG00000137309	HMGA1	38613.8	-0.677384	0.0508114	-13.3313	1.52129e-40	1.24602e-38	28940.4	29304.5	30889.7	45253.6	46441.1	50853.4
ENSG00000137310	TCF19	13.056	-1.75192	0.702313	-2.49451	0.0126132	0.0457181	5.23183	4.27756	8.40109	7.23234	15.5179	37.6755
ENSG00000137393	RNF144B	63.1711	0.729562	0.267745	2.72484	0.00643325	0.0257377	83.7092	83.4124	69.309	49.7223	52.3728	40.5012
ENSG00000137462	TLR2	6.81761	-3.57728	1.10284	-3.24369	0.00117993	0.00587042	2.09273	0	1.05014	9.94446	17.4576	10.3608
ENSG00000137463	MGARP	20.0471	-1.75883	0.500899	-3.51135	0.000445835	0.00246301	11.51	9.62451	6.30082	28.9293	28.1261	35.7917
ENSG00000137507	LRRC32	264.074	1.04251	0.13399	7.78053	7.22207e-15	1.58108e-13	364.135	342.205	360.197	171.768	179.425	166.714
ENSG00000137573	SULF1	303.321	-0.575023	0.126466	-4.54687	5.44496e-06	4.39629e-05	253.22	232.058	245.732	383.314	363.7	341.905
ENSG00000137642	SORL1	130.154	-0.876291	0.189269	-4.62986	3.65915e-06	3.04399e-05	99.4047	91.9675	84.0109	172.672	176.516	156.353
ENSG00000137752	CASP1	5.7404	-2.46833	1.00285	-2.46132	0.0138427	0.0495095	3.1391	1.06939	1.05014	9.04042	12.6083	7.5351
ENSG00000137801	THBS1	62201.2	1.22505	0.0397047	30.854	4.94465e-209	5.08773e-206	86887	87755.2	86747.5	36950	36394.2	38473.3
ENSG00000137804	NUSAP1	781.856	-1.32305	0.0969233	-13.6505	2.00568e-42	1.79454e-40	442.612	475.878	421.105	1127.34	1222.03	1002.17
ENSG00000137807	KIF23	798.652	-0.993284	0.0961851	-10.3268	5.33073e-25	2.27357e-23	576.547	571.054	454.709	1058.63	1092.07	1038.9
ENSG00000137812	CASC5	540.351	-1.04836	0.115238	-9.09738	9.2537e-20	2.83167e-18	368.32	380.703	307.69	746.739	797.23	641.425
ENSG00000137819	PAQR5	106.093	-0.929596	0.222167	-4.18423	2.86141e-05	0.000201572	81.6165	54.5389	82.9607	154.591	132.872	129.98
ENSG00000137821	LRRC49	132.491	-0.973753	0.190043	-5.12386	2.9935e-07	2.96522e-06	88.941	99.4533	79.8103	169.96	189.124	167.656
ENSG00000137834	SMAD6	148.423	-0.742755	0.196079	-3.78804	0.00015184	0.000928236	130.796	100.523	101.863	197.985	148.39	210.983
ENSG00000137872	SEMA6D	31.119	-1.07494	0.380864	-2.82238	0.00476689	0.0199891	24.0664	17.1102	18.9024	42.49	43.644	40.5012
ENSG00000137877	SPTBN5	125.6	0.860084	0.209418	4.10702	4.00798e-05	0.00027585	150.677	185.004	150.169	73.2274	82.4387	112.085
ENSG00000137959	IFI44L	9.97877	-3.71786	0.929214	-4.00108	6.30537e-05	0.000419106	1.04637	2.13878	1.05014	14.4647	23.2768	17.8959
ENSG00000137960	GIPC2	7.70892	2.18327	0.850825	2.56607	0.0102859	0.038303	16.7418	12.8327	8.40109	5.42425	0.969867	1.88377
ENSG00000137965	IFI44	20.076	-1.17839	0.477693	-2.46683	0.0136314	0.0489024	14.6491	10.6939	11.5515	24.4091	26.1864	32.9661
ENSG00000137968	SLC44A5	13.936	-2.79421	0.680327	-4.10716	4.00561e-05	0.000275803	6.27819	2.13878	2.10027	23.5051	21.3371	28.2566
ENSG00000137975	CLCA2	17.3494	1.50778	0.519104	2.90457	0.00367758	0.015941	23.02	27.8041	26.2534	11.7525	6.78907	8.47699
ENSG00000138030	KHK	28.7034	-1.34898	0.405297	-3.32836	0.000873588	0.00448453	12.5564	17.1102	18.9024	41.5859	36.8549	45.2106
ENSG00000138092	CENPO	335.959	-0.684463	0.12562	-5.44868	5.07453e-08	5.62951e-07	280.426	236.335	256.233	386.026	411.223	445.513
ENSG00000138134	STAMBPL1	136.109	-0.760313	0.193897	-3.92122	8.81005e-05	0.000567448	81.6165	116.563	105.014	158.207	168.757	186.494
ENSG00000138160	KIF11	988.088	-1.29866	0.0871654	-14.8988	3.35373e-50	3.97212e-48	602.706	572.124	538.72	1502.52	1430.55	1281.91
ENSG00000138172	CALHM2	60.1183	-1.64094	0.286676	-5.72401	1.04038e-08	1.26125e-07	29.2982	27.8041	30.4539	83.1719	88.2579	101.724
ENSG00000138180	CEP55	592.095	-1.29508	0.0996104	-13.0015	1.19971e-38	9.36059e-37	356.81	324.025	347.595	857.936	881.609	784.592
ENSG00000138182	KIF20B	489.122	-1.07905	0.118748	-9.08689	1.01917e-19	3.11291e-18	344.254	301.568	297.188	760.299	633.323	598.098
ENSG00000138190	EXOC6	91.5043	-1.13086	0.243423	-4.64565	3.39002e-06	2.83731e-05	57.5501	71.6491	43.0556	144.647	112.505	119.62
ENSG00000138316	ADAMTS14	1025.2	1.17649	0.0809453	14.5344	7.33565e-48	7.94519e-46	1454.45	1408.39	1401.93	627.405	579.01	680.043
ENSG00000138336	TET1	79.2189	-0.642009	0.240169	-2.67316	0.00751405	0.0294113	68.0137	57.7471	59.8578	103.061	102.806	83.828
ENSG00000138346	DNA2	173.508	-0.736465	0.162403	-4.53478	5.76624e-06	4.6375e-05	132.888	129.396	128.117	208.834	230.828	210.983
ENSG00000138347	MYPN	598.037	-0.836785	0.0962413	-8.69465	3.47892e-18	9.59354e-17	401.804	455.56	430.556	734.082	778.803	787.418
ENSG00000138376	BARD1	192.322	-1.04404	0.156594	-6.66715	2.60815e-11	4.25973e-10	119.286	132.604	124.966	249.516	264.774	262.787
ENSG00000138448	ITGAV	3479.87	0.615551	0.079436	7.74902	9.2605e-15	2.00864e-13	4591.45	4383.43	3658.67	2850.44	2908.63	2486.58
ENSG00000138449	SLC40A1	36.8544	-1.05687	0.353198	-2.9923	0.00276881	0.0124816	23.02	24.596	24.1531	49.7223	58.192	41.443
ENSG00000138496	PARP9	128.877	-0.767783	0.192932	-3.97955	6.9047e-05	0.000455599	79.5237	100.523	106.064	157.303	169.727	160.121
ENSG00000138587	MNS1	19.9443	-3.71722	0.665349	-5.58688	2.31182e-08	2.68403e-07	3.1391	4.27756	1.05014	30.7374	46.5536	33.9079
ENSG00000138623	SEMA7A	6512.98	0.90023	0.0565305	15.9247	4.27222e-57	6.22421e-55	8154.32	8353	8936.66	4275.21	4541.88	4816.81
ENSG00000138640	FAM13A	321.176	-0.505947	0.123126	-4.10917	3.97082e-05	0.000274095	276.24	241.682	278.286	379.698	375.338	375.813
ENSG00000138642	HERC6	30.0162	-1.03675	0.413177	-2.5092	0.0121004	0.0440534	16.7418	12.8327	29.4038	35.2576	37.8248	48.0363
ENSG00000138650	PCDH10	414.34	1.46741	0.12686	11.5672	6.04411e-31	3.64484e-29	596.428	657.675	572.324	257.652	188.154	213.808
ENSG00000138658	C4orf21	165.651	-0.602871	0.187839	-3.20951	0.00132959	0.00652627	158.001	133.674	102.913	210.642	217.25	171.423
ENSG00000138678	AGPAT9	139.167	-2.02492	0.201247	-10.0618	8.14667e-24	3.26323e-22	55.4573	65.2328	44.1057	227.819	218.22	224.169
ENSG00000138696	BMPR1B	41.8589	-1.2045	0.339152	-3.5515	0.00038304	0.00215222	27.2055	23.5266	25.2033	48.8183	71.7701	54.6295
ENSG00000138735	PDE5A	329.86	-0.948995	0.121495	-7.81098	5.67441e-15	1.25225e-13	234.386	227.78	213.178	433.94	442.259	427.617
ENSG00000138771	SHROOM3	371.87	0.514226	0.115807	4.44039	8.97977e-06	6.98318e-05	461.447	411.715	438.957	288.389	314.237	316.474
ENSG00000138778	CENPE	656.31	-1.0808	0.101475	-10.6509	1.7272e-26	7.92058e-25	420.639	420.27	423.205	949.244	943.68	780.825
ENSG00000138829	FBN2	7573.06	0.548724	0.0433381	12.6615	9.66744e-37	7.01124e-35	9045.83	8978.6	8963.96	6103.19	6090.76	6256.02
ENSG00000138834	MAPK8IP3	6079.55	0.640274	0.0616437	10.3867	2.85047e-25	1.23169e-23	7217.83	7395.9	7607.19	4609.71	4403.19	5243.49
ENSG00000138944	KIAA1644	8.4779	3.3064	0.967766	3.41652	0.000634261	0.00337051	24.0664	5.34695	16.8022	2.71213	1.93973	0
ENSG00000139112	GABARAPL1	1305.25	0.519243	0.0723229	7.17951	6.99639e-13	1.32241e-11	1592.57	1441.54	1578.35	1035.13	1099.83	1084.11
ENSG00000139132	FGD4	23.2134	-1.58687	0.471852	-3.36307	0.000770806	0.00401576	16.7418	7.48573	10.5014	28.0253	40.7344	35.7917
ENSG00000139178	C1RL	215.982	-1.4022	0.15295	-9.1677	4.83238e-20	1.50388e-18	119.286	120.841	115.515	290.197	331.694	318.358
ENSG00000139182	CLSTN3	363.754	-0.926674	0.126557	-7.32219	2.4395e-13	4.78683e-12	269.962	245.96	236.281	425.804	473.295	531.224
ENSG00000139211	AMIGO2	2902.63	1.69916	0.0564872	30.0804	8.73158e-199	7.56568e-196	4475.3	4325.68	4513.48	1326.23	1413.1	1361.97
ENSG00000139269	INHBE	38.3742	3.20641	0.423631	7.56886	3.76512e-14	7.81653e-13	71.1528	62.0246	74.5597	6.32829	5.8192	10.3608
ENSG00000139289	PHLDA1	4048.11	-0.627218	0.0525944	-11.9256	8.70847e-33	5.5785e-31	3258.38	3186.78	3100	4983.08	5047.19	4713.2
ENSG00000139354	GAS2L3	268.104	-0.911266	0.144975	-6.2857	3.26381e-10	4.72994e-09	200.902	205.323	152.27	361.617	358.851	329.661
ENSG00000139508	SLC46A3	51.9754	0.825867	0.289127	2.85642	0.00428453	0.018246	72.1992	65.2328	61.958	38.8738	36.8549	36.7336
ENSG00000139531	SUOX	290.307	-0.569371	0.13233	-4.30268	1.68746e-05	0.000124021	246.942	207.462	246.782	343.536	330.724	366.394
ENSG00000139567	ACVRL1	30.7085	-1.43776	0.406242	-3.53917	0.000401386	0.00223976	17.7882	21.3878	10.5014	38.8738	52.3728	43.3268
ENSG00000139618	BRCA2	132.214	-1.216	0.199117	-6.10695	1.01553e-09	1.39789e-08	77.431	97.3145	64.0583	179	184.275	191.203
ENSG00000139679	LPAR6	57.2815	-1.86917	0.296537	-6.30333	2.91323e-10	4.24429e-09	25.1128	25.6654	23.103	94.9244	87.288	87.5955
ENSG00000139835	GRTP1	37.3064	-1.69964	0.367552	-4.62421	3.76028e-06	3.12024e-05	19.8809	13.9021	18.9024	62.3789	48.4933	60.2808
ENSG00000139874	SSTR1	42.6066	-2.17299	0.365894	-5.93885	2.87022e-09	3.73537e-08	12.5564	14.9715	18.9024	80.4597	55.2824	73.4672
ENSG00000139910	NOVA1	76.8252	-0.934652	0.272954	-3.42421	0.000616587	0.00328436	35.5764	49.1919	73.5095	92.2123	112.505	97.9563
ENSG00000139946	PELI2	57.8313	-0.973086	0.278931	-3.48862	0.000485515	0.00265197	43.9473	37.4286	35.7046	73.2274	76.6195	80.0604
ENSG00000140044	JDP2	105.182	0.891233	0.21521	4.14124	3.45441e-05	0.00024077	140.213	114.425	155.42	75.9395	66.9208	78.1767
ENSG00000140181	HERC2P2	1460.83	1.2399	0.0761177	16.2893	1.17644e-59	1.81007e-57	2020.53	2021.15	2116.02	904.946	925.253	777.057
ENSG00000140199	SLC12A6	313.745	-0.523785	0.132848	-3.94276	8.05509e-05	0.000522707	257.406	233.127	281.436	352.576	414.133	343.789
ENSG00000140379	BCL2A1	88.0133	0.761323	0.228061	3.33825	0.00084308	0.00434553	119.286	97.3145	115.515	68.7072	68.8605	58.397
ENSG00000140416	TPM1	16532.2	1.25187	0.0394222	31.7555	2.66391e-221	3.37353e-218	23217.8	23288.1	23352.9	9712.12	9890.7	9731.58
ENSG00000140450	ARRDC4	267.897	1.52816	0.137173	11.1404	7.97661e-29	4.2498e-27	387.155	395.674	410.603	135.606	147.42	130.922
ENSG00000140451	PIF1	171.137	-1.09612	0.174895	-6.26727	3.67423e-10	5.29211e-09	115.1	120.841	91.3618	225.106	218.22	256.193
ENSG00000140525	FANCI	690.155	-0.999906	0.0894708	-11.1758	5.35752e-29	2.86366e-27	442.612	475.878	462.06	952.86	915.554	891.967
ENSG00000140534	TICRR	222.561	-0.694534	0.15258	-4.55195	5.3152e-06	4.29785e-05	148.584	195.698	165.921	292.006	262.834	270.322
ENSG00000140545	MFGE8	2757.48	0.873961	0.0666952	13.1038	3.13108e-39	2.45462e-37	3366.16	3540.75	3797.29	1884.93	1854.38	2101.35
ENSG00000140873	ADAMTS18	37.3922	-0.965766	0.360302	-2.68043	0.00735269	0.0288827	18.8346	22.4572	34.6545	47.9142	55.2824	45.2106
ENSG00000140939	NOL3	226.075	0.629577	0.155986	4.0361	5.43463e-05	0.000365633	241.71	269.486	312.941	193.465	155.179	183.668
ENSG00000140941	MAP1LC3B	2471.66	0.624445	0.0675649	9.24215	2.41593e-20	7.64873e-19	3126.54	3026.37	2841.67	1916.57	2108.49	1810.31
ENSG00000141140	MYO19	14.8878	-2.20759	0.708326	-3.11663	0.00182933	0.00867405	4.18546	8.55512	3.15041	6.32829	40.7344	26.3728
ENSG00000141198	TOM1L1	75.6697	-0.800783	0.290442	-2.75712	0.00583132	0.0237274	36.6228	47.0532	81.9106	109.389	100.866	78.1767
ENSG00000141337	ARSG	67.9071	0.76366	0.256123	2.98162	0.0028673	0.0128763	89.9874	85.5512	80.8605	52.4344	55.2824	43.3268
ENSG00000141401	IMPA2	118.269	-1.02834	0.205133	-5.01304	5.35775e-07	5.09265e-06	66.9674	90.8981	75.6098	153.687	174.576	147.876
ENSG00000141429	GALNT1	1624.45	0.548578	0.0759464	7.22323	5.07654e-13	9.74069e-12	2063.43	1969.82	1755.83	1380.47	1344.23	1232.93
ENSG00000141448	GATA6	23.2752	1.93608	0.474705	4.0785	4.53281e-05	0.000309256	36.6228	37.4286	36.7548	14.4647	8.7288	5.65132
ENSG00000141469	SLC14A1	150.318	-1.8459	0.19495	-9.46857	2.83695e-21	9.64972e-20	77.431	68.441	50.4065	234.147	247.316	224.169
ENSG00000141480	ARRB2	316.561	-0.677357	0.131624	-5.14614	2.65906e-07	2.65471e-06	255.313	221.364	254.133	403.203	345.272	420.082
ENSG00000141524	TMC6	163.525	1.4071	0.189501	7.42531	1.12515e-13	2.24797e-12	208.227	236.335	267.785	73.2274	86.3181	109.259
ENSG00000141526	SLC16A3	10383.9	0.717903	0.0571335	12.5654	3.27408e-36	2.31335e-34	12175.5	12892.6	13678	7462.87	7689.1	8405.4
ENSG00000141574	SECTM1	26.2056	-2.95623	0.526935	-5.61023	2.02054e-08	2.36083e-07	8.37092	6.41634	3.15041	32.5455	43.644	63.1065
ENSG00000141576	RNF157	46.6575	-1.80429	0.333632	-5.40802	6.37262e-08	7.01286e-07	14.6491	24.596	23.103	74.1314	75.6496	67.8159
ENSG00000141655	TNFRSF11A	90.3465	-2.01134	0.246938	-8.14512	3.78893e-16	9.18661e-15	34.53	41.7062	31.5041	128.374	158.088	147.876
ENSG00000141934	PPAP2C	146.705	-0.611362	0.189537	-3.22556	0.00125727	0.00620644	94.1729	117.633	136.518	182.616	158.088	191.203
ENSG00000142149	HUNK	25.1645	-3.32004	0.548004	-6.05842	1.37469e-09	1.86114e-08	3.1391	7.48573	3.15041	40.6819	48.4933	48.0363
ENSG00000142178	SIK1	595.287	1.72954	0.106995	16.1646	8.95541e-59	1.35259e-56	872.668	960.312	911.518	273.021	241.497	312.707
ENSG00000142408	CACNG8	765.169	-0.826468	0.0887652	-9.31072	1.26972e-20	4.09069e-19	516.904	538.972	599.628	998.966	947.56	988.982
ENSG00000142611	PRDM16	360.171	-1.46778	0.134048	-10.9497	6.66757e-28	3.33642e-26	205.088	183.935	184.824	518.92	462.626	605.634
ENSG00000142661	MYOM3	33.1519	1.33566	0.379706	3.51761	0.000435451	0.00241213	43.9473	42.7756	55.6572	16.2728	24.2467	16.0121
ENSG00000142731	PLK4	310.351	-1.23284	0.13764	-8.95697	3.33731e-19	9.84626e-18	211.366	164.686	179.573	436.652	473.295	396.535
ENSG00000142798	HSPG2	12501.2	0.718128	0.059648	12.0394	2.20506e-33	1.44629e-31	15236.1	15854.8	15558.8	8988.89	8873.31	10495.5
ENSG00000142910	TINAGL1	159.216	0.877334	0.17772	4.93662	7.94874e-07	7.38906e-06	200.902	201.045	216.328	93.1163	128.992	114.91
ENSG00000142945	KIF2C	595.001	-1.20172	0.0946067	-12.7022	5.74673e-37	4.30039e-35	359.95	370.009	351.796	810.926	842.814	834.512
ENSG00000143195	ILDR2	14.2407	1.91632	0.605575	3.16447	0.00155368	0.00748339	21.9737	20.3184	25.2033	5.42425	9.69867	2.82566
ENSG00000143228	NUF2	427.845	-1.21019	0.121971	-9.92198	3.34064e-23	1.29405e-21	283.565	274.833	216.328	612.036	624.594	555.714
ENSG00000143248	RGS5	874.347	0.86769	0.0841296	10.3137	6.10885e-25	2.59871e-23	1165.65	1170.98	1052.24	625.597	640.112	591.505
ENSG00000143341	HMCN1	507.662	0.521761	0.115709	4.50926	6.50551e-06	5.18712e-05	630.958	521.862	642.683	457.445	422.862	370.162
ENSG00000143344	RGL1	436.629	-0.619637	0.1198	-5.17226	2.31279e-07	2.33879e-06	326.466	330.441	375.949	569.546	559.613	457.757
ENSG00000143367	TUFT1	677.397	0.860821	0.0891332	9.65769	4.56033e-22	1.66099e-20	861.158	855.512	904.167	460.157	491.722	491.665
ENSG00000143409	FAM63A	179.904	-0.728256	0.164164	-4.43615	9.15806e-06	7.1084e-05	131.842	141.159	133.367	217.874	204.642	250.542
ENSG00000143412	ANXA9	48.5852	-1.07025	0.316422	-3.38233	0.000718729	0.00376589	32.4373	38.498	23.103	57.8587	72.74	66.874
ENSG00000143416	SELENBP1	57.1845	-1.64356	0.315182	-5.21463	1.84188e-07	1.88107e-06	31.391	17.1102	34.6545	94.0204	70.8003	95.1306
ENSG00000143434	SEMA6C	139.9	-0.852926	0.221365	-3.85303	0.000116667	0.000730576	81.6165	130.466	87.1613	160.919	151.299	227.937
ENSG00000143469	SYT14	93.4149	-0.938213	0.243156	-3.85848	0.000114092	0.000715543	59.6428	75.9267	56.7073	140.127	135.781	92.305
ENSG00000143476	DTL	400.436	-1.08362	0.113843	-9.51852	1.75669e-21	6.11424e-20	276.24	252.376	241.531	528.865	545.065	558.539
ENSG00000143631	FLG	11.2529	3.00267	0.758593	3.95821	7.55126e-05	0.000492928	18.8346	13.9021	27.3035	2.71213	1.93973	2.82566
ENSG00000143799	PARP1	2911.36	-0.714441	0.0543375	-13.1482	1.74263e-39	1.38594e-37	2125.17	2227.54	2261.99	3625.21	3632.15	3596.13
ENSG00000143815	LBR	1051.51	-0.510507	0.0829306	-6.15583	7.46871e-10	1.04201e-08	882.086	873.692	846.41	1290.97	1305.44	1110.49
ENSG00000143819	EPHX1	394.482	-0.50776	0.119863	-4.23618	2.27359e-05	0.00016345	281.472	337.927	358.096	482.758	443.229	463.409
ENSG00000143847	PPFIA4	470.261	1.44364	0.11339	12.7317	3.94254e-37	2.97734e-35	629.912	711.144	722.494	275.733	229.858	252.426
ENSG00000143878	RHOB	3628.93	0.884437	0.0610868	14.4784	1.65976e-47	1.77432e-45	4802.82	4675.37	4644.75	2429.16	2436.3	2785.16
ENSG00000143891	GALM	157.328	-0.631754	0.173305	-3.64533	0.000267049	0.00155571	130.796	118.702	120.766	186.233	175.546	211.925
ENSG00000143995	MEIS1	200.561	-0.829628	0.158272	-5.24178	1.59033e-07	1.63328e-06	161.14	124.049	148.069	270.309	249.256	250.542
ENSG00000144057	ST6GAL2	535.594	2.4954	0.118782	21.0082	5.52104e-98	1.8936e-95	926.033	950.688	852.71	169.96	181.365	132.806
ENSG00000144152	FBLN7	13.9706	-1.87179	0.669072	-2.79759	0.00514851	0.0213393	0	8.55512	9.45122	20.793	26.1864	18.8377
ENSG00000144218	AFF3	1051.45	-0.615778	0.0762478	-8.076	6.69238e-16	1.59908e-14	851.741	839.471	800.204	1290.07	1213.3	1313.93
ENSG00000144339	TMEFF2	45.7963	-1.58447	0.335825	-4.71814	2.38012e-06	2.04509e-05	19.8809	29.9429	18.9024	58.7627	77.5893	69.6997
ENSG00000144354	CDCA7	458.541	-0.864456	0.114882	-7.5247	5.28409e-14	1.08604e-12	332.744	360.384	282.487	626.501	588.709	560.423
ENSG00000144355	DLX1	589.865	-1.0944	0.0985864	-11.101	1.241e-28	6.54825e-27	363.089	356.107	409.553	786.517	787.532	836.396
ENSG00000144366	GULP1	417.965	-0.785329	0.12516	-6.27462	3.50493e-10	5.05753e-09	349.486	296.221	275.136	578.587	541.186	467.176
ENSG00000144395	CCDC150	88.3738	-0.585843	0.225687	-2.59581	0.0094367	0.0356731	79.5237	64.1634	68.2588	102.157	113.474	102.666
ENSG00000144476	ACKR3	64.4033	1.40549	0.26772	5.24986	1.52216e-07	1.56817e-06	96.2656	86.6206	97.6626	36.1617	32.9755	36.7336
ENSG00000144554	FANCD2	273.519	-1.14911	0.141597	-8.11534	4.84435e-16	1.16257e-14	147.537	182.866	179.573	349.864	407.344	373.929
ENSG00000144583	2023-03-04	1284.16	0.540946	0.068799	7.86269	3.75961e-15	8.40957e-14	1516.18	1481.1	1568.9	1030.61	1051.34	1056.8
ENSG00000144644	GADL1	17.7198	1.68762	0.532236	3.17081	0.00152016	0.00733482	33.4837	25.6654	22.0529	10.8485	4.84933	9.41887
ENSG00000144655	CSRNP1	458.782	0.874885	0.104399	8.38024	5.28217e-17	1.35876e-15	587.011	589.234	604.878	313.703	341.393	316.474
ENSG00000144730	IL17RD	152.027	-0.979019	0.19077	-5.13195	2.86761e-07	2.84909e-06	114.054	109.078	84.0109	235.051	189.124	180.842
ENSG00000144810	COL8A1	4849.64	0.668377	0.0525699	12.7141	4.93911e-37	3.7129e-35	6214.36	5985.38	5660.23	3769.86	3813.52	3654.52
ENSG00000144824	PHLDB2	919.67	0.54622	0.0808885	6.75276	1.45061e-11	2.43688e-10	1135.31	1038.38	1101.59	781.996	746.797	713.951
ENSG00000144857	BOC	145.066	0.852977	0.18813	4.53397	5.78863e-06	4.65323e-05	191.485	171.102	197.426	84.0759	106.685	119.62
ENSG00000145147	SLIT2	483.344	-1.23325	0.103516	-11.9136	1.00521e-32	6.38949e-31	279.379	298.36	287.737	674.415	688.605	671.566
ENSG00000145194	ECE2	108.619	1.01647	0.230691	4.40617	1.05213e-05	8.0265e-05	162.187	121.91	152.27	88.5961	51.4029	75.351
ENSG00000145241	CENPC	189.543	-0.704198	0.167022	-4.21621	2.48442e-05	0.000177291	169.511	140.09	122.866	235.051	252.165	217.576
ENSG00000145246	ATP10D	1535.19	0.671682	0.0677706	9.9111	3.72506e-23	1.43957e-21	1917.99	1829.73	1911.25	1239.44	1190.03	1122.73
ENSG00000145248	SLC10A4	8.2612	-2.29053	0.88485	-2.58861	0.00963636	0.0363361	7.32456	1.06939	0	14.4647	11.6384	15.0702
ENSG00000145284	SCD5	1191.56	0.78401	0.0723544	10.8357	2.3321e-27	1.12591e-25	1531.88	1485.38	1505.89	922.123	856.392	847.699
ENSG00000145287	PLAC8	11.068	2.4274	0.732907	3.31202	0.000926243	0.00471951	24.0664	19.249	12.6016	0.904042	5.8192	3.76755
ENSG00000145335	SNCA	110.87	-0.762513	0.20572	-3.70656	0.000210091	0.00125225	88.941	72.7185	85.061	146.455	125.113	146.934
ENSG00000145358	DDIT4L	225.458	-0.708443	0.16103	-4.39944	1.08532e-05	8.24365e-05	188.346	158.27	166.972	316.415	293.87	228.879
ENSG00000145362	ANK2	321.202	0.631732	0.124019	5.09385	3.50861e-07	3.44028e-06	416.453	394.605	360.197	254.94	258.954	242.065
ENSG00000145365	TIFA	54.9766	-0.843251	0.299957	-2.81124	0.00493508	0.0205947	51.2719	33.1511	33.6044	76.8436	75.6496	59.3389
ENSG00000145386	CCNA2	785.483	-1.07949	0.0964416	-11.1932	4.40199e-29	2.37607e-27	568.176	497.266	448.408	1124.63	1058.12	1016.3
ENSG00000145536	ADAMTS16	27.1491	1.65004	0.42537	3.87906	0.000104859	0.000664471	32.4373	44.9144	46.206	12.6566	10.6685	16.0121
ENSG00000145604	SKP2	587.034	-0.634777	0.0976595	-6.4999	8.03729e-11	1.24126e-09	475.05	437.38	467.311	742.218	739.038	661.205
ENSG00000145681	HAPLN1	1743.81	1.50181	0.0822184	18.266	1.54235e-74	3.29763e-72	2665.09	2678.82	2388.01	897.714	1023.21	810.023
ENSG00000145687	SSBP2	244.562	-0.543943	0.143863	-3.78099	0.000156204	0.000952437	228.108	186.074	182.724	292.006	298.719	279.741
ENSG00000145708	CRHBP	77.5171	-1.27044	0.263908	-4.81396	1.47969e-06	1.32033e-05	32.4373	58.8164	45.1558	121.142	109.595	97.9563
ENSG00000145741	BTF3	6736.18	-0.710782	0.0506243	-14.0403	8.83076e-45	8.60242e-43	5149.16	5061.42	5118.36	8742.09	8441.72	7904.32
ENSG00000145808	ADAMTS19	10.2039	-4.80678	1.17115	-4.10431	4.0552e-05	0.000278599	0	1.06939	1.05014	18.9849	19.3973	20.7215
ENSG00000145819	ARHGAP26	86.3403	0.564807	0.224816	2.51231	0.0119944	0.0436867	98.3583	99.4533	111.314	72.3234	65.9509	70.6416
ENSG00000145901	TNIP1	2692.71	0.579173	0.0614838	9.41993	4.51376e-21	1.50121e-19	3093.06	3179.3	3405.59	2075.68	2131.77	2270.89
ENSG00000145908	ZNF300	159.447	0.502058	0.189037	2.65587	0.00791035	0.0307287	184.16	210.67	165.921	141.935	152.269	101.724
ENSG00000145934	TENM2	589.879	1.92837	0.107979	17.8587	2.47296e-71	5.02622e-69	855.927	953.896	993.429	253.132	218.22	264.67
ENSG00000145945	FAM50B	51.8015	-1.14077	0.317089	-3.59764	0.000321113	0.00183941	38.7155	25.6654	32.5542	62.3789	60.1317	91.3631
ENSG00000146122	DAAM2	643.529	0.639774	0.0904319	7.07465	1.49828e-12	2.77459e-11	771.171	758.197	822.256	493.607	510.15	505.794
ENSG00000146143	PRIM2	187.09	-0.652784	0.196408	-3.32361	0.000888617	0.00454813	141.259	120.841	174.323	272.117	246.346	167.656
ENSG00000146197	SCUBE3	1431.71	0.999073	0.0673889	14.8255	1.00264e-49	1.16242e-47	1856.25	1921.69	1948	974.557	925.253	964.493
ENSG00000146263	MMS22L	342.472	-0.658555	0.126195	-5.21856	1.80319e-07	1.8427e-06	280.426	276.972	239.431	414.051	457.777	386.174
ENSG00000146281	PM20D2	494.446	-0.614754	0.121749	-5.04936	4.43285e-07	4.28778e-06	403.897	445.936	322.392	640.966	609.076	544.411
ENSG00000146555	SDK1	219.16	-0.677275	0.168831	-4.01156	6.03184e-05	0.000402196	138.12	202.115	165.921	277.541	229.858	301.404
ENSG00000146670	CDCA5	529.966	-0.926815	0.102823	-9.01366	1.99283e-19	6.00878e-18	363.089	345.413	387.5	675.319	665.328	743.149
ENSG00000146674	IGFBP3	4917.4	1.14793	0.0478489	23.9909	3.46455e-127	1.62963e-124	6784.63	6887.94	6657.86	3081.88	3002.71	3089.39
ENSG00000146858	ZC3HAV1L	87.1408	-0.925779	0.233109	-3.97145	7.14378e-05	0.000470432	69.0601	56.6777	54.6071	127.47	107.655	107.375
ENSG00000146918	NCAPG2	1071.97	-0.875294	0.0805391	-10.8679	1.63872e-27	8.0054e-26	754.429	789.21	725.644	1423.87	1456.74	1281.91
ENSG00000146938	NLGN4X	113.525	1.16343	0.208859	5.5704	2.54155e-08	2.92803e-07	151.723	170.033	149.119	72.3234	80.4989	57.4551
ENSG00000147010	SH3KBP1	2123.65	0.501622	0.061778	8.11975	4.67143e-16	1.12435e-14	2632.65	2452.11	2382.76	1765.59	1738.97	1769.81
ENSG00000147145	LPAR4	17.5273	-1.50494	0.521073	-2.88816	0.00387498	0.0166956	9.41729	6.41634	11.5515	26.2172	24.2467	27.3147
ENSG00000147180	ZNF711	92.3282	-0.689011	0.225906	-3.04999	0.00228852	0.0105802	79.5237	73.7879	58.8076	123.854	112.505	105.491
ENSG00000147224	PRPS1	4310.37	0.952511	0.0495818	19.2109	2.99996e-82	7.83941e-80	5705.83	5559.76	5785.2	2902.88	3006.59	2901.95
ENSG00000147234	FRMPD3	53.9371	1.34186	0.301503	4.45056	8.56453e-06	6.68236e-05	79.5237	82.343	70.3591	37.0657	22.3069	32.0242
ENSG00000147408	CSGALNACT1	105.456	-2.44549	0.234904	-10.4106	2.21847e-25	9.68772e-24	35.5764	34.2205	28.3537	179	180.395	175.191
ENSG00000147536	GINS4	281.67	-1.06479	0.137366	-7.75147	9.08359e-15	1.97286e-13	188.346	188.213	170.122	376.986	347.212	419.14
ENSG00000147573	TRIM55	138.773	3.18566	0.222193	14.3373	1.27882e-46	1.31583e-44	249.035	253.445	247.832	30.7374	25.2165	26.3728
ENSG00000147650	LRP12	1110.7	0.556345	0.0738358	7.5349	4.88707e-14	1.00696e-12	1356.09	1350.64	1260.16	918.507	900.036	878.781
ENSG00000147852	VLDLR	233.308	1.40067	0.147341	9.50631	1.97536e-21	6.83202e-20	308.678	343.274	363.347	128.374	129.962	126.213
ENSG00000147862	NFIB	348.193	-0.570049	0.120966	-4.71246	2.4474e-06	2.09958e-05	287.75	264.139	288.787	410.435	449.048	388.999
ENSG00000147883	CDKN2B	450.328	1.41763	0.109327	12.967	1.88355e-38	1.46268e-36	628.865	667.299	669.987	257.652	250.226	227.937
ENSG00000148082	SHC3	278.584	-0.545575	0.130466	-4.18176	2.89267e-05	0.0002036	230.2	224.572	224.729	311.894	328.785	351.324
ENSG00000148120	C9orf3	168.553	0.564847	0.174384	3.2391	0.00119909	0.00596034	191.485	202.115	210.027	146.455	109.595	151.644
ENSG00000148288	GBGT1	11.8672	-1.93245	0.659788	-2.9289	0.00340167	0.0149686	6.27819	5.34695	3.15041	18.0808	23.2768	15.0702
ENSG00000148344	PTGES	41.7981	-2.1386	0.387044	-5.52546	3.28616e-08	3.73361e-07	23.02	12.8327	10.5014	49.7223	73.7099	81.0023
ENSG00000148426	PROSER2	71.6209	1.32731	0.271354	4.89144	1.00103e-06	9.17588e-06	106.729	103.731	96.6125	27.1213	46.5536	48.9781
ENSG00000148677	ANKRD1	2483.69	2.20138	0.0636691	34.5752	5.95364e-262	1.08905e-258	4243.01	3969.58	4028.32	926.643	901.006	833.57
ENSG00000148773	MKI67	3758.39	-1.18559	0.0524412	-22.6079	3.62099e-113	1.49031e-110	2269.57	2331.27	2286.15	5374.53	5049.13	5239.72
ENSG00000148848	ADAM12	3402.85	1.07859	0.0517947	20.8243	2.605e-96	8.57722e-94	4642.72	4622.97	4590.14	2126.31	2206.45	2228.51
ENSG00000148942	SLC5A12	6.10596	-4.97208	1.40339	-3.54291	0.000395734	0.00221522	1.04637	0	0	10.8485	8.7288	16.0121
ENSG00000149131	SERPING1	18.2255	1.67851	0.553515	3.03245	0.00242576	0.0111365	17.7882	29.9429	35.7046	13.5606	3.87947	8.47699
ENSG00000149136	SSRP1	2749.8	-0.602753	0.0555204	-10.8564	1.85878e-27	9.05359e-26	2092.73	2231.82	2226.29	3289.81	3329.55	3328.63
ENSG00000149212	SESN3	2854.01	0.729942	0.0712429	10.2458	1.23573e-24	5.12439e-23	3866.32	3581.39	3235.47	2250.16	2197.72	1993.03
ENSG00000149289	ZC3H12C	462.864	-0.522927	0.112046	-4.66707	3.05529e-06	2.57549e-05	411.221	393.535	334.993	573.163	552.824	511.445
ENSG00000149451	ADAM33	73.8036	0.835449	0.275705	3.03022	0.00244372	0.0112002	102.544	98.3839	82.9607	52.4344	34.9152	71.5834
ENSG00000149503	INCENP	1227.97	-0.762775	0.0807205	-9.44959	3.40163e-21	1.14756e-19	888.364	905.773	937.771	1424.77	1510.08	1701.05
ENSG00000149548	CCDC15	66.4373	-0.814446	0.286648	-2.84127	0.00449338	0.0189747	64.8746	41.7062	37.8049	73.2274	103.776	77.2348
ENSG00000149554	CHEK1	446.858	-0.824605	0.117879	-6.99535	2.64601e-12	4.7817e-11	353.671	318.678	295.088	578.587	625.564	509.561
ENSG00000149591	TAGLN	7724.41	0.912855	0.0589844	15.4762	5.02043e-54	6.71962e-52	9835.83	9436.3	10997	5238.02	5258.62	5580.68
ENSG00000149636	DSN1	293.9	-0.54968	0.142765	-3.85025	0.000117995	0.000738054	265.777	258.792	191.125	338.112	371.459	338.138
ENSG00000149809	TM7SF2	77.1861	-1.44512	0.260364	-5.55039	2.85026e-08	3.26637e-07	41.8546	31.0123	51.4567	104.869	109.595	124.329
ENSG00000149925	ALDOA	27949.7	0.531209	0.0562854	9.43777	3.80815e-21	1.27946e-19	31621.2	32635.6	34857.2	22025.2	21738.6	24820.6
ENSG00000149929	HIRIP3	208.359	-0.717996	0.148752	-4.8268	1.38745e-06	1.24207e-05	154.862	151.853	165.921	262.172	265.743	249.6
ENSG00000149968	MMP3	4.85915	-4.63051	1.53696	-3.01276	0.00258882	0.0117897	0	1.06939	0	5.42425	1.93973	20.7215
ENSG00000150093	ITGB1	51180	0.518738	0.0479072	10.828	2.53697e-27	1.21413e-25	61908.2	60047.3	58894.8	43820.7	42982.5	39426.5
ENSG00000150457	LATS2	1804.42	0.520033	0.0670558	7.75523	8.81817e-15	1.91775e-13	2221.43	2118.46	2038.31	1416.63	1460.62	1571.07
ENSG00000150551	LYPD1	188.507	-1.03916	0.165539	-6.27744	3.4419e-10	4.97489e-09	139.167	108.008	122.866	230.531	267.683	262.787
ENSG00000150593	PDCD4	1156.83	0.517483	0.0741714	6.97685	3.01865e-12	5.41351e-11	1364.46	1398.76	1323.17	976.365	983.445	894.793
ENSG00000150627	WDR17	26.4986	-1.18717	0.418507	-2.83668	0.00455847	0.0192081	13.6027	14.9715	19.9526	41.5859	36.8549	32.0242
ENSG00000150907	FOXO1	15.7857	-6.36806	1.26997	-5.01433	5.32178e-07	5.06138e-06	0	0	1.05014	35.2576	32.9755	25.431
ENSG00000150977	RILPL2	190.228	-0.500503	0.15354	-3.25976	0.00111505	0.00558817	156.955	152.923	162.771	225.106	227.919	215.692
ENSG00000151012	SLC7A11	2079.23	-0.785536	0.088792	-8.84692	8.99663e-19	2.58034e-17	1742.2	1554.89	1283.27	2780.83	2669.07	2445.14
ENSG00000151014	CCRN4L	206.777	0.562869	0.162238	3.4694	0.000521618	0.00283693	280.426	249.168	210.027	151.879	186.214	162.947
ENSG00000151062	CACNA2D4	46.034	0.939976	0.312667	3.00632	0.00264429	0.0120058	63.8283	67.3716	50.4065	33.4496	30.0659	31.0823
ENSG00000151079	KCNA6	43.3506	0.885725	0.339346	2.61009	0.00905177	0.0343917	59.6428	45.9838	63.0082	26.2172	41.7043	23.5472
ENSG00000151150	ANK3	139.471	-0.58061	0.198774	-2.92096	0.00348956	0.0152951	132.888	96.2451	106.064	166.344	194.943	140.341
ENSG00000151229	SLC2A13	122.747	0.954781	0.222259	4.29581	1.7406e-05	0.000127189	214.505	131.535	139.668	80.4597	92.1373	78.1767
ENSG00000151388	ADAMTS12	5616.62	0.700163	0.0454503	15.405	1.51435e-53	1.99446e-51	7048.31	6898.63	6913.05	4246.29	4298.45	4295.01
ENSG00000151470	C4orf33	71.3073	-0.634441	0.256422	-2.4742	0.0133535	0.0480731	68.0137	51.3307	48.3063	94.9244	80.4989	84.7699
ENSG00000151503	NCAPD3	829.091	-0.72625	0.08058	-9.01278	2.00893e-19	6.04626e-18	614.216	628.801	631.132	1027.9	1024.18	1048.32
ENSG00000151572	ANO4	28.6273	1.10551	0.397847	2.77872	0.00545729	0.0223881	32.4373	43.845	40.9553	17.1768	21.3371	16.0121
ENSG00000151611	MMAA	80.8538	1.74344	0.25465	6.8464	7.57298e-12	1.31236e-10	133.935	128.327	111.314	41.5859	41.7043	28.2566
ENSG00000151617	EDNRA	1289.9	0.656907	0.0708239	9.27521	1.77268e-20	5.65574e-19	1623.96	1593.39	1518.5	1022.47	1023.21	957.899
ENSG00000151640	DPYSL4	1105.66	0.589619	0.0843468	6.99041	2.74084e-12	4.94222e-11	1266.1	1317.49	1401.93	841.663	824.387	982.389
ENSG00000151690	MFSD6	32.4626	-1.08851	0.397299	-2.73979	0.00614791	0.0247889	20.9273	22.4572	18.9024	47.0102	57.2221	28.2566
ENSG00000151692	RNF144A	269.751	-0.652088	0.138948	-4.69303	2.69187e-06	2.2867e-05	184.16	237.405	207.927	316.415	329.755	342.847
ENSG00000151725	CENPU	326.007	-1.20865	0.144961	-8.3378	7.56871e-17	1.9229e-15	221.829	195.698	173.272	515.304	469.415	380.522
ENSG00000151789	ZNF385D	25.0659	-1.4051	0.442039	-3.17869	0.00147943	0.00715716	11.51	17.1102	12.6016	33.4496	45.5837	30.1404
ENSG00000151834	GABRA2	18.0058	-1.63286	0.558508	-2.92361	0.00345995	0.0151775	15.6955	6.41634	4.20054	28.0253	32.9755	20.7215
ENSG00000151876	FBXO4	36.4055	-1.26174	0.376936	-3.34737	0.000815833	0.00422095	31.391	14.9715	17.8523	46.1061	58.192	49.92
ENSG00000151883	PARP8	222.163	0.551439	0.148747	3.70722	0.000209544	0.00125006	288.797	268.417	235.23	187.137	169.727	183.668
ENSG00000151892	GFRA1	112.861	-0.685059	0.211727	-3.23557	0.00121398	0.00601801	91.0338	99.4533	69.309	156.399	132.872	128.097
ENSG00000152137	HSPB8	348.677	0.730318	0.120926	6.0394	1.54692e-09	2.07894e-08	402.851	428.825	473.611	266.692	266.713	253.368
ENSG00000152193	RNF219	124.791	-0.532935	0.194626	-2.73825	0.00617673	0.0248686	111.961	102.661	91.3618	152.783	159.058	130.922
ENSG00000152229	PSTPIP2	399.926	0.628855	0.112726	5.57863	2.42426e-08	2.80468e-07	501.209	488.711	467.311	327.263	326.845	288.218
ENSG00000152240	HAUS1	466.833	-0.555995	0.110573	-5.02832	4.94802e-07	4.74704e-06	404.943	362.523	366.497	596.668	568.342	502.026
ENSG00000152256	PDK1	1291.31	0.870258	0.0927457	9.38327	6.39556e-21	2.09324e-19	1770.45	1702.47	1535.3	980.886	988.294	770.464
ENSG00000152270	PDE3B	24.6858	-1.12714	0.439915	-2.56217	0.010402	0.0386475	14.6491	20.3184	11.5515	27.1213	34.9152	39.5593
ENSG00000152377	SPOCK1	486.107	0.995436	0.111083	8.96118	3.2121e-19	9.51095e-18	632.004	709.005	601.728	354.384	318.116	301.404
ENSG00000152455	SUV39H2	124.755	-0.668835	0.199394	-3.35434	0.000795549	0.00413539	113.007	93.0369	82.9607	160.015	162.938	136.574
ENSG00000152465	NMT2	1141.35	-0.707881	0.0752304	-9.4095	4.98491e-21	1.64792e-19	910.338	838.402	851.66	1451.89	1447.04	1348.78
ENSG00000152495	CAMK4	160.678	-0.563054	0.183438	-3.06945	0.00214452	0.00999016	145.445	129.396	114.465	227.819	174.576	172.365
ENSG00000152778	IFIT5	227.255	-0.501455	0.141072	-3.5546	0.000378559	0.00213286	195.67	183.935	184.824	263.98	265.743	269.38
ENSG00000152784	PRDM8	1532.98	-0.812546	0.067506	-12.0367	2.28001e-33	1.48952e-31	1108.1	1093.99	1135.2	2017.82	1856.32	1986.44
ENSG00000152804	HHEX	173.019	-1.81201	0.174418	-10.3888	2.78729e-25	1.20755e-23	73.2456	81.2736	75.6098	254.94	266.713	286.334
ENSG00000152952	PLOD2	5595.79	1.26934	0.0593715	21.3796	2.06865e-101	7.92005e-99	8264.19	7928.46	7537.88	3442.59	3382.89	3018.75
ENSG00000152990	GPR125	1061.02	-0.779744	0.0760423	-10.2541	1.13457e-24	4.72872e-23	770.125	827.708	745.597	1356.06	1344.23	1322.41
ENSG00000153044	CENPH	209.855	-1.03219	0.1629	-6.33634	2.35281e-10	3.45843e-09	140.213	128.327	144.919	304.662	306.478	234.53
ENSG00000153094	BCL2L11	78.9908	-1.84198	0.257123	-7.16379	7.84751e-13	1.4765e-11	34.53	34.2205	34.6545	131.99	106.685	131.864
ENSG00000153132	CLGN	442.652	-0.726655	0.13351	-5.4427	5.24802e-08	5.80633e-07	356.81	335.788	307.69	564.122	647.871	443.629
ENSG00000153233	PTPRR	24.6145	1.99156	0.501506	3.97116	7.15227e-05	0.000470803	32.4373	38.498	47.2561	18.0808	3.87947	7.5351
ENSG00000153234	NR4A2	252.396	-1.63705	0.144088	-11.3615	6.50409e-30	3.75708e-28	116.147	132.604	119.716	366.137	387.947	391.825
ENSG00000153292	GPR110	19.674	1.95044	0.528777	3.68859	0.0002255	0.00133444	31.391	27.8041	34.6545	9.04042	2.9096	12.2445
ENSG00000153404	PLEKHG4B	549.944	-1.13288	0.101885	-11.1193	1.01107e-28	5.35219e-27	319.141	370.009	344.445	749.451	724.49	792.127
ENSG00000153721	CNKSR3	332.395	-0.818133	0.124544	-6.56902	5.0649e-11	8.0486e-10	240.664	242.752	238.381	407.723	398.615	466.234
ENSG00000153823	PID1	39.8496	1.57828	0.356778	4.42372	9.70179e-06	7.48106e-05	61.7355	44.9144	72.4594	21.697	21.3371	16.954
ENSG00000153896	ZNF599	117.132	0.515918	0.20261	2.54636	0.0108852	0.0401262	151.723	130.466	131.267	83.1719	94.0771	112.085
ENSG00000153993	SEMA3D	87.3271	-0.690599	0.247485	-2.79047	0.00526311	0.0217541	79.5237	72.7185	48.3063	122.046	91.1675	110.201
ENSG00000154096	THY1	1206.15	0.74227	0.0739709	10.0346	1.07379e-23	4.28035e-22	1463.86	1469.34	1596.21	902.234	869.97	935.294
ENSG00000154133	ROBO4	120.131	1.16017	0.20193	5.7454	9.17032e-09	1.1233e-07	148.584	165.755	183.774	80.4597	64.9811	77.2348
ENSG00000154217	PITPNC1	806.476	-1.20197	0.0896591	-13.406	5.57478e-41	4.65876e-39	486.56	524.001	455.759	1123.72	1062.97	1185.84
ENSG00000154310	TNIK	247.224	0.734712	0.142786	5.14557	2.66713e-07	2.65989e-06	337.976	309.054	279.336	173.576	197.853	185.552
ENSG00000154319	FAM167A	1204.11	-0.822931	0.0790532	-10.4098	2.2359e-25	9.738e-24	826.628	837.332	945.122	1506.13	1479.05	1630.41
ENSG00000154359	LONRF1	151.989	-0.520854	0.17766	-2.93175	0.00337058	0.0148528	130.796	129.396	114.465	200.697	174.576	162.005
ENSG00000154553	PDLIM3	118.001	1.14781	0.202864	5.65804	1.53113e-08	1.81476e-07	150.677	186.074	151.22	78.6517	68.8605	72.5253
ENSG00000154556	SORBS2	451.04	1.97618	0.111671	17.6964	4.46596e-70	8.54919e-68	737.687	725.046	695.19	189.849	182.335	176.133
ENSG00000154639	CXADR	23.7021	1.68859	0.450138	3.75127	0.000175941	0.00106529	38.7155	31.0123	38.855	12.6566	8.7288	12.2445
ENSG00000154654	NCAM2	431.894	1.12208	0.125595	8.93412	4.10437e-19	1.19593e-17	608.984	627.732	538.72	276.637	312.297	226.995
ENSG00000154678	PDE1C	1050.71	0.613136	0.0779028	7.87053	3.53146e-15	7.93157e-14	1306.91	1247.98	1257.01	847.087	873.85	771.406
ENSG00000154721	JAM2	109.269	-0.601189	0.215969	-2.78368	0.00537462	0.0220985	77.431	78.0655	105.014	148.263	132.872	113.968
ENSG00000154734	ADAMTS1	2907.52	1.79283	0.0560755	31.9717	2.70112e-224	4.0426e-221	4595.64	4572.71	4369.62	1307.24	1317.08	1282.85
ENSG00000154736	ADAMTS5	94.1975	1.29673	0.2372	5.46681	4.58203e-08	5.11416e-07	153.816	130.466	117.615	66.8991	43.644	52.7457
ENSG00000154743	TSEN2	179.116	-0.538873	0.170427	-3.1619	0.00156745	0.00754309	137.074	168.964	132.317	238.667	202.702	194.971
ENSG00000154822	PLCL2	106.006	-0.537315	0.207711	-2.58684	0.00968618	0.0364405	96.2656	84.4818	78.7602	129.278	114.444	132.806
ENSG00000154864	PIEZO2	78.4053	-2.06418	0.271246	-7.61	2.74104e-14	5.77056e-13	34.53	35.2899	21.0027	123.854	115.414	140.341
ENSG00000154914	USP43	33.4379	1.22348	0.367643	3.32789	0.000875064	0.00448931	41.8546	50.2613	48.3063	17.1768	22.3069	20.7215
ENSG00000154917	RAB6B	127.447	1.3436	0.208266	6.45135	1.10858e-10	1.69457e-09	190.438	164.686	193.225	56.0506	70.8003	89.4793
ENSG00000154920	EME1	70.8477	-1.03584	0.260553	-3.97556	7.02143e-05	0.000463116	37.6691	52.4001	49.3564	96.7325	84.3784	104.549
ENSG00000155465	SLC7A7	95.4623	0.931031	0.218361	4.26372	2.01049e-05	0.000145681	127.657	127.257	120.766	66.8991	72.74	57.4551
ENSG00000155760	FZD7	1851.18	-0.599772	0.0644089	-9.31194	1.2552e-20	4.05182e-19	1488.98	1516.39	1410.33	2218.52	2148.25	2324.58
ENSG00000155849	ELMO1	93.8127	1.07812	0.224981	4.79207	1.6507e-06	1.45869e-05	113.007	125.119	143.869	59.6668	55.2824	65.9321
ENSG00000155850	SLC26A2	937.813	0.58787	0.0844919	6.9577	3.45869e-12	6.16906e-11	1170.88	1120.72	1086.89	740.41	816.628	691.345
ENSG00000156042	TTC18	23.8623	1.26562	0.44987	2.8133	0.00490353	0.0204942	31.391	25.6654	44.1057	16.2728	10.6685	15.0702
ENSG00000156265	MAP3K7CL	128.648	1.36338	0.197643	6.8982	5.26653e-12	9.2139e-11	205.088	165.755	184.824	63.2829	77.5893	75.351
ENSG00000156398	SFXN2	170.804	-0.552222	0.171989	-3.21079	0.0013237	0.00650121	145.445	126.188	143.869	194.369	181.365	233.588
ENSG00000156453	PCDH1	81.1107	2.48006	0.274575	9.03234	1.68042e-19	5.07611e-18	119.286	146.506	147.019	25.3132	17.4576	31.0823
ENSG00000156466	GDF6	76.5165	1.83958	0.257908	7.13269	9.84279e-13	1.83929e-11	110.915	125.119	122.866	37.9698	34.9152	27.3147
ENSG00000156469	MTERFD1	218.058	-0.55648	0.150412	-3.69969	0.00021586	0.00128153	171.604	167.894	190.075	278.445	267.683	232.646
ENSG00000156509	FBXO43	33.0797	-1.8393	0.399911	-4.59927	4.23974e-06	3.49169e-05	10.4637	20.3184	12.6016	47.0102	57.2221	50.8619
ENSG00000156787	TBC1D31	133.683	-0.521074	0.19529	-2.6682	0.00762585	0.0297428	119.286	124.049	86.1112	152.783	150.329	169.54
ENSG00000156795	WDYHV1	133.18	-0.560477	0.18972	-2.95424	0.00313444	0.0139052	101.497	108.008	113.415	171.768	168.757	135.632
ENSG00000156802	ATAD2	666.223	-1.01844	0.0957528	-10.6362	2.02278e-26	9.22467e-25	471.911	443.797	405.352	904.042	933.012	839.222
ENSG00000156876	SASS6	75.4483	-0.721507	0.255367	-2.82537	0.00472264	0.0198187	65.921	58.8164	46.206	107.581	95.0469	79.1185
ENSG00000156970	BUB1B	532.937	-1.16954	0.108143	-10.8148	2.92986e-27	1.39004e-25	313.91	373.217	297.188	763.915	744.857	704.532
ENSG00000157064	NMNAT2	291.393	0.514854	0.129087	3.98843	6.6513e-05	0.000440468	369.367	321.886	337.094	231.435	252.165	236.414
ENSG00000157212	PAXIP1	312.197	-0.515455	0.125921	-4.09349	4.2493e-05	0.000290999	255.313	247.029	268.835	391.45	339.453	371.104
ENSG00000157227	MMP14	38342.2	0.539193	0.0516272	10.444	1.56133e-25	6.85447e-24	43678.4	44993.5	47602.7	29965.4	30407.3	33405.9
ENSG00000157349	DDX19B	163.674	-0.50312	0.167969	-2.99531	0.00274164	0.0123863	141.259	129.396	135.468	174.48	202.702	198.738
ENSG00000157350	ST3GAL2	1450.43	0.663303	0.0722614	9.17922	4.34216e-20	1.35903e-18	1772.54	1771.98	1789.43	1045.07	1106.62	1216.92
ENSG00000157399	ARSE	70.799	-0.860082	0.25079	-3.42949	0.000604717	0.00323544	46.0401	49.1919	55.6572	90.4042	92.1373	91.3631
ENSG00000157404	KIT	28.5165	2.18449	0.427492	5.11002	3.22118e-07	3.17547e-06	48.1328	45.9838	46.206	12.6566	7.75893	10.3608
ENSG00000157456	CCNB2	515.941	-1.28491	0.110747	-11.6023	4.01167e-31	2.43706e-29	290.889	265.209	344.445	709.673	753.586	731.846
ENSG00000157502	MUM1L1	21.6374	-7.79985	1.25263	-6.22677	4.76152e-10	6.78105e-09	0	0	0	42.49	56.2523	31.0823
ENSG00000157514	TSC22D3	381.76	0.96011	0.119358	8.04398	8.69685e-16	2.05123e-14	461.447	525.07	526.118	238.667	278.352	260.903
ENSG00000157680	DGKI	123.99	0.775566	0.200279	3.87244	0.000107753	0.000680192	179.975	156.131	133.367	82.2678	99.8963	92.305
ENSG00000157833	GAREML	86.7124	-1.17849	0.249548	-4.7225	2.32961e-06	2.00588e-05	50.2255	60.9552	48.3063	112.101	98.9264	149.76
ENSG00000157851	DPYSL5	5.06777	-3.10891	1.17145	-2.6539	0.00795675	0.0308943	2.09273	0	1.05014	7.23234	8.7288	11.3026
ENSG00000157927	RADIL	41.2718	-0.897583	0.331728	-2.70578	0.00681434	0.027052	29.2982	27.8041	29.4038	52.4344	45.5837	63.1065
ENSG00000158008	EXTL1	592.634	1.4825	0.108234	13.6972	1.05555e-42	9.60084e-41	826.628	901.496	890.515	287.485	286.111	363.569
ENSG00000158089	GALNT14	34.0305	-2.75335	0.42979	-6.40626	1.49129e-10	2.24621e-09	7.32456	8.55512	10.5014	62.3789	50.4331	64.9902
ENSG00000158106	RHPN1	18.1517	-1.35468	0.523757	-2.58647	0.00969638	0.0364705	9.41729	13.9021	7.35095	34.3536	19.3973	24.4891
ENSG00000158234	FAIM	37.3995	-1.55485	0.363132	-4.28178	1.85404e-05	0.000134819	21.9737	17.1102	17.8523	46.1061	60.1317	61.2227
ENSG00000158258	CLSTN2	4332.83	2.2167	0.0505789	43.8265	0	0	7140.39	7067.6	7186.08	1507.94	1531.42	1563.53
ENSG00000158270	COLEC12	2130.08	-1.35959	0.0592545	-22.945	1.65438e-116	7.16739e-114	1178.21	1213.76	1191.9	3020.4	3078.36	3097.87
ENSG00000158373	HIST1H2BD	67.5044	1.31316	0.266019	4.93636	7.95952e-07	7.3949e-06	106.729	80.2042	101.863	38.8738	36.8549	40.5012
ENSG00000158402	CDC25C	82.4909	-0.975209	0.257508	-3.7871	0.000152415	0.000931063	51.2719	67.3716	48.3063	101.253	89.2277	137.516
ENSG00000158406	HIST1H4H	45.4312	0.822332	0.310403	2.64924	0.00806733	0.0312456	53.3646	57.7471	63.0082	34.3536	34.9152	29.1985
ENSG00000158555	GDPD5	332.95	0.721626	0.130884	5.51347	3.5182e-08	3.98077e-07	375.645	426.687	441.057	221.49	251.195	281.624
ENSG00000158716	DUSP23	197.992	0.736504	0.159232	4.62535	3.73962e-06	3.10622e-05	253.22	232.058	257.283	157.303	126.083	162.005
ENSG00000158769	F11R	37.6363	1.68272	0.362632	4.64031	3.47888e-06	2.90136e-05	49.1792	60.9552	61.958	14.4647	22.3069	16.954
ENSG00000159055	MIS18A	238.423	-0.708836	0.145246	-4.88024	1.05956e-06	9.67471e-06	196.717	157.2	189.024	308.278	295.809	283.508
ENSG00000159176	CSRP1	2286.95	-5.62633	0.106971	-52.5969	0	0	81.6165	98.3839	92.412	4383.7	4405.13	4660.46
ENSG00000159200	RCAN1	2628.51	0.947188	0.0566463	16.7211	9.1994e-63	1.5298e-60	3446.73	3465.89	3472.8	1866.85	1793.28	1725.54
ENSG00000159259	CHAF1B	278.957	-0.901519	0.13257	-6.80032	1.0439e-11	1.78832e-10	190.438	189.282	203.726	342.632	385.037	362.627
ENSG00000159363	ATP13A2	1437.15	0.704985	0.0759087	9.28728	1.58285e-20	5.05989e-19	1667.91	1857.53	1818.84	1028.8	1065.88	1183.95
ENSG00000159388	BTG2	206.92	0.708232	0.152466	4.64518	3.39785e-06	2.84242e-05	239.618	249.168	281.436	160.015	146.45	164.83
ENSG00000159399	HK2	1868.49	0.614881	0.0636867	9.65478	4.69155e-22	1.70126e-20	2292.59	2347.31	2142.28	1446.47	1479.05	1503.25
ENSG00000159403	C1R	16.9048	-3.10888	0.65644	-4.73597	2.18009e-06	1.88305e-05	2.09273	1.06939	7.35095	30.7374	29.096	31.0823
ENSG00000159674	SPON2	77.8951	0.911223	0.254908	3.57472	0.000350605	0.00198898	97.3119	111.217	96.6125	60.5708	63.0413	38.6174
ENSG00000159733	ZFYVE28	60.0368	-1.4613	0.286792	-5.09531	3.48172e-07	3.41798e-06	29.2982	27.8041	38.855	87.6921	80.4989	96.0725
ENSG00000159784	FAM131B	315.245	-0.505716	0.123451	-4.09648	4.19485e-05	0.00028739	258.452	247.029	276.186	373.369	354.971	381.464
ENSG00000160190	SLC37A1	51.6156	1.42593	0.312223	4.56704	4.94666e-06	4.01761e-05	71.1528	78.0655	76.6599	36.1617	19.3973	28.2566
ENSG00000160200	CBS	986.43	0.67499	0.096215	7.01544	2.29227e-12	4.16991e-11	1140.54	1178.47	1320.02	690.688	714.792	874.071
ENSG00000160207	HSF2BP	47.524	0.927302	0.309936	2.99192	0.00277233	0.0124941	54.411	71.6491	60.9079	37.9698	30.0659	30.1404
ENSG00000160233	LRRC3	212.981	0.662178	0.151375	4.37442	1.21756e-05	9.17799e-05	272.055	274.833	236.281	166.344	151.299	177.075
ENSG00000160298	C21orf58	331.001	-0.828565	0.138985	-5.96154	2.4987e-09	3.27374e-08	249.035	234.196	232.08	365.233	402.495	502.968
ENSG00000160345	C9orf116	54.8113	-0.779079	0.312209	-2.49538	0.0125824	0.0456364	55.4573	26.7347	38.855	78.6517	69.8304	59.3389
ENSG00000160352	ZNF714	172.913	-0.939881	0.180068	-5.2196	1.79311e-07	1.83353e-06	138.12	118.702	98.7128	251.324	234.708	195.913
ENSG00000160447	PKN3	299.235	-1.12462	0.136797	-8.22105	2.01726e-16	4.994e-15	171.604	186.074	206.877	399.587	377.278	453.99
ENSG00000160613	PCSK7	2133.98	0.563717	0.059846	9.41946	4.53409e-21	1.50493e-19	2545.81	2525.9	2565.48	1714.97	1654.59	1797.12
ENSG00000160712	IL6R	73.4749	-0.745317	0.251678	-2.96139	0.00306254	0.0136562	59.6428	60.9552	44.1057	85.884	97.9565	92.305
ENSG00000160766	GBAP1	62.4242	-0.735738	0.278182	-2.64481	0.0081738	0.0315658	44.9937	56.6777	38.855	75.0355	91.1675	67.8159
ENSG00000160781	PAQR6	167.032	-0.69273	0.178124	-3.88904	0.000100641	0.000640205	108.822	135.813	138.618	233.243	179.425	206.273
ENSG00000160949	TONSL	340.018	-0.648164	0.134805	-4.80814	1.52339e-06	1.35638e-05	238.571	268.417	287.737	388.738	375.338	481.304
ENSG00000160957	RECQL4	514.185	-0.672543	0.109603	-6.13618	8.45307e-10	1.17239e-08	392.387	395.674	401.152	565.026	619.745	711.125
ENSG00000161217	PCYT1A	2359.9	0.572369	0.0631004	9.07076	1.18188e-19	3.6032e-18	2847.16	2737.64	2881.57	2019.63	1895.12	1778.28
ENSG00000161243	FBXO27	47.3885	-0.854132	0.315823	-2.70446	0.00684147	0.0271204	32.4373	29.9429	38.855	52.4344	56.2523	74.4091
ENSG00000161267	BDH1	149.995	-1.15018	0.179236	-6.4171	1.38899e-10	2.09788e-09	86.8483	87.69	105.014	213.354	201.732	205.331
ENSG00000161638	ITGA5	11542.3	0.530442	0.0502943	10.5468	5.25821e-26	2.35874e-24	13234.4	13327.8	14359.6	9298.98	9147.78	9885.11
ENSG00000161692	DBF4B	261.154	-0.856641	0.14333	-5.97671	2.27689e-09	3.00115e-08	158.001	195.698	203.726	313.703	350.122	345.673
ENSG00000161791	FMNL3	1816.37	0.514619	0.0633231	8.12687	4.40527e-16	1.06184e-14	2108.43	2191.18	2111.82	1557.66	1431.52	1497.6
ENSG00000161798	AQP5	5.81969	-3.32803	1.13544	-2.93105	0.00337821	0.0148824	2.09273	1.06939	0	11.7525	7.75893	12.2445
ENSG00000161800	RACGAP1	979.371	-1.11891	0.0811641	-13.7858	3.10254e-43	2.88571e-41	606.892	653.397	592.277	1287.36	1408.25	1328.06
ENSG00000161888	SPC24	337.131	-1.45836	0.134622	-10.833	2.40156e-27	1.15605e-25	173.697	212.809	153.32	480.95	516.939	485.072
ENSG00000162062	C16orf59	157.303	-0.617088	0.18341	-3.36454	0.000766722	0.003997	109.868	120.841	141.768	174.48	174.576	222.285
ENSG00000162063	CCNF	399.527	-0.690773	0.113201	-6.10218	1.04633e-09	1.43624e-08	305.539	299.429	311.89	460.157	492.692	527.457
ENSG00000162073	PAQR4	147.787	-1.20354	0.201032	-5.98684	2.13955e-09	2.82692e-08	80.5701	115.494	72.4594	181.712	209.491	226.995
ENSG00000162407	PPAP2B	1219.77	-1.56039	0.0833096	-18.73	2.82033e-78	6.63302e-76	555.62	611.691	685.739	1740.28	1833.05	1892.25
ENSG00000162433	AK4	895.641	1.76425	0.0911644	19.3524	1.94617e-83	5.25243e-81	1472.24	1323.9	1355.73	438.46	419.952	363.569
ENSG00000162437	RAVER2	147.827	-0.863338	0.186692	-4.62439	3.75701e-06	3.11909e-05	83.7092	116.563	114.465	199.793	176.516	195.913
ENSG00000162490	DRAXIN	14.068	-2.9726	0.731649	-4.06288	4.84703e-05	0.000329058	2.09273	6.41634	1.05014	13.5606	34.9152	26.3728
ENSG00000162496	DHRS3	69.9306	-0.865337	0.262559	-3.29578	0.000981474	0.00497476	43.9473	42.7756	61.958	88.5961	83.4085	98.8982
ENSG00000162542	TMCO4	257.767	-0.931692	0.137799	-6.76122	1.36835e-11	2.31522e-10	167.418	190.351	174.323	355.289	322.966	336.254
ENSG00000162607	USP1	910.251	-0.962385	0.0860935	-11.1784	5.20387e-29	2.79972e-27	601.66	643.773	606.979	1253.91	1256.95	1098.24
ENSG00000162616	DNAJB4	921.645	0.921128	0.093328	9.86979	5.62812e-23	2.15478e-21	1345.63	1194.51	1078.49	640.062	673.087	598.098
ENSG00000162618	ELTD1	739.371	0.646317	0.0981805	6.58295	4.61207e-11	7.3503e-10	941.729	931.439	833.808	620.173	604.227	504.852
ENSG00000162624	LHX8	29.6993	-3.15871	0.498489	-6.33656	2.34954e-10	3.4567e-09	2.09273	6.41634	9.45122	57.8587	55.2824	47.0944
ENSG00000162631	NTNG1	673.677	-0.591556	0.0881333	-6.71207	1.91887e-11	3.18131e-10	521.09	545.389	546.071	832.623	797.23	799.662
ENSG00000162645	GBP2	6.69005	-2.72784	0.977299	-2.79121	0.00525117	0.0217211	3.1391	0	2.10027	8.13638	13.5781	13.1864
ENSG00000162692	VCAM1	36.0564	2.25182	0.45602	4.93798	7.89373e-07	7.34206e-06	94.1729	32.0817	52.5068	9.04042	9.69867	18.8377
ENSG00000162711	NLRP3	7.11917	3.3819	1.01688	3.32575	0.000881806	0.00452108	19.8809	11.7633	7.35095	1.80808	0.969867	0.941887
ENSG00000162722	TRIM58	66.6903	6.13052	0.635953	9.63989	5.42482e-22	1.94308e-20	128.703	120.841	144.919	0	0.969867	4.70944
ENSG00000162734	PEA15	6689.41	0.53583	0.047664	11.2418	2.54045e-29	1.38948e-27	7911.57	7623.68	8217.31	5430.58	5424.46	5528.88
ENSG00000162745	OLFML2B	170.235	-0.788233	0.168431	-4.67985	2.87085e-06	2.43372e-05	119.286	122.98	132.317	209.738	197.853	239.239
ENSG00000162772	ATF3	121.775	0.719669	0.223156	3.22496	0.00125988	0.00621561	137.074	132.604	184.824	95.8285	112.505	67.8159
ENSG00000162804	SNED1	655.464	-1.08074	0.113526	-9.51978	1.73547e-21	6.05318e-20	401.804	450.213	410.603	835.335	784.622	1050.2
ENSG00000162849	KIF26B	202.944	1.13117	0.164678	6.86897	6.46687e-12	1.12304e-10	267.869	311.192	257.283	149.167	113.474	118.678
ENSG00000162929	KIAA1841	207.091	-0.533974	0.157487	-3.3906	0.000697403	0.00366933	192.531	172.172	142.818	236.859	257.984	240.181
ENSG00000162946	DISC1	63.3519	-0.654373	0.263682	-2.48168	0.0130765	0.0472205	46.0401	45.9838	55.6572	80.4597	76.6195	75.351
ENSG00000162959	MEMO1	224.132	-0.635265	0.154361	-4.11545	3.86432e-05	0.000267304	186.253	187.143	153.32	254.036	256.045	307.997
ENSG00000162975	KCNF1	11.3214	-2.12387	0.706859	-3.00466	0.00265875	0.0120581	1.04637	5.34695	6.30082	18.0808	14.548	22.6053
ENSG00000162998	FRZB	73.6302	-0.678687	0.244057	-2.78086	0.00542152	0.0222655	60.6892	56.6777	52.5068	93.1163	92.1373	86.6536
ENSG00000163002	NUP35	162.502	-0.517381	0.168999	-3.06144	0.00220277	0.0102326	138.12	136.882	126.016	197.985	202.702	173.307
ENSG00000163009	C2orf48	9.68864	-2.17563	0.764202	-2.84693	0.00441434	0.0187013	6.27819	3.20817	1.05014	19.8889	13.5781	14.1283
ENSG00000163064	EN1	21.8759	-2.142	0.500662	-4.27833	1.88298e-05	0.000136803	9.41729	5.34695	9.45122	30.7374	32.9755	43.3268
ENSG00000163083	INHBB	18.8364	1.94437	0.585116	3.32305	0.000890379	0.00455368	31.391	35.2899	23.103	8.13638	0.969867	14.1283
ENSG00000163132	MSX1	3238.72	-0.734187	0.0661583	-11.0974	1.291e-28	6.79034e-27	2365.83	2544.08	2385.91	3755.39	3957.06	4424.04
ENSG00000163288	GABRB1	16.3655	-3.61817	0.720451	-5.02209	5.11126e-07	4.88373e-06	2.09273	4.27756	1.05014	36.1617	32.0056	22.6053
ENSG00000163328	GPR155	395.664	1.08642	0.121225	8.96197	3.18942e-19	9.4608e-18	547.249	516.515	550.271	277.541	266.713	215.692
ENSG00000163347	CLDN1	736.316	1.40874	0.0899908	15.6543	3.10551e-55	4.33271e-53	1029.62	1103.61	1076.39	419.475	374.368	414.43
ENSG00000163359	COL6A3	9173.9	-1.34333	0.0457636	-29.3537	2.14567e-189	1.68211e-186	5120.91	5144.83	5294.79	12962.2	12895.3	13625.3
ENSG00000163362	C1orf106	27.3088	-1.83681	0.451019	-4.07258	4.64943e-05	0.000316035	17.7882	7.48573	10.5014	32.5455	46.5536	48.9781
ENSG00000163393	SLC22A15	19.0555	4.54259	0.782584	5.8046	6.45201e-09	8.08983e-08	40.8082	27.8041	40.9553	0	1.93973	2.82566
ENSG00000163395	IGFN1	39.9261	-1.28282	0.357296	-3.59036	0.000330225	0.00188636	18.8346	33.1511	17.8523	59.6668	60.1317	49.92
ENSG00000163453	IGFBP7	5055.57	1.12741	0.0557036	20.2395	4.39816e-91	1.29298e-88	6690.46	6921.09	7196.58	3016.79	3136.55	3371.96
ENSG00000163485	ADORA1	87.6857	0.559197	0.22362	2.50065	0.0123965	0.0450415	96.2656	106.939	110.264	73.2274	65.9509	73.4672
ENSG00000163507	KIAA1524	445.058	-0.909822	0.126844	-7.17279	7.34867e-13	1.3874e-11	343.208	326.164	258.333	633.733	598.408	510.503
ENSG00000163513	TGFBR2	11639	0.539271	0.0407959	13.2188	6.83816e-40	5.49154e-38	13918.7	13696.7	13752.6	9598.21	9422.25	9445.25
ENSG00000163516	ANKZF1	892.232	0.558039	0.0820927	6.79768	1.0632e-11	1.8176e-10	990.908	1118.58	1078.49	711.481	739.038	714.892
ENSG00000163520	FBLN2	4280.91	0.562922	0.0631492	8.91416	4.91515e-19	1.42462e-17	4991.16	5007.95	5317.89	3330.49	3239.35	3798.63
ENSG00000163531	NFASC	25.7814	1.59416	0.434846	3.66602	0.000246353	0.00144613	31.391	43.845	40.9553	13.5606	15.5179	9.41887
ENSG00000163535	SGOL2	321.623	-0.852178	0.137372	-6.20342	5.52485e-10	7.80735e-09	259.499	233.127	195.325	443.885	428.681	369.22
ENSG00000163623	NKX6-1	48.7444	2.10255	0.334614	6.28351	3.31003e-10	4.7927e-09	83.7092	72.7185	80.8605	18.0808	12.6083	24.4891
ENSG00000163637	PRICKLE2	485.236	0.583711	0.102549	5.692	1.25558e-08	1.50005e-07	566.083	565.707	614.33	386.93	404.434	373.929
ENSG00000163644	PPM1K	319.643	0.569048	0.136187	4.17843	2.9353e-05	0.000206073	397.619	414.923	332.893	244.995	292.9	234.53
ENSG00000163661	PTX3	1803.65	-1.81967	0.0643804	-28.2643	9.4912e-176	6.25015e-173	796.284	786.002	806.504	2782.64	2875.65	2774.8
ENSG00000163697	APBB2	2679.57	0.591484	0.0559736	10.5672	4.22943e-26	1.90765e-24	3263.61	3258.43	3142.01	2186.88	2162.8	2063.68
ENSG00000163739	CXCL1	40.0473	-1.48562	0.369943	-4.01582	5.92405e-05	0.000395169	16.7418	13.9021	32.5542	59.6668	54.3125	63.1065
ENSG00000163781	TOPBP1	856.349	-0.665828	0.0894971	-7.43967	1.00941e-13	2.0241e-12	666.535	636.287	683.639	1100.22	1109.53	941.887
ENSG00000163808	KIF15	180.845	-1.51184	0.172897	-8.74418	2.24632e-18	6.28933e-17	105.683	90.8981	85.061	269.405	292.9	241.123
ENSG00000163827	LRRC2	16.7775	-2.54152	0.591558	-4.29632	1.73658e-05	0.000127007	5.23183	4.27756	5.25068	35.2576	25.2165	25.431
ENSG00000163879	DNALI1	169.117	-0.80687	0.180667	-4.46605	7.96771e-06	6.24036e-05	147.537	117.633	103.963	243.187	202.702	199.68
ENSG00000163918	RFC4	244.475	-0.837481	0.146604	-5.71254	1.11303e-08	1.3424e-07	165.326	170.033	191.125	339.92	277.382	323.067
ENSG00000163923	RPL39L	132.29	-1.16421	0.189338	-6.14884	7.80528e-10	1.08713e-08	81.6165	87.69	75.6098	184.425	192.034	172.365
ENSG00000163935	SFMBT1	70.539	-0.730519	0.261676	-2.7917	0.00524327	0.0216939	54.411	42.7756	61.958	98.5406	90.1976	75.351
ENSG00000163959	SLC51A	92.8136	0.546602	0.222217	2.45977	0.0139025	0.0496695	110.915	124.049	95.5624	71.4193	81.4688	73.4672
ENSG00000163975	MFI2	97.7319	1.38545	0.236739	5.85225	4.84977e-09	6.16538e-08	130.796	130.466	162.771	46.1061	46.5536	69.6997
ENSG00000164023	SGMS2	591.004	0.603599	0.114736	5.26078	1.43445e-07	1.48337e-06	823.489	671.577	643.733	521.632	464.566	421.024
ENSG00000164032	H2AFZ	1878.84	-0.679665	0.0620938	-10.9458	6.96157e-28	3.47298e-26	1432.47	1455.44	1444.99	2363.17	2361.62	2215.32
ENSG00000164039	BDH2	142.294	-0.539688	0.180505	-2.98987	0.00279093	0.0125607	128.703	104.8	114.465	179	161.968	164.83
ENSG00000164040	PGRMC2	2172.94	0.600539	0.0897359	6.69229	2.19699e-11	3.6169e-10	2937.15	2592.2	2327.1	1866.85	1823.35	1491.01
ENSG00000164045	CDC25A	281.325	-0.790676	0.133425	-5.92599	3.10416e-09	4.0271e-08	213.458	214.947	190.075	375.177	330.724	363.569
ENSG00000164056	SPRY1	128.509	-0.883346	0.192154	-4.59706	4.28487e-06	3.52454e-05	100.451	87.69	82.9607	181.712	159.058	159.179
ENSG00000164070	HSPA4L	75.605	-1.03606	0.256434	-4.04026	5.33928e-05	0.000359659	44.9937	47.0532	56.7073	120.238	98.9264	85.7117
ENSG00000164087	POC1A	221.247	-0.809385	0.147733	-5.47871	4.28438e-08	4.80475e-07	165.326	158.27	158.571	256.748	289.99	298.578
ENSG00000164093	PITX2	154.884	1.3223	0.173262	7.6318	2.31504e-14	4.92409e-13	220.783	226.711	216.328	87.6921	90.1976	87.5955
ENSG00000164096	C4orf3	2946.94	0.657416	0.0660954	9.94647	2.61285e-23	1.01932e-21	3821.33	3589.94	3409.79	2383.96	2378.11	2098.53
ENSG00000164099	PRSS12	415.12	-1.34976	0.114298	-11.8091	3.50302e-32	2.20959e-30	211.366	244.89	245.732	602.092	582.89	603.75
ENSG00000164104	HMGB2	1200.73	-1.56884	0.0751088	-20.8875	6.95701e-97	2.33741e-94	597.474	621.316	597.527	1825.26	1849.54	1713.29
ENSG00000164109	MAD2L1	661.614	-1.06569	0.0969755	-10.9893	4.30323e-28	2.17982e-26	443.659	442.727	396.951	903.138	954.349	828.861
ENSG00000164176	EDIL3	3244.48	0.656099	0.077844	8.42839	3.50461e-17	9.12918e-16	4415.66	3916.11	3577.81	2706.7	2575.97	2274.66
ENSG00000164211	STARD4	1489.55	1.37538	0.176618	7.78729	6.84612e-15	1.50277e-13	2319.79	2266.04	1865.04	922.123	907.795	656.495
ENSG00000164283	ESM1	81.7798	-0.598229	0.232688	-2.57095	0.010142	0.0378439	72.1992	64.1634	58.8076	95.8285	97.9565	101.724
ENSG00000164306	PRIMPOL	131.869	-0.681278	0.187613	-3.63129	0.00028201	0.00163476	99.4047	96.2451	108.164	147.359	163.907	176.133
ENSG00000164330	EBF1	89.5698	-0.686039	0.24491	-2.80119	0.0050914	0.0211399	54.411	80.2042	71.4092	94.9244	99.8963	136.574
ENSG00000164509	IL31RA	24.6566	-2.50756	0.495164	-5.06411	4.10318e-07	3.99235e-06	9.41729	3.20817	9.45122	39.7778	45.5837	40.5012
ENSG00000164532	TBX20	8.83581	3.0847	0.872731	3.53453	0.0004085	0.00227508	18.8346	16.0408	12.6016	2.71213	0	2.82566
ENSG00000164604	GPR85	36.2539	-3.06666	0.438465	-6.99407	2.67015e-12	4.82003e-11	8.37092	4.27756	10.5014	62.3789	69.8304	62.1646
ENSG00000164611	PTTG1	1120.07	-1.36021	0.0800661	-16.9886	9.97222e-65	1.74652e-62	660.256	586.026	637.433	1645.36	1673.99	1517.38
ENSG00000164619	BMPER	47.9924	1.65339	0.322418	5.12808	2.92708e-07	2.90643e-06	66.9674	73.7879	77.7101	24.4091	28.1261	16.954
ENSG00000164649	CDCA7L	346.53	-0.649557	0.116568	-5.57234	2.51343e-08	2.89969e-07	263.684	275.903	269.885	426.708	424.802	418.198
ENSG00000164654	MIOS	466.217	-0.694767	0.118648	-5.8557	4.75e-09	6.05257e-08	342.161	388.189	338.144	641.87	587.739	499.2
ENSG00000164683	HEY1	70.6787	0.690233	0.259329	2.66161	0.0077768	0.0302599	89.9874	95.1757	76.6599	58.7627	61.1016	42.3849
ENSG00000164692	COL1A2	143211	0.79041	0.0441266	17.9123	9.45011e-72	1.94471e-69	179365	181810	183293	102712	101336	110753
ENSG00000164713	BRI3	1352.45	0.641024	0.202771	3.16131	0.00157059	0.0075538	1273.43	1852.18	1818.84	1226.78	927.192	1016.3
ENSG00000164742	ADCY1	18.9597	-1.57919	0.50799	-3.1087	0.0018791	0.00887681	7.32456	12.8327	8.40109	28.9293	24.2467	32.0242
ENSG00000164744	SUN3	10.7129	2.73617	0.772806	3.54056	0.000399276	0.00222974	16.7418	19.249	19.9526	5.42425	2.9096	0
ENSG00000164754	RAD21	2190.4	-0.605409	0.0784331	-7.7188	1.17433e-14	2.54048e-13	1879.27	1755.94	1577.3	2848.64	2701.08	2380.15
ENSG00000164761	TNFRSF11B	98.7686	-2.42955	0.256847	-9.45915	3.10469e-21	1.0517e-19	42.901	22.4572	27.3035	150.071	178.455	171.423
ENSG00000164796	CSMD3	46.1183	0.960007	0.314626	3.05127	0.00227875	0.010538	50.2255	68.441	64.0583	28.9293	34.9152	30.1404
ENSG00000164929	BAALC	13.0222	-2.09618	0.716895	-2.92397	0.00345593	0.015168	5.23183	9.62451	0	27.1213	12.6083	23.5472
ENSG00000164932	CTHRC1	58.873	-1.02875	0.286708	-3.58813	0.000333062	0.00189993	36.6228	42.7756	36.7548	63.2829	82.4387	91.3631
ENSG00000164949	GEM	282.966	-0.696795	0.134685	-5.17352	2.29726e-07	2.32594e-06	241.71	216.017	190.075	356.193	346.242	347.556
ENSG00000164970	FAM219A	1749.66	0.656125	0.0773436	8.48325	2.18993e-17	5.81497e-16	2089.59	2036.12	2296.65	1300.92	1268.59	1506.08
ENSG00000164976	KIAA1161	194.592	0.735476	0.162653	4.52173	6.13352e-06	4.9089e-05	232.293	271.625	225.779	157.303	126.083	154.47
ENSG00000164985	PSIP1	1415.71	-0.924339	0.070326	-13.1436	1.85135e-39	1.46533e-37	996.14	978.492	956.674	1913.86	1900.94	1748.14
ENSG00000165029	ABCA1	1261.78	0.50918	0.0721233	7.05986	1.6667e-12	3.07265e-11	1516.18	1542.06	1388.28	1034.22	1040.67	1049.26
ENSG00000165071	TMEM71	35.0917	-1.82576	0.399177	-4.57381	4.78928e-06	3.8994e-05	21.9737	10.6939	13.6518	66.8991	43.644	53.6876
ENSG00000165072	MAMDC2	810.631	1.27134	0.112087	11.3425	8.0821e-30	4.604e-28	1311.1	1107.89	1019.68	466.486	547.975	410.663
ENSG00000165124	SVEP1	235.796	-0.880798	0.144257	-6.10577	1.02306e-09	1.40707e-08	174.743	165.755	157.52	320.935	280.291	315.532
ENSG00000165152	TMEM246	466.591	-0.566513	0.106791	-5.30487	1.12752e-07	1.19679e-06	408.082	344.344	375.949	570.451	543.125	557.597
ENSG00000165169	DYNLT3	275.558	-1.03564	0.14704	-7.04322	1.87854e-12	3.45546e-11	213.458	165.755	162.771	386.026	394.736	330.602
ENSG00000165194	PCDH19	51.3971	1.3012	0.304343	4.27543	1.90772e-05	0.000138539	64.8746	66.3022	88.2114	31.6415	29.096	28.2566
ENSG00000165209	STRBP	131.343	-0.670774	0.20082	-3.34017	0.000837269	0.00431963	86.8483	108.008	109.214	172.672	180.395	130.922
ENSG00000165244	ZNF367	168.88	-1.33187	0.174906	-7.61481	2.64084e-14	5.58101e-13	108.822	98.3839	80.8605	242.283	252.165	230.762
ENSG00000165304	MELK	677.907	-0.971607	0.0947243	-10.2572	1.09832e-24	4.58926e-23	504.348	450.213	419.004	900.426	917.494	875.955
ENSG00000165323	FAT3	122.796	0.773796	0.206696	3.74365	0.000181366	0.00109491	192.531	134.743	137.568	93.1163	93.1072	85.7117
ENSG00000165338	HECTD2	403.473	0.793592	0.121885	6.511	7.4651e-11	1.15506e-09	555.62	519.723	459.96	319.127	305.508	260.903
ENSG00000165379	LRFN5	24.317	-1.79305	0.468779	-3.82495	0.000130799	0.000811359	16.7418	9.62451	6.30082	41.5859	34.9152	36.7336
ENSG00000165480	SKA3	293.35	-1.23689	0.147912	-8.36236	6.14761e-17	1.57155e-15	207.18	177.519	139.668	442.077	412.193	381.464
ENSG00000165490	C11orf82	79.0001	-1.12642	0.246393	-4.57163	4.83944e-06	3.93635e-05	42.901	54.5389	51.4567	103.061	122.203	99.8401
ENSG00000165495	PKNOX2	779.436	0.719927	0.0885283	8.13217	4.21685e-16	1.01941e-14	914.523	952.826	1042.79	599.38	558.643	608.459
ENSG00000165512	ZNF22	120.944	-0.640371	0.19842	-3.22735	0.00124943	0.00617328	106.729	83.4124	93.4621	160.919	146.45	134.69
ENSG00000165548	TMEM63C	10.4313	1.79119	0.682657	2.62385	0.00869408	0.0331859	13.6027	18.1796	16.8022	6.32829	4.84933	2.82566
ENSG00000165617	DACT1	138.944	0.843385	0.193532	4.35787	1.31337e-05	9.83264e-05	186.253	182.866	165.921	77.7476	114.444	106.433
ENSG00000165633	VSTM4	231.532	1.2858	0.147763	8.70179	3.26683e-18	9.08477e-17	362.042	313.331	309.79	135.606	129.962	138.457
ENSG00000165655	ZNF503	118.022	-0.852942	0.202827	-4.20526	2.60784e-05	0.000185056	81.6165	95.1757	75.6098	160.015	161.968	133.748
ENSG00000165757	KIAA1462	948.851	2.19709	0.0886712	24.778	1.54813e-135	8.22158e-133	1589.43	1557.03	1527.95	351.672	299.689	367.336
ENSG00000165813	C10orf118	373.631	0.738248	0.130613	5.65219	1.5842e-08	1.86958e-07	491.792	500.474	409.553	313.703	285.141	241.123
ENSG00000165821	SALL2	472.257	-0.511776	0.107262	-4.77127	1.8307e-06	1.60398e-05	355.764	388.189	424.255	566.834	531.487	567.016
ENSG00000165879	FRAT1	45.1188	-1.14084	0.325904	-3.50052	0.000464349	0.0025516	27.2055	34.2205	23.103	65.9951	52.3728	67.8159
ENSG00000165959	CLMN	295.269	-0.648053	0.129366	-5.00947	5.45802e-07	5.17898e-06	243.803	234.196	212.127	348.96	350.122	382.406
ENSG00000166004	KIAA1731	256.201	-0.56615	0.151624	-3.73392	0.000188526	0.00113522	216.598	226.711	176.423	320.031	336.544	260.903
ENSG00000166106	ADAMTS15	123.592	-2.33438	0.260312	-8.96765	3.02915e-19	9.00161e-18	28.2519	65.2328	29.4038	196.177	181.365	241.123
ENSG00000166250	CLMP	1672.5	-0.722649	0.0662934	-10.9008	1.14281e-27	5.64987e-26	1211.69	1343.15	1231.81	2070.26	2117.22	2060.85
ENSG00000166265	CYYR1	54.5694	-1.52721	0.305809	-4.99402	5.91352e-07	5.58224e-06	34.53	21.3878	28.3537	81.3638	90.1976	71.5834
ENSG00000166317	SYNPO2L	8.58162	2.17385	0.776421	2.79983	0.005113	0.0212135	16.7418	12.8327	12.6016	4.52021	2.9096	1.88377
ENSG00000166348	USP54	151.648	-0.535032	0.181374	-2.94989	0.00317888	0.0140834	122.425	137.951	111.314	202.505	176.516	159.179
ENSG00000166349	RAG1	70.756	0.728217	0.257069	2.83277	0.00461471	0.0194021	94.1729	74.8573	95.5624	47.0102	62.0715	50.8619
ENSG00000166415	WDR72	23.8057	-3.65003	0.596533	-6.11873	9.43228e-10	1.30272e-08	5.23183	1.06939	4.20054	43.394	46.5536	42.3849
ENSG00000166432	ZMAT1	25.8366	-2.35799	0.49093	-4.80312	1.56216e-06	1.38696e-05	14.6491	6.41634	4.20054	36.1617	44.6139	48.9781
ENSG00000166451	CENPN	227.968	-0.944807	0.172514	-5.4767	4.33327e-08	4.85297e-07	179.975	162.547	124.966	274.829	361.76	263.728
ENSG00000166483	WEE1	564.39	-0.536071	0.094975	-5.64434	1.65813e-08	1.95543e-07	474.003	459.838	448.408	675.319	644.961	683.81
ENSG00000166492	FAM86GP	43.8218	-1.0569	0.327686	-3.22534	0.00125823	0.0062093	30.3446	23.5266	31.5041	69.6112	52.3728	55.5714
ENSG00000166508	MCM7	2637.21	-1.19904	0.0664531	-18.0434	8.88572e-73	1.87546e-70	1589.43	1646.86	1564.7	3495.93	3516.74	4009.61
ENSG00000166582	CENPV	265.477	-0.646876	0.142432	-4.54165	5.58151e-06	4.49551e-05	214.505	224.572	181.674	292.006	328.785	351.324
ENSG00000166592	RRAD	80.3169	2.01256	0.270395	7.44303	9.83994e-14	1.97555e-12	122.425	125.119	138.618	25.3132	25.2165	45.2106
ENSG00000166619	BLCAP	2142.64	0.515407	0.0613647	8.39908	4.49977e-17	1.16295e-15	2495.58	2423.24	2645.29	1764.69	1719.57	1807.48
ENSG00000166741	NNMT	193.426	1.81861	0.167265	10.8726	1.55665e-27	7.62713e-26	291.936	283.388	328.693	80.4597	96.0168	80.0604
ENSG00000166780	C16orf45	587.222	-0.585818	0.0969642	-6.04159	1.52599e-09	2.05249e-08	461.447	473.74	473.611	671.703	680.846	761.987
ENSG00000166788	SAAL1	286.424	-0.64533	0.128603	-5.018	5.22118e-07	4.97721e-06	215.551	236.335	218.428	358.001	353.031	337.196
ENSG00000166801	FAM111A	316.18	-1.23228	0.132561	-9.29594	1.45917e-20	4.68271e-19	194.624	171.102	200.576	461.061	469.415	400.302
ENSG00000166803	KIAA0101	417.583	-1.3607	0.117399	-11.5904	4.60969e-31	2.79005e-29	219.737	262.001	220.529	584.915	636.232	582.086
ENSG00000166816	LDHD	41.925	0.920765	0.32873	2.80098	0.00509482	0.0211488	49.1792	58.8164	56.7073	35.2576	25.2165	26.3728
ENSG00000166831	RBPMS2	70.497	-1.47613	0.263712	-5.59753	2.17433e-08	2.53512e-07	36.6228	37.4286	37.8049	101.253	92.1373	117.736
ENSG00000166833	NAV2	714.662	-0.543366	0.093329	-5.82205	5.81316e-09	7.33349e-08	556.666	575.332	613.279	902.234	772.984	867.478
ENSG00000166845	C18orf54	216.929	-0.707949	0.164167	-4.31238	1.61508e-05	0.00011918	169.511	194.629	130.217	282.061	279.322	245.833
ENSG00000166851	PLK1	1576.32	-1.0645	0.0781662	-13.6184	3.11435e-42	2.74179e-40	988.815	1114.3	956.674	2115.46	1989.2	2293.5
ENSG00000166900	STX3	402.708	0.558245	0.113105	4.93565	7.98854e-07	7.41767e-06	467.725	511.168	459.96	302.854	331.694	342.847
ENSG00000166922	SCG5	101.987	1.61139	0.215999	7.46018	8.64071e-14	1.74115e-12	154.862	151.853	154.37	53.3385	49.4632	48.0363
ENSG00000166923	GREM1	30427.8	0.557326	0.040114	13.8936	6.92998e-44	6.51933e-42	36389.4	36437.3	35872.6	25128.8	24834.4	23904.2
ENSG00000166938	DIS3L	380.586	-0.656517	0.113647	-5.7768	7.61354e-09	9.43614e-08	311.817	293.013	281.436	450.213	472.325	474.711
ENSG00000166949	SMAD3	3544.5	-0.625784	0.0552051	-11.3356	8.74141e-30	4.94535e-28	2767.64	2918.36	2676.8	4166.73	4328.51	4408.97
ENSG00000166963	MAP1A	10686.4	0.548585	0.046533	11.7892	4.43978e-32	2.77917e-30	12478.9	12771.7	12831.6	8524.21	8408.74	9103.34
ENSG00000167034	NKX3-1	155.536	0.748665	0.173187	4.32288	1.54007e-05	0.000113951	179.975	216.017	189.024	111.197	118.324	118.678
ENSG00000167103	PIP5KL1	124.712	0.733485	0.188836	3.88424	0.000102649	0.000651717	161.14	149.715	156.47	99.4446	88.2579	93.2468
ENSG00000167105	TMEM92	58.8884	1.01403	0.276607	3.66598	0.000246394	0.00144613	77.431	80.2042	78.7602	45.2021	37.8248	33.9079
ENSG00000167123	CERCAM	4891.18	0.717159	0.0702726	10.2054	1.87584e-24	7.73985e-23	5893.13	6265.56	6088.69	3467.91	3417.81	4214
ENSG00000167157	PRRX2	77.6439	-3.53825	0.32631	-10.8432	2.14779e-27	1.04304e-25	11.51	11.7633	13.6518	144.647	125.113	159.179
ENSG00000167202	TBC1D2B	1618.7	0.598468	0.0672372	8.90085	5.54202e-19	1.60067e-17	1848.93	1982.65	2017.31	1238.54	1296.71	1328.06
ENSG00000167244	IGF2	713.773	-0.657727	0.0865778	-7.59695	3.03191e-14	6.36663e-13	566.083	530.417	564.973	883.249	853.483	884.432
ENSG00000167325	RRM1	1587.21	-0.790599	0.0745207	-10.6091	2.7031e-26	1.22593e-24	1178.21	1178.47	1132.05	2109.13	2109.46	1815.96
ENSG00000167383	ZNF229	22.3694	-7.84835	1.24266	-6.31576	2.68832e-10	3.92704e-09	0	0	0	43.394	46.5536	44.2687
ENSG00000167394	ZNF668	447.431	0.512528	0.116946	4.38262	1.17261e-05	8.87161e-05	551.434	494.058	532.419	321.839	367.579	417.256
ENSG00000167513	CDT1	333.3	-1.0984	0.136404	-8.05255	8.10838e-16	1.92624e-14	176.836	233.127	226.829	443.885	418.982	500.142
ENSG00000167566	NCKAP5L	2021.02	0.581589	0.0680191	8.55039	1.22674e-17	3.31079e-16	2381.53	2345.17	2542.38	1610.1	1510.08	1736.84
ENSG00000167642	SPINT2	571.797	0.725244	0.100712	7.2012	5.96864e-13	1.14125e-11	674.905	686.548	776.05	407.723	430.621	454.932
ENSG00000167657	DAPK3	2434.18	0.53458	0.0676557	7.90148	2.75616e-15	6.24136e-14	2811.58	2873.45	2955.08	1885.83	1886.39	2192.71
ENSG00000167670	CHAF1A	764.074	-0.783916	0.0928635	-8.44159	3.13043e-17	8.19336e-16	562.944	509.03	612.229	949.244	926.223	1024.77
ENSG00000167703	SLC43A2	259.116	0.856421	0.142748	5.99953	1.97895e-09	2.6295e-08	332.744	345.413	323.442	175.384	163.907	213.808
ENSG00000167772	ANGPTL4	1897.96	3.27747	0.0789376	41.5198	0	0	3292.91	3370.72	3658.67	320.031	372.429	372.987
ENSG00000167779	IGFBP6	1271.39	-0.715998	0.0714279	-10.0241	1.19483e-23	4.75132e-22	930.219	997.741	958.774	1540.49	1554.7	1646.42
ENSG00000167874	TMEM88	50.0231	0.984419	0.313549	3.1396	0.0016918	0.00807308	78.4774	56.6777	64.0583	25.3132	41.7043	33.9079
ENSG00000167900	TK1	1241.56	-1.22079	0.0886252	-13.7747	3.61813e-43	3.32766e-41	707.343	705.797	823.307	1649.88	1628.41	1934.64
ENSG00000167912	RP11-25K19.1	37.8504	-1.23961	0.368262	-3.36612	0.000762344	0.00397544	19.8809	28.8735	18.9024	68.7072	43.644	47.0944
ENSG00000167925	GHDC	31.401	-1.28175	0.395918	-3.2374	0.00120622	0.00598676	16.7418	19.249	18.9024	34.3536	41.7043	57.4551
ENSG00000167972	ABCA3	138.997	-0.655649	0.189974	-3.45126	0.000557983	0.00300985	103.59	99.4533	120.766	159.111	154.209	196.854
ENSG00000168016	TRANK1	148.867	-1.5463	0.182389	-8.47805	2.28995e-17	6.06101e-16	78.4774	69.5103	79.8103	228.723	216.28	220.402
ENSG00000168077	SCARA3	1203.04	-1.32349	0.0742985	-17.8131	5.59421e-71	1.0964e-68	682.23	695.103	683.639	1743.9	1632.29	1781.11
ENSG00000168078	PBK	501.078	-1.38041	0.111293	-12.4034	2.50492e-35	1.72546e-33	299.26	259.862	275.136	763.011	755.526	653.67
ENSG00000168243	GNG4	33.8996	-2.07367	0.398459	-5.20422	1.94817e-07	1.98593e-06	16.7418	12.8327	9.45122	49.7223	56.2523	58.397
ENSG00000168306	ACOX2	45.4307	-1.31439	0.324823	-4.04647	5.1996e-05	0.00035068	21.9737	31.0123	25.2033	57.8587	64.0112	72.5253
ENSG00000168374	ARF4	6780.11	0.588579	0.0457423	12.8673	6.87712e-38	5.29056e-36	8068.52	8110.25	8254.07	5481.21	5514.66	5251.96
ENSG00000168405	CMAHP	8.74317	2.21218	0.817911	2.70467	0.00683725	0.0271102	15.6955	10.6939	16.8022	3.61617	0	5.65132
ENSG00000168411	RFWD3	801.717	-0.649022	0.0858903	-7.5564	4.14363e-14	8.59151e-13	587.011	640.565	645.834	1026.09	936.891	973.912
ENSG00000168487	BMP1	2561.33	0.893251	0.0595592	14.9977	7.60299e-51	9.13635e-49	3287.68	3280.89	3420.29	1690.56	1832.08	1856.46
ENSG00000168496	FEN1	684.788	-0.864994	0.0935719	-9.24417	2.37068e-20	7.51994e-19	439.473	488.711	528.218	894.098	871.91	886.316
ENSG00000168497	SDPR	51.1506	-0.888415	0.298537	-2.9759	0.00292132	0.0130974	39.7619	34.2205	33.6044	61.4749	76.6195	61.2227
ENSG00000168505	GBX2	12.7377	2.26823	0.640104	3.54353	0.000394803	0.00221076	20.9273	19.249	23.103	3.61617	3.87947	5.65132
ENSG00000168542	COL3A1	4541.51	-0.718813	0.0546544	-13.152	1.65803e-39	1.32505e-37	3314.88	3549.3	3434.99	5555.34	5439.01	5955.55
ENSG00000168614	NBPF9	77.1325	-1.0362	0.267185	-3.87822	0.000105224	0.000666526	52.3183	33.1511	66.1586	110.293	106.685	94.1887
ENSG00000168621	GDNF	218.381	1.90977	0.167654	11.3911	4.6302e-30	2.68405e-28	329.605	367.87	337.094	84.9799	114.444	76.2929
ENSG00000168679	SLC16A4	93.5623	-0.719425	0.222935	-3.22706	0.00125068	0.00617759	72.1992	69.5103	70.3591	116.621	131.902	100.782
ENSG00000168765	GSTM4	224.062	-0.513541	0.150151	-3.42017	0.000625831	0.00332893	176.836	177.519	199.526	267.596	233.738	289.159
ENSG00000168874	ATOH8	126.855	-1.27469	0.197797	-6.44443	1.16039e-10	1.76884e-09	81.6165	69.5103	71.4092	167.248	171.666	199.68
ENSG00000168899	VAMP5	69.858	-2.17639	0.291504	-7.46609	8.26144e-14	1.66881e-12	28.2519	18.1796	29.4038	94.9244	121.233	127.155
ENSG00000168906	MAT2A	5368.18	-0.655863	0.0519826	-12.617	1.70249e-36	1.21333e-34	4110.12	4310.71	4085.03	6690.81	6766.76	6245.66
ENSG00000168938	PPIC	142.123	0.972535	0.202203	4.80969	1.51163e-06	1.34737e-05	208.227	213.878	142.818	92.2123	87.288	108.317
ENSG00000168994	PXDC1	824.813	0.846671	0.0847598	9.98906	1.70182e-23	6.73487e-22	1067.29	1052.28	1060.64	557.794	574.161	636.716
ENSG00000169067	ACTBL2	21.1393	2.79293	0.534219	5.22806	1.71296e-07	1.75376e-06	33.4837	35.2899	42.0054	3.61617	6.78907	5.65132
ENSG00000169071	ROR2	44.6917	-1.39277	0.330648	-4.21224	2.5285e-05	0.000179891	18.8346	31.0123	24.1531	62.3789	62.0715	69.6997
ENSG00000169126	ARMC4	214.418	-0.704542	0.153393	-4.59304	4.36839e-06	3.58509e-05	184.16	139.021	165.921	262.172	269.623	265.612
ENSG00000169184	MN1	1937.05	1.45505	0.0733945	19.8251	1.80757e-87	5.04372e-85	2737.29	3007.12	2772.36	1047.78	937.861	1119.9
ENSG00000169255	B3GALNT1	56.0343	-1.93728	0.307809	-6.29378	3.09826e-10	4.50191e-09	26.1591	23.5266	19.9526	102.157	83.4085	81.0023
ENSG00000169258	GPRIN1	403.16	-0.562001	0.116209	-4.83614	1.32384e-06	1.1903e-05	306.585	316.539	353.896	508.072	440.319	493.549
ENSG00000169439	SDC2	1279.35	1.03935	0.0728541	14.2662	3.55417e-46	3.58971e-44	1809.17	1726	1628.76	859.744	829.236	823.21
ENSG00000169583	CLIC3	24.6472	1.69964	0.503048	3.37869	0.000728315	0.00381127	27.2055	42.7756	43.0556	5.42425	7.75893	21.6634
ENSG00000169607	CKAP2L	378.465	-1.01233	0.124416	-8.13663	4.06429e-16	9.83978e-15	256.359	267.347	228.93	518.016	549.914	450.222
ENSG00000169641	LUZP1	2104.63	0.713371	0.062813	11.3571	6.84088e-30	3.93781e-28	2531.16	2737.64	2574.93	1590.21	1661.38	1532.45
ENSG00000169679	BUB1	686.015	-1.26618	0.0964505	-13.1278	2.28317e-39	1.79846e-37	408.082	368.94	431.606	1006.2	997.993	903.27
ENSG00000169715	MT1E	1063.43	-0.553244	0.0799204	-6.92244	4.43939e-12	7.85867e-11	782.681	888.663	914.668	1239.44	1265.68	1289.44
ENSG00000169744	LDB2	345.787	-0.637853	0.118695	-5.37387	7.70662e-08	8.35798e-07	266.823	289.805	255.183	427.612	418.982	416.314
ENSG00000169756	LIMS1	2669.09	0.578338	0.0650152	8.89543	5.8196e-19	1.6779e-17	3342.09	3212.45	3036.99	2283.61	2148.25	1991.15
ENSG00000169760	NLGN1	90.5981	-1.38289	0.246028	-5.62085	1.90016e-08	2.2265e-07	51.2719	36.3593	63.0082	147.359	122.203	123.387
ENSG00000169908	TM4SF1	2579.15	-0.566018	0.056913	-9.94532	2.64313e-23	1.0287e-21	2060.29	2152.68	2025.71	2997.8	3145.28	3093.16
ENSG00000169919	GUSB	788.45	-0.566717	0.0993153	-5.70625	1.15496e-08	1.38586e-07	553.527	623.454	729.845	979.982	902.946	940.945
ENSG00000169946	ZFPM2	126.25	-0.511773	0.191976	-2.66581	0.0076803	0.02993	118.239	103.731	90.3117	150.975	143.54	150.702
ENSG00000170006	TMEM154	129.332	0.920816	0.190542	4.8326	1.34759e-06	1.20902e-05	166.372	182.866	158.571	94.0204	95.0469	79.1185
ENSG00000170049	KCNAB3	59.4962	-0.754777	0.288806	-2.61344	0.0089636	0.0341039	59.6428	38.498	34.6545	72.3234	72.74	79.1185
ENSG00000170054	SERPINA9	52.4252	2.654	0.339473	7.818	5.36678e-15	1.18595e-13	76.3846	102.661	92.412	16.2728	15.5179	11.3026
ENSG00000170113	NIPA1	339.287	0.824753	0.126539	6.51779	7.13491e-11	1.10982e-09	433.195	433.103	434.756	254.036	270.593	210.041
ENSG00000170264	FAM161A	71.6009	-0.820571	0.26968	-3.04275	0.00234425	0.0107923	48.1328	68.441	38.855	103.061	87.288	83.828
ENSG00000170271	FAXDC2	128.913	-0.584592	0.198389	-2.94669	0.00321193	0.0142069	85.8019	119.772	103.963	166.344	161.968	135.632
ENSG00000170312	CDK1	685.773	-1.07481	0.0965618	-11.1308	8.88613e-29	4.71911e-27	441.566	456.629	426.355	951.956	997.023	841.105
ENSG00000170345	FOS	346.503	-1.20097	0.134299	-8.94254	3.80322e-19	1.1141e-17	209.273	233.127	187.974	475.526	429.651	543.469
ENSG00000170365	SMAD1	183.925	-0.628472	0.17742	-3.54228	0.000396681	0.00221977	137.074	124.049	172.222	228.723	252.165	189.319
ENSG00000170370	EMX2	6.95255	2.97705	1.02165	2.91396	0.00356871	0.0155713	10.4637	16.0408	10.5014	0	0	4.70944
ENSG00000170379	FAM115C	160.45	0.665606	0.183673	3.62386	0.000290238	0.00167715	204.041	183.935	202.676	150.975	121.233	99.8401
ENSG00000170396	ZNF804A	140.791	-0.563653	0.177313	-3.17885	0.00147859	0.00715519	114.054	116.563	110.264	166.344	174.576	162.947
ENSG00000170421	KRT8	10380	0.727396	0.0543517	13.3831	7.58938e-41	6.27859e-39	12476.9	12695.8	13654.9	7412.24	7732.75	8307.45
ENSG00000170430	MGMT	110.301	-1.5709	0.231485	-6.78619	1.15137e-11	1.96426e-10	41.8546	48.1225	76.6599	163.632	162.938	168.598
ENSG00000170485	NPAS2	1985.57	-0.73476	0.0648953	-11.3222	1.01835e-29	5.66389e-28	1451.31	1499.28	1521.65	2560.25	2320.89	2560.05
ENSG00000170525	PFKFB3	2284.36	0.506547	0.0697884	7.25832	3.9192e-13	7.5641e-12	2517.55	2728.01	2798.61	1839.73	1766.13	2056.14
ENSG00000170537	TMC7	48.3523	1.01588	0.312549	3.2503	0.00115284	0.0057513	73.2456	56.6777	64.0583	25.3132	38.7947	32.0242
ENSG00000170540	ARL6IP1	1126.98	-0.717132	0.0793884	-9.03321	1.66709e-19	5.0451e-18	881.039	850.165	826.457	1488.05	1427.64	1288.5
ENSG00000170542	SERPINB9	84.6089	-0.57849	0.230194	-2.51306	0.011969	0.0436134	74.2919	64.1634	65.1084	94.0204	98.9264	111.143
ENSG00000170558	CDH2	2864.19	0.539894	0.0618053	8.73541	2.42779e-18	6.77435e-17	3416.38	3571.76	3193.46	2306.21	2453.76	2243.58
ENSG00000170624	SGCD	35.9948	-1.1952	0.396338	-3.0156	0.00256472	0.0116961	13.6027	36.3593	15.752	46.1061	51.4029	52.7457
ENSG00000170629	DPY19L2P2	58.9903	-0.789093	0.278074	-2.83771	0.00454382	0.0191611	43.9473	39.5674	46.206	68.7072	68.8605	86.6536
ENSG00000170775	GPR37	11.4785	-2.00263	0.69545	-2.87961	0.00398163	0.0171237	2.09273	8.55512	3.15041	22.601	15.5179	16.954
ENSG00000170801	HTRA3	231.123	-0.729914	0.166673	-4.37931	1.19054e-05	9.00313e-05	167.418	198.907	155.42	272.117	243.436	349.44
ENSG00000170873	MTSS1	99.1992	0.772412	0.220986	3.49529	0.000473545	0.00259347	115.1	118.702	141.768	83.1719	61.1016	75.351
ENSG00000170891	CYTL1	33.9143	-2.38636	0.426529	-5.59483	2.20842e-08	2.57305e-07	17.7882	7.48573	7.35095	51.5304	55.2824	64.0483
ENSG00000170893	TRH	236.222	-2.36639	0.164346	-14.3989	5.25766e-47	5.44382e-45	72.1992	89.8287	68.2588	379.698	429.651	377.697
ENSG00000170915	PAQR8	172.868	-0.523835	0.165639	-3.16252	0.00156412	0.00752929	132.888	146.506	145.969	182.616	219.19	210.041
ENSG00000170962	PDGFD	34.6709	-1.40152	0.393614	-3.56064	0.000369947	0.00208863	13.6027	29.9429	13.6518	54.2425	50.4331	46.1525
ENSG00000170989	S1PR1	168.247	0.717617	0.162984	4.40298	1.06773e-05	8.12671e-05	208.227	202.115	217.378	124.758	126.083	130.922
ENSG00000171130	ATP6V0E2	425.261	-0.740065	0.116481	-6.35352	2.10442e-10	3.11557e-09	306.585	337.927	310.84	480.046	588.709	527.457
ENSG00000171150	SOCS5	2286.83	-0.633311	0.0751969	-8.42203	3.70023e-17	9.62353e-16	1882.41	1834	1662.37	3033.96	2800	2508.25
ENSG00000171241	SHCBP1	593.674	-0.9675	0.100057	-9.66949	4.06391e-22	1.49674e-20	427.963	417.062	360.197	783.804	818.567	754.452
ENSG00000171246	NPTX1	2206.55	-3.81705	0.0785133	-48.6166	0	0	279.379	324.025	274.085	4216.45	3947.36	4197.99
ENSG00000171295	ZNF440	61.2232	0.814622	0.271394	3.00162	0.00268547	0.0121592	70.1065	72.7185	91.3618	44.2981	43.644	45.2106
ENSG00000171310	CHST11	1138.53	1.25187	0.076642	16.334	5.65341e-60	8.78039e-58	1568.5	1600.88	1641.36	635.542	663.389	721.486
ENSG00000171320	ESCO2	105.909	-0.963343	0.210236	-4.5822	4.60111e-06	3.75735e-05	69.0601	78.0655	68.2588	128.374	153.239	138.457
ENSG00000171346	KRT15	86.4456	0.688722	0.23649	2.91227	0.00358814	0.0156439	99.4047	116.563	103.963	56.0506	81.4688	61.2227
ENSG00000171388	APLN	521.649	-0.538076	0.105692	-5.091	3.56181e-07	3.49036e-06	421.685	405.299	449.458	601.188	572.221	680.043
ENSG00000171408	PDE7B	333.994	-0.546645	0.123479	-4.42703	9.5538e-06	7.3877e-05	297.168	257.723	259.384	397.778	417.043	374.871
ENSG00000171488	LRRC8C	665.507	-0.6652	0.115321	-5.76825	8.01001e-09	9.88522e-08	593.289	495.128	455.759	875.113	876.759	696.997
ENSG00000171497	PPID	296.043	-0.939866	0.131395	-7.153	8.49025e-13	1.59524e-11	224.968	197.837	185.874	402.299	375.338	389.941
ENSG00000171517	LPAR3	35.9029	-1.23147	0.367687	-3.34922	0.000810386	0.00420201	18.8346	18.1796	27.3035	52.4344	57.2221	41.443
ENSG00000171604	CXXC5	847.748	0.501719	0.0867406	5.78413	7.28906e-09	9.07028e-08	1000.32	957.104	1023.88	709.673	640.112	755.394
ENSG00000171608	PIK3CD	745.959	0.650462	0.0886519	7.33725	2.18024e-13	4.29345e-12	860.112	949.618	924.12	548.753	579.98	613.169
ENSG00000171617	ENC1	5397.98	1.1629	0.0479186	24.2682	4.2487e-130	2.05724e-127	7431.28	7585.18	7371.95	3321.45	3428.48	3249.51
ENSG00000171631	P2RY6	7.22273	2.24881	0.912783	2.46368	0.0137519	0.0492703	12.5564	6.41634	16.8022	2.71213	4.84933	0
ENSG00000171724	VAT1L	1384.69	-0.577441	0.067824	-8.51381	1.6831e-17	4.50551e-16	1145.77	1073.67	1114.19	1694.17	1655.56	1624.76
ENSG00000171757	LRRC34	8.03209	-2.72252	0.913394	-2.98067	0.00287622	0.0129093	2.09273	4.27756	0	20.793	10.6685	10.3608
ENSG00000171790	SLFNL1	117.679	1.52494	0.211876	7.19734	6.14006e-13	1.16995e-11	158.001	204.253	161.721	55.1466	58.192	68.7578
ENSG00000171791	BCL2	63.9396	-0.845887	0.270236	-3.13017	0.00174703	0.00831492	38.7155	42.7756	55.6572	86.788	83.4085	76.2929
ENSG00000171792	RHNO1	283.316	-0.687195	0.142282	-4.82982	1.3666e-06	1.22473e-05	240.664	235.266	175.373	342.632	343.333	362.627
ENSG00000171848	RRM2	2096.39	-1.1485	0.0716937	-16.0195	9.33793e-58	1.38496e-55	1380.16	1354.92	1175.1	2913.73	3019.19	2735.24
ENSG00000171928	TVP23B	637.022	0.556405	0.0952431	5.84194	5.15959e-09	6.53402e-08	782.681	760.336	731.945	524.344	552.824	470.002
ENSG00000171951	SCG2	284.603	-1.58695	0.138778	-11.4352	2.78877e-30	1.63386e-28	124.517	156.131	145.969	444.789	418.012	418.198
ENSG00000171992	SYNPO	2038.57	0.713985	0.0753307	9.478	2.59194e-21	8.88981e-20	2419.2	2607.17	2572.83	1504.33	1400.49	1727.42
ENSG00000172057	ORMDL3	944.558	0.613744	0.0809517	7.5816	3.41311e-14	7.11266e-13	1095.54	1184.88	1146.75	697.92	764.255	777.999
ENSG00000172071	EIF2AK3	253.203	0.726825	0.141942	5.12058	3.04591e-07	3.00809e-06	326.466	331.511	288.787	172.672	210.461	189.319
ENSG00000172164	SNTB1	178.048	-1.11958	0.173351	-6.45844	1.05789e-10	1.62311e-09	120.332	125.119	91.3618	263.98	239.557	227.937
ENSG00000172167	MTBP	107.292	-0.785896	0.211101	-3.72285	0.000196987	0.00118185	87.8947	80.2042	68.2588	149.167	135.781	122.445
ENSG00000172197	MBOAT1	40.922	-1.2473	0.351078	-3.55277	0.000381202	0.00214481	19.8809	19.249	33.6044	56.9546	64.9811	50.8619
ENSG00000172201	ID4	285.128	-1.64949	0.140613	-11.7307	8.87265e-32	5.4708e-30	143.352	137.951	132.317	479.142	407.344	410.663
ENSG00000172260	NEGR1	489.701	0.997387	0.127028	7.85174	4.10315e-15	9.15313e-14	731.409	654.467	571.274	299.238	387.947	293.869
ENSG00000172296	SPTLC3	229.631	-0.6418	0.147767	-4.34332	1.40343e-05	0.000104357	171.604	167.894	198.476	263.98	305.508	270.322
ENSG00000172331	BPGM	478.182	0.881864	0.103179	8.54691	1.26427e-17	3.40649e-16	649.793	592.442	617.48	329.071	335.574	344.731
ENSG00000172346	CSDC2	53.9894	-1.55551	0.310089	-5.01634	5.26643e-07	5.01453e-06	24.0664	21.3878	36.7548	81.3638	73.7099	86.6536
ENSG00000172379	ARNT2	347.049	-1.20475	0.124407	-9.6839	3.52991e-22	1.30885e-20	186.253	214.947	228.93	486.375	469.415	496.375
ENSG00000172493	AFF1	1223.99	0.512772	0.0713821	7.18347	6.79628e-13	1.28902e-11	1494.21	1442.61	1380.93	1022.47	1023.21	980.505
ENSG00000172548	NIPAL4	53.6305	1.0976	0.300709	3.65004	0.000262196	0.00152906	79.5237	57.7471	81.9106	28.9293	39.7645	33.9079
ENSG00000172663	TMEM134	482.31	0.510931	0.113866	4.48711	7.21952e-06	5.70869e-05	545.156	518.654	636.382	361.617	404.434	427.617
ENSG00000172731	LRRC20	312.945	-0.628957	0.145731	-4.31587	1.58976e-05	0.000117469	230.2	228.849	278.286	350.768	335.574	453.99
ENSG00000172738	TMEM217	42.8627	0.86331	0.328566	2.62751	0.00860135	0.0329235	50.2255	67.3716	48.3063	26.2172	34.9152	30.1404
ENSG00000172766	NAA16	272.944	-0.579108	0.141057	-4.10548	4.03467e-05	0.000277456	221.829	241.682	193.225	341.728	347.212	291.985
ENSG00000172915	NBEA	228.818	-0.596379	0.150054	-3.97444	7.05457e-05	0.000465115	194.624	174.311	177.473	270.309	310.357	245.833
ENSG00000172935	MRGPRF	137.562	-0.622001	0.181199	-3.4327	0.00059761	0.00320054	113.007	111.217	100.813	157.303	169.727	173.307
ENSG00000172995	ARPP21	9.38971	-1.95385	0.790946	-2.47027	0.013501	0.0484771	8.37092	1.06939	2.10027	19.8889	14.548	10.3608
ENSG00000173065	FAM222B	550.032	0.542857	0.0982703	5.52412	3.3115e-08	3.75981e-07	683.276	625.593	647.934	430.324	437.41	475.653
ENSG00000173077	2023-12-01	5.73074	3.00487	1.12756	2.66494	0.0077003	0.0299835	12.5564	5.34695	12.6016	0	3.87947	0
ENSG00000173085	COQ2	195.947	-0.656895	0.1621	-4.05241	5.0693e-05	0.000342735	149.63	175.38	131.267	221.49	249.256	248.658
ENSG00000173175	ADCY5	26.3629	1.16989	0.430596	2.7169	0.00658956	0.02628	49.1792	26.7347	33.6044	18.9849	16.4877	13.1864
ENSG00000173207	CKS1B	816.369	-1.00689	0.0908403	-11.0842	1.49697e-28	7.8486e-27	520.043	502.613	604.878	1135.48	1075.58	1059.62
ENSG00000173281	PPP1R3B	300.263	0.52058	0.130275	3.99602	6.44159e-05	0.000427268	322.28	348.621	390.651	250.42	255.075	234.53
ENSG00000173482	PTPRM	1831.88	0.777102	0.0651832	11.9218	9.10921e-33	5.81259e-31	2297.82	2275.66	2368.06	1436.52	1320.96	1292.27
ENSG00000173535	TNFRSF10C	126.125	0.790213	0.221717	3.56405	0.000365172	0.00206479	176.836	129.396	173.272	85.884	70.8003	120.562
ENSG00000173545	ZNF622	1148.41	0.64833	0.0764293	8.48275	2.1993e-17	5.83044e-16	1363.41	1385.93	1457.59	908.562	832.145	942.829
ENSG00000173559	NABP1	4613.84	0.541291	0.0646578	8.37163	5.68288e-17	1.45728e-15	5765.47	5584.35	5058.51	3947.95	3878.5	3448.25
ENSG00000173566	NUDT18	174.613	0.739035	0.164861	4.48277	7.36791e-06	5.80928e-05	222.876	202.115	229.98	117.525	135.781	139.399
ENSG00000173597	SULT1B1	140.265	1.24091	0.200005	6.20442	5.48999e-10	7.76476e-09	188.346	226.711	176.423	94.9244	90.1976	64.9902
ENSG00000173715	C11orf80	168.869	-0.585339	0.166979	-3.50547	0.000455801	0.00250797	125.564	132.604	147.019	204.313	216.28	187.436
ENSG00000173846	PLK3	802.298	0.647034	0.0826952	7.82433	5.10353e-15	1.13081e-13	969.98	964.59	1002.88	597.572	642.052	636.716
ENSG00000173848	NET1	1684.02	-0.501683	0.0628551	-7.98157	1.44481e-15	3.33136e-14	1424.1	1385.93	1372.53	2024.15	1955.25	1942.17
ENSG00000173889	PHC3	543.055	-0.97348	0.100585	-9.67816	3.73369e-22	1.3782e-20	377.738	374.286	347.595	762.107	710.912	685.694
ENSG00000173898	SPTBN2	300.747	-1.03906	0.131564	-7.89773	2.84028e-15	6.41421e-14	198.809	189.282	202.676	418.571	365.64	429.501
ENSG00000173917	HOXB2	198.153	-0.795032	0.155186	-5.1231	3.00558e-07	2.9754e-06	137.074	144.368	153.32	256.748	231.798	265.612
ENSG00000174099	MSRB3	1967.39	0.547232	0.0731985	7.476	7.66205e-14	1.55345e-12	2357.46	2414.68	2236.79	1749.32	1601.25	1444.86
ENSG00000174132	FAM174A	166.404	0.539211	0.178186	3.02611	0.00247722	0.0113364	238.571	172.172	180.623	131.99	131.902	143.167
ENSG00000174171	RP11-23P13.6	85.8695	0.862361	0.237491	3.63113	0.000282181	0.00163518	124.517	114.425	93.4621	57.8587	54.3125	70.6416
ENSG00000174292	TNK1	62.9817	0.968449	0.276021	3.5086	0.000450467	0.00248433	78.4774	76.9961	94.5122	40.6819	52.3728	34.8498
ENSG00000174374	WBSCR16	174.076	0.577321	0.194294	2.97139	0.00296457	0.013266	226.015	253.445	145.969	141.935	136.751	140.341
ENSG00000174442	ZWILCH	409.115	-0.526959	0.10996	-4.79229	1.64887e-06	1.45786e-05	337.976	345.413	322.392	505.359	482.024	461.525
ENSG00000174500	GCSAM	30.1178	1.0204	0.410123	2.48802	0.0128456	0.0464478	50.2255	29.9429	40.9553	28.0253	16.4877	15.0702
ENSG00000174564	IL20RB	25.3895	1.17766	0.468135	2.51564	0.0118817	0.0433338	35.5764	45.9838	24.1531	22.601	16.4877	7.5351
ENSG00000174599	TRAM1L1	64.4119	-0.706923	0.286764	-2.46517	0.0136948	0.0491087	57.5501	57.7471	31.5041	75.0355	91.1675	73.4672
ENSG00000174600	CMKLR1	13.4248	2.23813	0.630033	3.5524	0.000381741	0.00214711	28.2519	21.3878	16.8022	4.52021	5.8192	3.76755
ENSG00000174640	SLCO2A1	28.7504	1.89445	0.434234	4.36274	1.28441e-05	9.64216e-05	47.0864	35.2899	53.5569	9.94446	8.7288	17.8959
ENSG00000174738	NR1D2	698.077	-0.529289	0.10789	-4.9058	9.30469e-07	8.55772e-06	548.295	623.454	542.92	929.355	839.904	704.532
ENSG00000174791	RIN1	1315.23	-0.564138	0.091179	-6.18715	6.12607e-10	8.61259e-09	1036.95	1016.99	1129.95	1473.59	1417.94	1815.96
ENSG00000174939	ASPHD1	131.388	-0.529661	0.198656	-2.66622	0.00767087	0.0299042	126.61	87.69	108.164	138.318	155.179	172.365
ENSG00000175063	UBE2C	597.692	-1.16928	0.097466	-11.9968	3.69158e-33	2.38331e-31	348.44	371.078	384.35	825.39	787.532	869.362
ENSG00000175137	SH3BP5L	1612.65	0.855066	0.0792328	10.7918	3.76261e-27	1.77883e-25	1989.14	2060.71	2181.13	1071.29	1080.43	1293.21
ENSG00000175155	YPEL2	167.209	0.884841	0.165494	5.34667	8.95858e-08	9.65216e-07	220.783	205.323	224.729	122.95	118.324	111.143
ENSG00000175229	GAL3ST3	18.5527	-2.48367	0.588639	-4.21935	2.45013e-05	0.000175223	8.37092	4.27756	4.20054	18.0808	35.8851	40.5012
ENSG00000175265	GOLGA8A	2410.11	0.813673	0.0601966	13.5169	1.24257e-41	1.07666e-39	3179.9	2965.42	3071.65	1738.47	1680.78	1824.44
ENSG00000175305	CCNE2	82.716	-0.806556	0.252515	-3.19409	0.00140271	0.00682757	53.3646	67.3716	59.8578	121.142	116.384	78.1767
ENSG00000175567	UCP2	122.886	-1.32737	0.207047	-6.41095	1.44617e-10	2.18025e-09	66.9674	82.343	60.9079	181.712	153.239	192.145
ENSG00000175592	FOSL1	3331.36	-0.663874	0.0588382	-11.2831	1.59126e-29	8.79089e-28	2491.4	2613.59	2629.54	4001.29	3900.8	4351.52
ENSG00000175600	SUGCT	312.922	0.882827	0.131187	6.72955	1.70189e-11	2.83872e-10	377.738	379.633	459.96	223.298	224.039	212.867
ENSG00000175643	RMI2	223.722	-1.03526	0.146457	-7.06871	1.56386e-12	2.89278e-11	138.12	158.27	143.869	299.238	294.839	307.997
ENSG00000175746	C15orf54	17.2114	2.16634	0.549012	3.9459	7.95018e-05	0.000516715	29.2982	27.8041	27.3035	5.42425	8.7288	4.70944
ENSG00000175806	MSRA	291.945	-0.585274	0.132348	-4.42224	9.76839e-06	7.52536e-05	237.525	217.086	245.732	316.415	367.579	367.336
ENSG00000175832	ETV4	395.223	-0.716734	0.118307	-6.05825	1.37608e-09	1.86149e-08	292.982	313.331	290.888	485.471	446.139	542.527
ENSG00000175899	A2M	22.8107	1.3984	0.461429	3.03059	0.00244077	0.0111905	29.2982	31.0123	38.855	8.13638	12.6083	16.954
ENSG00000176049	JAKMIP2	38.1103	-1.48885	0.367153	-4.05512	5.01079e-05	0.000339336	28.2519	16.0408	15.752	61.4749	57.2221	49.92
ENSG00000176124	DLEU1	110.787	-0.566515	0.202237	-2.80123	0.00509075	0.0211399	97.3119	83.4124	87.1613	134.702	140.631	121.503
ENSG00000176171	BNIP3	3547.57	0.853796	0.0510392	16.7282	8.16047e-63	1.37088e-60	4673.07	4550.25	4479.88	2551.21	2527.47	2503.54
ENSG00000176208	ATAD5	151.277	-1.01315	0.185019	-5.47592	4.35234e-08	4.87101e-07	107.776	99.4533	93.4621	212.45	224.039	170.482
ENSG00000176225	RTTN	228.076	-0.544781	0.147212	-3.70064	0.000215055	0.00127745	167.418	209.6	179.573	263.076	282.231	266.554
ENSG00000176463	SLCO3A1	64.4026	0.837321	0.280372	2.98646	0.00282228	0.0126879	78.4774	70.5797	98.7128	43.394	36.8549	58.397
ENSG00000176490	DIRAS1	127.556	-0.587898	0.202016	-2.91015	0.00361252	0.0157336	102.544	90.8981	112.365	156.399	125.113	178.017
ENSG00000176619	LMNB2	6015	-0.575552	0.0519895	-11.0705	1.7433e-28	9.08226e-27	4741.08	4852.89	4898.88	7169.96	6834.65	7592.55
ENSG00000176658	MYO1D	115.734	1.96279	0.225687	8.69695	3.40922e-18	9.44881e-17	159.047	219.225	174.323	40.6819	44.6139	56.5132
ENSG00000176720	BOK	892.486	0.663586	0.08823	7.52109	5.43229e-14	1.11511e-12	1009.74	1126.07	1146.75	655.43	664.359	752.568
ENSG00000176771	NCKAP5	307.565	-0.782375	0.134529	-5.81567	6.03928e-09	7.59547e-08	247.989	237.405	193.225	412.243	361.76	392.767
ENSG00000176887	SOX11	777.923	-0.902836	0.0860086	-10.497	8.91281e-26	3.97646e-24	509.58	571.054	546.071	1029.7	986.354	1024.77
ENSG00000176890	TYMS	273.636	-1.0282	0.141828	-7.24957	4.18089e-13	8.05028e-12	200.902	178.588	160.671	356.193	341.393	404.07
ENSG00000176928	GCNT4	32.963	1.18081	0.400966	2.9449	0.00323058	0.0142778	42.901	57.7471	36.7548	28.9293	12.6083	18.8377
ENSG00000176971	FIBIN	344.487	2.28472	0.139643	16.3611	3.62348e-60	5.68127e-58	544.11	544.319	626.931	137.414	109.595	104.549
ENSG00000176974	SHMT1	223.522	-0.844444	0.151001	-5.59232	2.24055e-08	2.60495e-07	183.114	139.021	157.52	292.91	282.231	286.334
ENSG00000177106	EPS8L2	602.219	0.67333	0.097481	6.9073	4.93969e-12	8.67899e-11	742.919	768.891	708.842	433.94	452.928	505.794
ENSG00000177133	LINC00982	31.3828	-2.13772	0.443292	-4.82239	1.4185e-06	1.2678e-05	11.51	17.1102	6.30082	51.5304	36.8549	64.9902
ENSG00000177409	SAMD9L	73.1446	1.3727	0.267363	5.13423	2.83302e-07	2.81643e-06	124.517	103.731	88.2114	31.6415	44.6139	46.1525
ENSG00000177464	GPR4	16.4996	-1.37781	0.553724	-2.48826	0.012837	0.0464268	7.32456	13.9021	6.30082	18.0808	22.3069	31.0823
ENSG00000177508	IRX3	29.9087	-1.89478	0.418605	-4.5264	5.99965e-06	4.81112e-05	9.41729	17.1102	11.5515	52.4344	46.5536	42.3849
ENSG00000177602	GSG2	72.0472	-0.836768	0.252488	-3.31409	0.000919417	0.00468763	55.4573	52.4001	47.2561	88.5961	104.746	83.828
ENSG00000177706	FAM20C	2496.24	-0.61688	0.0728809	-8.46422	2.57878e-17	6.79272e-16	1823.81	2042.53	2045.66	3009.56	2758.3	3297.55
ENSG00000177822	AC108142.1	169.545	0.88253	0.16492	5.35126	8.7346e-08	9.41701e-07	218.69	212.809	227.88	109.389	125.113	123.387
ENSG00000177873	ZNF619	59.1338	-1.58755	0.298894	-5.31143	1.08771e-07	1.15678e-06	26.1591	24.596	37.8049	84.0759	78.5592	103.608
ENSG00000177875	C12orf68	111.855	1.11213	0.21937	5.06966	3.98533e-07	3.88457e-06	134.981	133.674	190.075	63.2829	75.6496	73.4672
ENSG00000178038	ALS2CL	78.8496	1.01316	0.246477	4.11055	3.94714e-05	0.000272803	104.637	89.8287	121.816	51.5304	58.192	47.0944
ENSG00000178075	GRAMD1C	72.9429	-0.924572	0.254056	-3.63925	0.000273434	0.0015884	44.9937	60.9552	45.1558	101.253	89.2277	96.0725
ENSG00000178209	PLEC	1230.02	0.896318	0.281948	3.17902	0.00147773	0.00715519	2163.88	1463.99	1173	869.688	752.616	956.958
ENSG00000178295	GEN1	295.512	-0.56062	0.127142	-4.4094	1.03657e-05	7.92616e-05	237.525	243.821	235.23	376.081	339.453	340.963
ENSG00000178343	SHISA3	12.8779	-1.61789	0.620273	-2.60835	0.00909809	0.0345518	7.32456	5.34695	6.30082	14.4647	17.4576	26.3728
ENSG00000178381	ZFAND2A	143.306	0.54015	0.17967	3.00635	0.00264407	0.0120058	159.047	161.478	189.024	124.758	112.505	113.026
ENSG00000178401	DNAJC22	35.5945	-1.49617	0.368771	-4.05719	4.96676e-05	0.00033677	17.7882	14.9715	23.103	48.8183	52.3728	56.5132
ENSG00000178498	DTX3	430.264	-0.557851	0.108012	-5.16471	2.40814e-07	2.42182e-06	354.718	336.858	352.846	543.329	494.632	499.2
ENSG00000178537	SLC25A20	324.538	0.535419	0.133316	4.01617	5.91526e-05	0.000394743	402.851	322.956	426.355	263.076	255.075	276.915
ENSG00000178573	MAF	149.299	1.98897	0.189628	10.4888	9.7244e-26	4.31517e-24	227.061	235.266	253.083	52.4344	60.1317	67.8159
ENSG00000178662	CSRNP3	49.694	-0.822569	0.301699	-2.72646	0.00640185	0.0256495	32.4373	39.5674	35.7046	65.9951	69.8304	54.6295
ENSG00000178695	KCTD12	72.6707	1.1008	0.249001	4.42086	9.8311e-06	7.56305e-05	106.729	91.9675	98.7128	48.8183	43.644	46.1525
ENSG00000178726	THBD	672.581	-0.723605	0.092035	-7.86229	3.77184e-15	8.42548e-14	537.832	478.017	506.166	833.527	803.049	876.897
ENSG00000178773	CPNE7	736.389	-0.533115	0.100846	-5.28644	1.24718e-07	1.31113e-06	612.124	544.319	648.984	825.39	809.839	977.679
ENSG00000178776	C5orf46	162.68	0.841585	0.175667	4.79081	1.66108e-06	1.46708e-05	197.763	191.421	237.331	114.813	105.715	129.039
ENSG00000178878	APOLD1	181.057	-1.30164	0.163728	-7.95003	1.86464e-15	4.26949e-14	102.544	113.355	97.6626	259.46	260.894	252.426
ENSG00000178922	HYI	317.057	-0.711717	0.134991	-5.27232	1.34711e-07	1.40542e-06	202.995	270.556	247.832	392.354	367.579	421.024
ENSG00000178966	RMI1	191.359	-0.951615	0.184437	-5.15957	2.47523e-07	2.48171e-06	165.326	126.188	99.7629	264.884	272.532	219.46
ENSG00000178971	CTC1	173.924	-0.637795	0.165051	-3.86424	0.000111437	0.000700761	130.796	133.674	143.869	213.354	192.034	229.821
ENSG00000178999	AURKB	572.92	-1.25096	0.0989449	-12.643	1.2227e-36	8.82864e-35	367.274	329.372	320.291	811.83	816.628	792.127
ENSG00000179046	TRIML2	381.903	1.79861	0.122615	14.6688	1.02161e-48	1.12878e-46	570.269	582.817	626.931	186.233	170.697	154.47
ENSG00000179277	MEIS3P1	51.9167	-1.37972	0.302013	-4.5684	4.91455e-06	3.9935e-05	28.2519	24.596	33.6044	74.1314	72.74	78.1767
ENSG00000179294	C17orf96	125.998	0.686211	0.205462	3.33984	0.00083827	0.00432344	168.465	134.743	162.771	75.0355	105.715	109.259
ENSG00000179299	NSUN7	12.1524	-2.24874	0.676964	-3.3218	0.000894379	0.00456988	2.09273	4.27756	6.30082	16.2728	22.3069	21.6634
ENSG00000179314	WSCD1	45.6797	-2.0672	0.346129	-5.97234	2.33872e-09	3.07773e-08	17.7882	18.1796	16.8022	59.6668	85.3483	76.2929
ENSG00000179348	GATA2	628.537	-1.54154	0.0997983	-15.4465	7.96248e-54	1.05715e-51	342.161	305.846	316.091	890.481	910.705	1005.94
ENSG00000179364	PACS2	181.27	0.754373	0.190152	3.96721	7.27194e-05	0.000477344	292.982	177.519	212.127	123.854	146.45	134.69
ENSG00000179454	KLHL28	174.934	0.701518	0.165845	4.22996	2.33732e-05	0.000167886	241.71	214.947	193.225	131.99	138.691	129.039
ENSG00000179476	C14orf28	80.7857	0.85726	0.253548	3.38106	0.000722066	0.00378097	123.471	109.078	79.8103	64.187	60.1317	48.0363
ENSG00000179546	HTR1D	27.171	2.32576	0.448299	5.18796	2.12614e-07	2.15933e-06	50.2255	38.498	47.2561	11.7525	7.75893	7.5351
ENSG00000179604	CDC42EP4	1203.9	-0.713539	0.0797013	-8.95266	3.4701e-19	1.02015e-17	876.854	969.937	889.465	1388.61	1491.65	1606.86
ENSG00000179715	PCED1B	121.245	0.535493	0.195895	2.73358	0.00626507	0.0251627	149.63	131.535	149.119	87.6921	111.535	97.9563
ENSG00000179750	APOBEC3B	108.616	-1.39643	0.209879	-6.65349	2.8622e-11	4.63783e-10	55.4573	63.094	60.9079	165.44	154.209	152.586
ENSG00000179772	FOXS1	16.7853	2.7354	0.58895	4.64453	3.40851e-06	2.847e-05	29.2982	26.7347	31.5041	3.61617	4.84933	4.70944
ENSG00000179832	MROH1	245.231	0.503805	0.146765	3.43275	0.000597503	0.00320054	265.777	266.278	330.793	197.985	192.034	218.518
ENSG00000179855	GIPC3	69.7955	-0.705089	0.272549	-2.58701	0.00968122	0.036434	48.1328	44.9144	66.1586	81.3638	71.7701	106.433
ENSG00000179950	PUF60	195.334	0.947891	0.187467	5.05631	4.27435e-07	4.1491e-06	204.041	332.58	235.23	128.374	148.39	123.387
ENSG00000179954	SSC5D	797.637	1.03985	0.0916231	11.3492	7.48359e-30	4.27786e-28	1043.23	1041.59	1135.2	519.824	474.265	571.726
ENSG00000180198	RCC1	766.41	-0.540477	0.0865227	-6.24665	4.19336e-10	6.01877e-09	611.077	660.883	601.728	898.618	875.789	950.364
ENSG00000180233	ZNRF2	59.2782	-0.817683	0.273117	-2.99389	0.00275442	0.0124338	41.8546	43.845	43.0556	73.2274	70.8003	82.8861
ENSG00000180353	HCLS1	76.9015	1.46162	0.254502	5.74307	9.29773e-09	1.13721e-07	134.981	102.661	100.813	39.7778	42.6741	40.5012
ENSG00000180447	GAS1	41.0218	-1.73366	0.361477	-4.79603	1.61845e-06	1.43327e-05	20.9273	12.8327	23.103	70.5153	67.8907	50.8619
ENSG00000180537	RNF182	345.153	-0.687462	0.123315	-5.57482	2.4778e-08	2.86059e-07	280.426	264.139	248.882	462.87	419.952	394.651
ENSG00000180573	HIST1H2AC	295.306	1.01362	0.129645	7.81837	5.35124e-15	1.18411e-13	401.804	377.495	405.352	180.808	210.461	195.913
ENSG00000180592	SKIDA1	65.6914	-0.820036	0.260032	-3.15359	0.00161274	0.00773842	43.9473	50.2613	48.3063	77.7476	85.3483	88.5374
ENSG00000180596	HIST1H2BC	35.6505	1.32764	0.358732	3.70094	0.000214805	0.00127666	58.5964	50.2613	44.1057	20.793	20.3672	19.7796
ENSG00000180660	MAB21L1	169.5	-0.804965	0.167254	-4.81284	1.48802e-06	1.32705e-05	123.471	119.772	127.066	236.859	199.793	210.041
ENSG00000180834	MAP6D1	91.4281	0.563817	0.217826	2.58838	0.00964281	0.0363438	107.776	114.425	105.014	75.0355	76.6195	69.6997
ENSG00000180875	GREM2	13.5958	-2.44369	0.657328	-3.71761	0.000201115	0.00120355	5.23183	3.20817	4.20054	17.1768	31.0357	20.7215
ENSG00000180914	OXTR	3909.7	1.05917	0.05005	21.1621	2.13341e-99	7.6524e-97	5321.81	5340.53	5188.72	2548.49	2571.12	2487.52
ENSG00000181019	NQO1	3293.15	-0.823474	0.0514962	-15.991	1.47737e-57	2.17161e-55	2350.14	2359.07	2424.76	4204.7	4236.38	4183.86
ENSG00000181195	PENK	11.5955	-6.90001	1.31325	-5.25416	1.48701e-07	1.53579e-06	0	0	0	24.4091	31.0357	14.1283
ENSG00000181458	TMEM45A	335.908	0.815708	0.132677	6.14806	7.84363e-10	1.09154e-08	484.467	433.103	367.548	237.763	259.924	232.646
ENSG00000181541	MAB21L2	1289.93	-1.96598	0.0748822	-26.2543	6.3881e-152	3.89509e-149	528.414	507.96	540.82	2006.97	2018.29	2137.14
ENSG00000181619	GPR135	199.493	0.662365	0.156285	4.2382	2.25322e-05	0.000162198	247.989	251.307	234.18	142.839	144.51	176.133
ENSG00000181634	TNFSF15	270.508	-0.753873	0.141124	-5.34194	9.19596e-08	9.87561e-07	201.948	173.241	228.93	354.384	344.303	320.242
ENSG00000181751	C5orf30	35.6113	1.67277	0.522245	3.20305	0.00135982	0.00664687	26.1591	112.286	24.1531	11.7525	24.2467	15.0702
ENSG00000181804	SLC9A9	26.567	-1.09959	0.421215	-2.61051	0.00904073	0.0343656	13.6027	22.4572	14.7019	36.1617	31.0357	41.443
ENSG00000181938	GINS3	125.168	-0.788268	0.195863	-4.02459	5.70746e-05	0.000381649	92.0801	83.4124	99.7629	141.031	175.546	159.179
ENSG00000182010	RTKN2	110.287	-1.07445	0.216567	-4.9613	7.00229e-07	6.55365e-06	76.3846	72.7185	64.0583	179	136.751	132.806
ENSG00000182013	PNMAL1	92.8423	-0.924828	0.225076	-4.10897	3.97436e-05	0.000274224	53.3646	72.7185	66.1586	119.334	118.324	127.155
ENSG00000182118	FAM89A	37.5715	-0.976469	0.353923	-2.75899	0.00579805	0.0236212	28.2519	22.4572	25.2033	47.9142	61.1016	40.5012
ENSG00000182175	RGMA	18.7964	-1.63728	0.531196	-3.08225	0.0020544	0.00961523	11.51	9.62451	6.30082	23.5051	21.3371	40.5012
ENSG00000182218	HHIPL1	67.4645	-0.701434	0.276883	-2.53332	0.0112987	0.0414094	62.7819	57.7471	33.6044	78.6517	85.3483	86.6536
ENSG00000182220	ATP6AP2	4836.36	0.543391	0.0480106	11.3181	1.06711e-29	5.91507e-28	5825.11	5726.58	5658.13	4012.14	3957.06	3839.13
ENSG00000182319	SGK223	2628.78	0.984319	0.0673179	14.6219	2.03505e-48	2.23354e-46	3324.3	3525.78	3627.17	1733.05	1638.1	1924.28
ENSG00000182372	CLN8	1038.47	0.687955	0.0771007	8.92282	4.54581e-19	1.32222e-17	1215.88	1292.89	1335.77	814.542	805.959	765.754
ENSG00000182379	NXPH4	117.932	1.80643	0.222799	8.10786	5.15175e-16	1.23455e-14	176.836	219.225	154.37	55.1466	42.6741	59.3389
ENSG00000182389	CACNB4	12.3019	1.63938	0.642652	2.55096	0.0107427	0.0396895	23.02	12.8327	19.9526	2.71213	7.75893	7.5351
ENSG00000182534	MXRA7	4167.93	0.51061	0.0538991	9.47344	2.70771e-21	9.24491e-20	5058.13	4718.15	4917.79	3589.05	3407.14	3317.33
ENSG00000182580	EPHB3	71.9257	-0.652975	0.255922	-2.55146	0.0107272	0.03965	53.3646	52.4001	61.958	76.8436	82.4387	104.549
ENSG00000182621	PLCB1	71.4324	-1.83373	0.278043	-6.59512	4.24898e-11	6.79795e-10	38.7155	27.8041	27.3035	93.1163	116.384	125.271
ENSG00000182628	SKA2	832.198	-0.700408	0.092361	-7.58338	3.36677e-14	7.02499e-13	686.415	618.107	597.527	1055.02	1101.77	934.352
ENSG00000182667	NTM	4126.28	1.06141	0.0510033	20.8107	3.46468e-96	1.11841e-93	5668.16	5556.55	5512.16	2579.23	2753.45	2688.15
ENSG00000182700	IGIP	104.523	0.916506	0.219251	4.18017	2.91296e-05	0.000204767	114.054	155.062	140.718	63.2829	82.4387	71.5834
ENSG00000182742	HOXB4	52.6287	-2.69756	0.354296	-7.61387	2.65998e-14	5.61427e-13	15.6955	13.9021	12.6016	114.813	83.4085	75.351
ENSG00000182752	PAPPA	13306.7	0.829332	0.0399345	20.7673	8.55631e-96	2.70889e-93	16977.3	17168	16942.9	9565.67	9562.88	9623.26
ENSG00000182798	MAGEB17	66.4732	1.26762	0.271305	4.67231	2.97837e-06	2.51839e-05	102.544	103.731	75.6098	43.394	35.8851	37.6755
ENSG00000182957	SPATA13	309.27	-0.7371	0.139673	-5.27734	1.31073e-07	1.3718e-06	273.101	208.531	214.228	427.612	369.519	362.627
ENSG00000182985	CADM1	220.874	-1.39562	0.15027	-9.28739	1.58121e-20	5.05989e-19	129.749	113.355	121.816	315.511	313.267	331.544
ENSG00000183044	ABAT	264.858	0.552724	0.142687	3.87368	0.000107204	0.000677247	334.837	275.903	333.943	191.657	220.16	232.646
ENSG00000183049	CAMK1D	281.124	0.789044	0.136043	5.79995	6.63333e-09	8.29821e-08	342.161	367.87	358.096	189.849	235.678	193.087
ENSG00000183087	GAS6	3814.21	0.85489	0.0674861	12.6676	8.93582e-37	6.50931e-35	4456.47	5133.07	5147.77	2657.88	2573.06	2917.03
ENSG00000183150	GPR19	4.55507	-4.53422	1.46147	-3.10249	0.00191897	0.00904437	1.04637	0	0	8.13638	8.7288	9.41887
ENSG00000183160	TMEM119	146.422	-1.93054	0.197274	-9.78606	1.29239e-22	4.90245e-21	54.411	57.7471	70.3591	207.026	233.738	255.251
ENSG00000183421	RIPK4	12.7057	2.14531	0.633937	3.38411	0.000714104	0.00374523	23.02	17.1102	22.0529	4.52021	3.87947	5.65132
ENSG00000183484	GPR132	26.5376	1.28541	0.448679	2.86489	0.0041716	0.0178336	39.7619	29.9429	43.0556	7.23234	21.3371	17.8959
ENSG00000183570	PCBP3	126.531	-1.07067	0.192296	-5.56783	2.57925e-08	2.96731e-07	74.2919	82.343	88.2114	163.632	174.576	176.133
ENSG00000183671	GPR1	36.0003	1.28379	0.398308	3.2231	0.00126811	0.0062543	50.2255	56.6777	46.206	14.4647	13.5781	34.8498
ENSG00000183696	UPP1	194.56	0.779365	0.153958	5.06218	4.1449e-07	4.02819e-06	237.525	241.682	258.333	135.606	142.57	151.644
ENSG00000183715	OPCML	191.142	1.63365	0.179204	9.11613	7.78561e-20	2.40027e-18	282.519	324.025	260.434	72.3234	109.595	97.9563
ENSG00000183760	PAPL	23.9018	-1.20754	0.451834	-2.67254	0.00752804	0.0294586	13.6027	16.0408	13.6518	23.5051	43.644	32.9661
ENSG00000183763	TRAIP	92.8804	-0.657599	0.226978	-2.89719	0.00376523	0.0162824	73.2456	59.8858	82.9607	103.965	126.083	111.143
ENSG00000183770	FOXL2	21.8909	-1.72243	0.482152	-3.57238	0.000353754	0.00200546	10.4637	7.48573	12.6016	41.5859	28.1261	31.0823
ENSG00000183801	OLFML1	55.301	1.49121	0.290931	5.12565	2.96511e-07	2.94242e-06	79.5237	82.343	82.9607	33.4496	27.1563	26.3728
ENSG00000183814	LIN9	101.884	-0.605578	0.222689	-2.71939	0.00654021	0.0261085	93.1265	68.441	80.8605	140.127	126.083	102.666
ENSG00000183831	ANKRD45	61.6498	0.715785	0.291232	2.45779	0.0139796	0.0499124	86.8483	81.2736	61.958	62.3789	39.7645	37.6755
ENSG00000183856	IQGAP3	909.949	-1.17587	0.104949	-11.2042	3.88859e-29	2.10871e-27	478.189	573.193	623.781	1173.45	1181.3	1429.78
ENSG00000183943	PRKX	602.848	0.69587	0.0934912	7.44316	9.83015e-14	1.97555e-12	758.615	775.308	702.541	457.445	461.656	461.525
ENSG00000184005	ST6GALNAC3	46.8196	-1.03789	0.341027	-3.04344	0.00233893	0.0107739	30.3446	43.845	17.8523	56.0506	65.9509	66.874
ENSG00000184156	KCNQ3	53.448	1.15969	0.296347	3.91327	9.10546e-05	0.000584874	74.2919	75.9267	71.4092	40.6819	32.0056	26.3728
ENSG00000184160	ADRA2C	43.1731	0.961276	0.342365	2.80775	0.00498885	0.020777	39.7619	70.5797	60.9079	35.2576	25.2165	27.3147
ENSG00000184254	ALDH1A3	48.1958	-1.08221	0.323269	-3.34771	0.000814824	0.00421706	25.1128	25.6654	42.0054	72.3234	56.2523	67.8159
ENSG00000184307	ZDHHC23	18.0314	-1.79264	0.552906	-3.24221	0.00118606	0.00589914	12.5564	7.48573	4.20054	37.0657	25.2165	21.6634
ENSG00000184347	SLIT3	881.022	0.925987	0.0914276	10.1281	4.14649e-24	1.68552e-22	1089.27	1195.58	1178.25	552.37	589.679	680.985
ENSG00000184349	EFNA5	159.131	-0.616383	0.179088	-3.44178	0.000577896	0.00310506	110.915	144.368	121.816	214.258	191.064	172.365
ENSG00000184363	PKP3	162.471	0.543013	0.174907	3.10458	0.00190551	0.00899123	201.948	182.866	193.225	121.142	119.294	156.353
ENSG00000184374	COLEC10	15.2989	-2.94657	0.659011	-4.47121	7.77799e-06	6.10921e-05	5.23183	3.20817	2.10027	32.5455	23.2768	25.431
ENSG00000184436	THAP7	242.431	-0.547236	0.139502	-3.92279	8.75285e-05	0.00056487	179.975	199.976	211.077	290.197	285.141	288.218
ENSG00000184445	KNTC1	586.661	-0.86328	0.105531	-8.18033	2.83064e-16	6.93464e-15	420.639	432.034	395.901	781.092	824.387	665.914
ENSG00000184545	DUSP8	160.983	1.22322	0.180945	6.7602	1.37799e-11	2.32756e-10	231.247	221.364	223.679	90.4042	81.4688	117.736
ENSG00000184557	SOCS3	661.686	-0.707142	0.0927179	-7.62682	2.40623e-14	5.09829e-13	477.142	510.099	520.867	795.557	792.381	874.071
ENSG00000184564	SLITRK6	39.2374	1.00845	0.349768	2.8832	0.00393652	0.0169474	60.6892	49.1919	47.2561	18.0808	30.0659	30.1404
ENSG00000184588	PDE4B	499.456	-0.62511	0.104247	-5.99642	2.01716e-09	2.67111e-08	363.089	401.021	414.804	639.158	600.347	578.319
ENSG00000184661	CDCA2	332.747	-0.899572	0.127878	-7.0346	1.99834e-12	3.66354e-11	229.154	253.445	214.228	452.021	454.867	392.767
ENSG00000184897	H1FX	953.505	-0.679375	0.0893208	-7.60601	2.82688e-14	5.94368e-13	703.157	749.642	746.647	1177.06	1050.37	1294.15
ENSG00000184898	RBM43	110.687	-1.31831	0.216822	-6.08013	1.20082e-09	1.63651e-08	66.9674	69.5103	53.5569	139.222	180.395	154.47
ENSG00000184905	TCEAL2	5.17628	-5.73616	1.446	-3.96692	7.28072e-05	0.00047773	0	0	0	9.94446	13.5781	7.5351
ENSG00000184916	JAG2	38.3792	1.46138	0.372599	3.92212	8.77727e-05	0.00056565	51.2719	51.3307	66.1586	11.7525	27.1563	22.6053
ENSG00000184985	SORCS2	372.399	1.61997	0.11863	13.6557	1.86809e-42	1.68057e-40	571.315	548.597	566.023	189.849	187.184	171.423
ENSG00000184988	TMEM106A	125.123	0.578827	0.198554	2.91521	0.00355444	0.0155245	148.584	145.437	155.42	86.788	122.203	92.305
ENSG00000184992	BRI3BP	547.252	-0.530009	0.100018	-5.29915	1.16342e-07	1.23015e-06	443.659	467.323	432.656	673.511	669.208	597.157
ENSG00000185000	DGAT1	282.766	0.636968	0.142966	4.45538	8.37447e-06	6.54338e-05	362.042	306.915	363.347	215.162	256.045	193.087
ENSG00000185070	FLRT2	550.767	1.65693	0.101035	16.3996	1.92564e-60	3.04824e-58	851.741	837.332	820.156	282.965	261.864	250.542
ENSG00000185133	INPP5J	52.3796	-1.00539	0.294915	-3.4091	0.000651785	0.0034536	34.53	39.5674	30.4539	74.1314	64.0112	71.5834
ENSG00000185186	LINC00313	21.0525	2.00787	0.500955	4.00808	6.12132e-05	0.000407502	32.4373	32.0817	36.7548	12.6566	4.84933	7.5351
ENSG00000185215	TNFAIP2	145.49	-1.44568	0.185191	-7.80644	5.88245e-15	1.29469e-13	73.2456	86.6206	74.5597	203.409	226.949	208.157
ENSG00000185274	WBSCR17	45.7621	1.86834	0.339527	5.50276	3.73888e-08	4.22465e-07	64.8746	88.7594	61.958	22.601	20.3672	16.0121
ENSG00000185338	SOCS1	214.315	-0.914802	0.172724	-5.29633	1.1815e-07	1.24847e-06	113.007	172.172	160.671	283.869	244.406	311.765
ENSG00000185339	TCN2	72.9444	-0.791712	0.256293	-3.08909	0.00200767	0.00942198	61.7355	45.9838	52.5068	88.5961	81.4688	107.375
ENSG00000185340	GAS2L1	1855.45	0.512269	0.0892482	5.73983	9.47735e-09	1.15574e-07	2184.81	2133.43	2226.29	1465.45	1318.05	1804.66
ENSG00000185386	MAPK11	535.851	0.81146	0.118714	6.8354	8.17758e-12	1.41119e-10	610.031	652.328	785.502	348.056	383.097	436.094
ENSG00000185432	METTL7A	21.3646	-3.6444	0.654128	-5.57139	2.52719e-08	2.91352e-07	7.32456	2.13878	0	31.6415	47.5235	39.5593
ENSG00000185480	PARPBP	115.936	-0.881908	0.221235	-3.98629	6.71155e-05	0.000444101	88.941	70.5797	85.061	151.879	183.305	115.852
ENSG00000185483	ROR1	33.4024	1.78141	0.397744	4.4788	7.50653e-06	5.90726e-05	38.7155	52.4001	64.0583	12.6566	19.3973	13.1864
ENSG00000185507	IRF7	61.4849	-0.705218	0.276345	-2.55194	0.0107124	0.0396045	49.1792	41.7062	49.3564	72.3234	64.9811	91.3631
ENSG00000185522	C11orf35	49.104	1.13184	0.319364	3.54404	0.000394051	0.00220805	69.0601	60.9552	72.4594	41.5859	22.3069	28.2566
ENSG00000185532	PRKG1	163.462	0.809399	0.180505	4.48409	7.32253e-06	5.78459e-05	215.551	210.67	198.476	144.647	113.474	97.9563
ENSG00000185559	DLK1	7.89679	-3.35263	0.987914	-3.39364	0.000689692	0.00363615	2.09273	2.13878	0	16.2728	17.4576	9.41887
ENSG00000185565	LSAMP	70.9845	-1.29056	0.279554	-4.61651	3.90248e-06	3.23009e-05	34.53	43.845	45.1558	89.5002	130.932	81.9442
ENSG00000185624	P4HB	15386.9	0.527484	0.0556813	9.47326	2.71232e-21	9.24491e-20	17340.4	17775.4	19390.8	12224.5	12118.5	13471.8
ENSG00000185630	PBX1	793.957	-1.51674	0.0868257	-17.4688	2.47683e-68	4.58157e-66	405.99	424.548	403.252	1209.61	1191.97	1128.38
ENSG00000185633	NDUFA4L2	27.0228	1.83184	0.441626	4.14793	3.35489e-05	0.00023423	50.2255	43.845	32.5542	15.3687	12.6083	7.5351
ENSG00000185640	KRT79	10.5806	2.89894	0.757948	3.82473	0.000130918	0.000811791	17.7882	21.3878	16.8022	2.71213	2.9096	1.88377
ENSG00000185742	C11orf87	139.73	-0.965687	0.187675	-5.14554	2.66749e-07	2.65989e-06	99.4047	104.8	79.8103	196.177	172.636	185.552
ENSG00000185745	IFIT1	76.1259	-1.71361	0.266358	-6.43349	1.24709e-10	1.89225e-09	31.391	47.0532	28.3537	117.525	123.173	109.259
ENSG00000185753	CXorf38	265.353	1.06917	0.157449	6.79059	1.11673e-11	1.90713e-10	335.883	421.34	321.342	180.808	139.661	193.087
ENSG00000185760	KCNQ5	74.8899	-1.09025	0.260961	-4.17784	2.94291e-05	0.00020643	39.7619	58.8164	45.1558	116.621	86.3181	102.666
ENSG00000185761	ADAMTSL5	196.745	0.846859	0.156333	5.41702	6.05992e-08	6.67321e-07	265.777	257.723	235.23	139.222	128.992	153.528
ENSG00000185862	EVI2B	9.04546	-2.23839	0.781753	-2.8633	0.00419256	0.0179046	2.09273	3.20817	4.20054	17.1768	9.69867	17.8959
ENSG00000185869	ZNF829	14.1627	-4.69233	0.981165	-4.78241	1.73206e-06	1.52323e-05	0	0	3.15041	26.2172	33.9453	21.6634
ENSG00000185880	TRIM69	168.023	-0.726356	0.164681	-4.41067	1.03049e-05	7.88337e-05	133.935	121.91	123.916	205.218	204.642	218.518
ENSG00000185885	IFITM1	181.416	-0.807341	0.164755	-4.90026	9.57087e-07	8.79761e-06	130.796	136.882	128.117	210.642	222.099	259.961
ENSG00000186185	KIF18B	625.283	-1.14251	0.0990528	-11.5344	8.85092e-31	5.27944e-29	350.532	413.854	405.352	838.951	834.085	908.921
ENSG00000186193	SAPCD2	135.395	-1.29308	0.190853	-6.77523	1.24204e-11	2.11019e-10	72.1992	81.2736	81.9106	173.576	205.612	197.796
ENSG00000186297	GABRA5	218.558	0.638539	0.160748	3.97229	7.11838e-05	0.000469135	298.214	240.613	259.384	165.44	200.762	146.934
ENSG00000186340	THBS2	11983.4	0.758018	0.0450122	16.8403	1.23638e-63	2.0984e-61	15120	14971.5	15091.5	8673.38	8726.86	9317.15
ENSG00000186352	ANKRD37	43.8994	0.856513	0.33438	2.5615	0.0104222	0.0387053	60.6892	45.9838	63.0082	28.0253	24.2467	41.443
ENSG00000186462	NAP1L2	24.3957	2.60446	0.491888	5.29481	1.19137e-07	1.25648e-06	38.7155	47.0532	39.9052	4.52021	5.8192	10.3608
ENSG00000186469	GNG2	308.572	-1.17004	0.130945	-8.93539	4.05747e-19	1.18647e-17	209.273	176.449	183.774	423.996	452.928	405.012
ENSG00000186470	BTN3A2	274.182	-0.522958	0.138181	-3.78459	0.000153961	0.000939109	232.293	199.976	242.581	293.814	331.694	344.731
ENSG00000186530	XKR5	72.3062	-1.61661	0.282186	-5.72887	1.01102e-08	1.22928e-07	27.2055	43.845	35.7046	101.253	90.1976	135.632
ENSG00000186567	CEACAM19	449.114	0.884415	0.113975	7.75972	8.51146e-15	1.85349e-13	626.773	546.458	574.424	290.197	305.508	351.324
ENSG00000186638	KIF24	104.502	-1.10017	0.209905	-5.2413	1.59448e-07	1.63652e-06	63.8283	67.3716	68.2588	140.127	135.781	151.644
ENSG00000186684	CYP27C1	420.535	0.719752	0.110293	6.52583	6.76244e-11	1.05426e-09	497.023	564.638	508.266	310.99	323.935	318.358
ENSG00000186815	TPCN1	1029.23	0.559758	0.0802035	6.97922	2.96822e-12	5.32888e-11	1216.92	1252.26	1209.76	766.628	833.115	896.677
ENSG00000186854	TRABD2A	166.06	0.986645	0.186355	5.29444	1.1938e-07	1.25742e-06	212.412	264.139	185.874	120.238	94.0771	119.62
ENSG00000186862	PDZD7	118.694	0.586328	0.214372	2.7351	0.00623622	0.0250896	126.61	139.021	161.721	75.9395	90.1976	118.678
ENSG00000186866	POFUT2	2384.77	0.59324	0.0636357	9.32244	1.13692e-20	3.67723e-19	2737.29	2880.94	2986.59	1837.01	1839.84	2026.94
ENSG00000186871	ERCC6L	155.463	-1.2849	0.204057	-6.29674	3.03963e-10	4.42453e-09	98.3583	98.3839	74.5597	185.329	278.352	197.796
ENSG00000186897	C1QL4	56.7039	-1.67488	0.305132	-5.48903	4.04149e-08	4.54474e-07	26.1591	20.3184	34.6545	96.7325	77.5893	84.7699
ENSG00000187068	C3orf70	51.5705	-0.819169	0.302258	-2.71016	0.00672508	0.0267492	37.6691	39.5674	34.6545	52.4344	66.9208	78.1767
ENSG00000187123	LYPD6	43.5112	-1.31275	0.331322	-3.96214	7.428e-05	0.000485845	25.1128	28.8735	21.0027	70.5153	55.2824	60.2808
ENSG00000187145	MRPS21	494.099	-0.795718	0.117926	-6.74758	1.50329e-11	2.52024e-10	317.049	341.135	425.305	632.829	662.419	585.854
ENSG00000187210	GCNT1	119.206	-0.542343	0.198493	-2.73229	0.00628949	0.0252484	102.544	100.523	88.2114	159.111	136.751	128.097
ENSG00000187244	BCAM	568.756	-0.878552	0.12518	-7.01831	2.24562e-12	4.09864e-11	358.903	402.091	441.057	614.749	724.49	871.246
ENSG00000187498	COL4A1	17539.9	1.12114	0.0425505	26.3484	5.35775e-153	3.39249e-150	23270.1	24598.1	24226.6	10911.8	10976.9	11255.6
ENSG00000187514	PTMA	15180.3	-0.678704	0.0442008	-15.355	3.27867e-53	4.25014e-51	11866.8	11654.2	11501.1	19121.4	19015.2	17923.2
ENSG00000187583	PLEKHN1	101.771	0.839264	0.214858	3.90614	9.37841e-05	0.000601	133.935	136.882	120.766	68.7072	85.3483	64.9902
ENSG00000187601	MAGEH1	29.3927	-8.24241	1.23108	-6.69524	2.15316e-11	3.55542e-10	0	0	0	63.2829	66.9208	46.1525
ENSG00000187667	WHAMMP3	74.5602	1.91544	0.268279	7.13974	9.35107e-13	1.75138e-11	129.749	129.396	94.5122	31.6415	29.096	32.9661
ENSG00000187688	TRPV2	157.503	0.97462	0.180239	5.40736	6.396e-08	7.03389e-07	204.041	180.727	241.531	111.197	108.625	98.8982
ENSG00000187741	FANCA	480.577	-1.02246	0.112357	-9.1001	9.0248e-20	2.76676e-18	311.817	340.066	299.289	585.819	638.172	708.299
ENSG00000187867	PALM3	75.9616	-0.835798	0.246547	-3.39002	0.000698884	0.00367484	57.5501	59.8858	46.206	88.5961	100.866	102.666
ENSG00000187951	ARHGAP11B	321.082	-1.09578	0.136254	-8.04224	8.8208e-16	2.07749e-14	184.16	197.837	232.08	465.582	459.717	387.116
ENSG00000187957	DNER	1193.98	1.98059	0.0841743	23.5296	2.0293e-122	9.28012e-120	1877.18	1932.39	1906	451.117	448.078	549.12
ENSG00000188112	C6orf132	344.87	0.992122	0.137813	7.19904	6.06393e-13	1.15813e-11	416.453	495.128	465.21	195.273	223.069	274.089
ENSG00000188290	HES4	144.238	0.810679	0.193565	4.18815	2.81243e-05	0.000198631	158.001	186.074	206.877	84.9799	119.294	110.201
ENSG00000188312	CENPP	69.3925	-0.755236	0.269102	-2.80651	0.00500816	0.0208416	69.0601	40.6368	45.1558	89.5002	85.3483	86.6536
ENSG00000188313	PLSCR1	215.728	-0.800598	0.155118	-5.16121	2.45364e-07	2.46307e-06	146.491	174.311	151.22	254.94	307.448	259.961
ENSG00000188396	TCTEX1D4	31.4862	1.8412	0.405831	4.53686	5.70986e-06	4.5944e-05	55.4573	50.2613	42.0054	12.6566	9.69867	18.8377
ENSG00000188467	SLC24A5	12.2961	-1.87417	0.651957	-2.87468	0.00404431	0.0173525	4.18546	4.27756	7.35095	24.4091	20.3672	13.1864
ENSG00000188486	H2AFX	2239.95	-0.855883	0.075499	-11.3364	8.66834e-30	4.92093e-28	1545.48	1560.24	1677.07	2641.61	2789.34	3225.96
ENSG00000188610	FAM72B	4.8822	-4.63636	1.44558	-3.20726	0.00134005	0.00656586	0	1.06939	0	8.13638	10.6685	9.41887
ENSG00000188641	DPYD	378.855	-0.708631	0.116067	-6.10537	1.02565e-09	1.40946e-08	308.678	282.319	271.985	495.415	462.626	452.106
ENSG00000188660	LINC00319	42.8826	2.6361	0.376097	7.0091	2.39856e-12	4.35364e-11	75.3383	75.9267	70.3591	13.5606	15.5179	6.59321
ENSG00000188672	RHCE	12.6273	1.91967	0.680913	2.81926	0.00481346	0.0201536	16.7418	9.62451	33.6044	7.23234	2.9096	5.65132
ENSG00000188706	ZDHHC9	1518.29	0.592158	0.0674809	8.7752	1.70608e-18	4.83427e-17	1776.73	1778.4	1921.75	1216.84	1179.36	1236.7
ENSG00000188760	TMEM198	111.396	0.574551	0.199945	2.87354	0.00405897	0.0174108	140.213	126.188	133.367	85.884	97.9565	84.7699
ENSG00000188811	NHLRC3	167.033	-0.552457	0.177405	-3.11409	0.00184511	0.00873375	156.955	141.159	108.164	197.081	210.461	188.377
ENSG00000188985	DHFRP1	128.983	-0.696145	0.21413	-3.25104	0.00114983	0.0057411	96.2656	100.523	98.7128	170.864	114.444	193.087
ENSG00000189046	ALKBH2	137.89	-0.643341	0.182485	-3.52544	0.000422781	0.00234826	104.637	103.731	114.465	153.687	178.455	172.365
ENSG00000189056	RELN	114.083	-3.49299	0.279726	-12.4872	8.77401e-36	6.14666e-34	27.2055	9.62451	18.9024	226.915	184.275	217.576
ENSG00000189057	FAM111B	202.293	-1.64433	0.168415	-9.76356	1.61394e-22	6.09412e-21	115.1	83.4124	95.5624	322.743	319.086	277.857
ENSG00000189060	H1F0	5567.23	-1.27974	0.0498042	-25.6954	1.31596e-145	7.47059e-143	3157.93	3196.41	3389.84	7716.9	7931.57	8010.75
ENSG00000189067	LITAF	397.963	-1.39403	0.121822	-11.4432	2.54391e-30	1.49573e-28	245.896	206.392	205.827	584.011	533.427	612.227
ENSG00000189184	PCDH18	469.813	-1.78789	0.114451	-15.6215	5.19812e-55	7.13139e-53	231.247	206.392	195.325	751.259	756.496	678.159
ENSG00000189221	MAOA	42.7337	-1.3361	0.337707	-3.95638	7.60957e-05	0.000495844	21.9737	19.249	31.5041	65.091	62.0715	56.5132
ENSG00000189223	PAX8-AS1	36.6475	1.12323	0.354465	3.1688	0.0015307	0.00737917	57.5501	44.9144	48.3063	28.0253	20.3672	20.7215
ENSG00000189241	TSPYL1	1179.31	-0.847133	0.0734013	-11.5411	8.18598e-31	4.90057e-29	870.576	837.332	820.156	1552.24	1546.94	1448.62
ENSG00000189275	AL450307.1	212.433	3.94136	0.209629	18.8016	7.32129e-79	1.79896e-76	370.413	391.397	434.756	23.5051	29.096	25.431
ENSG00000189362	TMEM194B	47.6607	-1.08215	0.315404	-3.43101	0.000601348	0.00321951	35.5764	25.6654	30.4539	66.8991	72.74	54.6295
ENSG00000189403	HMGB1	6017.79	-0.592523	0.0699515	-8.47049	2.44367e-17	6.44712e-16	5042.43	4921.33	4433.67	7675.32	7634.79	6399.18
ENSG00000196081	ZNF724P	28.6255	-1.13023	0.4044	-2.79482	0.00519278	0.0215012	13.6027	22.4572	17.8523	43.394	33.9453	40.5012
ENSG00000196083	IL1RAP	172.528	0.992811	0.163204	6.08327	1.17758e-09	1.60751e-08	235.432	222.433	231.03	114.813	122.203	109.259
ENSG00000196104	SPOCK3	42.6812	-1.60569	0.346568	-4.63312	3.60196e-06	3.00096e-05	23.02	25.6654	14.7019	70.5153	56.2523	65.9321
ENSG00000196368	NUDT11	13.4824	-2.91427	0.85311	-3.41605	0.000635362	0.00337341	4.18546	3.20817	2.10027	56.0506	9.69867	5.65132
ENSG00000196460	RFX8	108.307	-3.08447	0.258298	-11.9415	7.18911e-33	4.62322e-31	25.1128	18.1796	25.2033	203.409	171.666	206.273
ENSG00000196498	NCOR2	16529.1	0.577783	0.0617694	9.35388	8.44868e-21	2.7434e-19	19013.5	20544	19828.7	12598.7	12404.6	14784.8
ENSG00000196562	SULF2	228.838	0.827728	0.160027	5.17242	2.31086e-07	2.33827e-06	247.989	294.082	336.044	146.455	161.968	186.494
ENSG00000196569	LAMA2	87.8011	-1.01931	0.23169	-4.39945	1.08527e-05	8.24365e-05	62.7819	58.8164	52.5068	129.278	104.746	118.678
ENSG00000196584	XRCC2	192.518	-0.988526	0.1606	-6.15522	7.4975e-10	1.04514e-08	140.213	117.633	129.167	264.884	269.623	233.588
ENSG00000196604	POTEF	112.859	-0.722877	0.213532	-3.38534	0.000710909	0.00373306	98.3583	93.0369	64.0583	131.086	148.39	142.225
ENSG00000196611	MMP1	16891.9	-1.25767	0.0412723	-30.4726	6.02008e-204	5.82991e-201	10087	9797.75	10002.5	23901.1	24254.4	23308.9
ENSG00000196636	ACN9	176.824	-0.539603	0.184511	-2.9245	0.00345006	0.0151462	178.928	140.09	113.415	230.531	213.371	184.61
ENSG00000196639	HRH1	362.219	0.942426	0.118612	7.94546	1.93466e-15	4.42365e-14	472.957	470.532	486.213	255.844	224.039	263.728
ENSG00000196653	ZNF502	25.8178	-8.05513	1.23437	-6.52568	6.7693e-11	1.05433e-09	0	0	0	48.8183	53.3427	52.7457
ENSG00000196668	LINC00173	21.0877	-1.45748	0.48697	-2.99295	0.00276295	0.0124682	8.37092	11.7633	13.6518	36.1617	34.9152	21.6634
ENSG00000196678	ERI2	106.317	-0.683448	0.217131	-3.14762	0.00164603	0.00788896	93.1265	87.69	64.0583	142.839	118.324	131.864
ENSG00000196739	COL27A1	1092.57	0.653391	0.0787319	8.29893	1.05051e-16	2.64847e-15	1265.06	1368.82	1373.58	811.83	824.387	911.747
ENSG00000196793	ZNF239	10.5726	-6.76534	1.33099	-5.08293	3.71657e-07	3.63121e-06	0	0	0	10.8485	27.1563	25.431
ENSG00000196839	ADA	199.88	0.550091	0.157032	3.50306	0.000459951	0.00252912	219.737	255.584	237.331	171.768	172.636	142.225
ENSG00000196867	ZFP28	39.5946	-5.78964	0.792165	-7.30863	2.69878e-13	5.27672e-12	0	0	4.20054	88.5961	88.2579	56.5132
ENSG00000196878	LAMB3	414.18	1.24661	0.115141	10.8268	2.56953e-27	1.22615e-25	592.243	561.43	594.377	223.298	242.467	271.264
ENSG00000196924	FLNA	72.1147	1.10993	0.322566	3.44093	0.000579729	0.00311186	156.955	60.9552	77.7101	46.1061	51.4029	39.5593
ENSG00000196954	CASP4	265.472	-0.811108	0.132961	-6.10035	1.05839e-09	1.45082e-08	185.207	192.49	200.576	343.536	340.423	330.602
ENSG00000196963	PCDHB16	16.3621	-2.0605	0.58012	-3.55185	0.000382526	0.0021508	9.41729	4.27756	5.25068	20.793	33.9453	24.4891
ENSG00000196968	FUT11	661.729	0.504842	0.0895138	5.63983	1.70221e-08	2.00311e-07	805.701	737.879	785.502	559.602	536.336	545.353
ENSG00000197008	ZNF138	38.6431	-1.34807	0.364052	-3.70297	0.000213088	0.00126737	26.1591	22.4572	16.8022	67.8031	56.2523	42.3849
ENSG00000197077	KIAA1671	117.372	0.546135	0.205577	2.65659	0.00789348	0.0306704	129.749	155.062	133.367	113.909	90.1976	81.9442
ENSG00000197093	GAL3ST4	101.771	-1.01232	0.222017	-4.55964	5.12406e-06	4.15554e-05	65.921	54.5389	81.9106	146.455	128.992	132.806
ENSG00000197119	SLC25A29	561.993	-0.545802	0.0976924	-5.58694	2.31103e-08	2.68403e-07	471.911	461.976	436.857	638.254	654.66	708.299
ENSG00000197147	LRRC8B	25.4581	-1.34497	0.467127	-2.87925	0.00398625	0.0171346	24.0664	7.48573	11.5515	40.6819	39.7645	29.1985
ENSG00000197162	ZNF785	63.2232	-0.716434	0.266245	-2.69089	0.00712623	0.0280937	46.0401	44.9144	52.5068	69.6112	82.4387	83.828
ENSG00000197249	SERPINA1	11.6623	1.87805	0.672979	2.79065	0.00526017	0.0217474	11.51	26.7347	16.8022	5.42425	2.9096	6.59321
ENSG00000197256	KANK2	3026.86	-0.741056	0.0661416	-11.2041	3.89387e-29	2.10871e-27	2215.15	2229.68	2353.35	3565.54	3640.88	4156.55
ENSG00000197261	C6orf141	16.4547	-2.91225	0.65874	-4.42094	9.82718e-06	7.56305e-05	8.37092	1.06939	2.10027	27.1213	25.2165	34.8498
ENSG00000197275	RAD54B	61.3999	-0.920042	0.303331	-3.03313	0.00242032	0.0111146	59.6428	28.8735	38.855	96.7325	71.7701	72.5253
ENSG00000197299	BLM	162.674	-1.01612	0.180331	-5.63475	1.75314e-08	2.06009e-07	107.776	113.355	101.863	241.379	230.828	180.842
ENSG00000197321	SVIL	1893.29	-0.796385	0.0599196	-13.2909	2.61431e-40	2.12016e-38	1404.22	1368.82	1377.78	2418.31	2388.78	2401.81
ENSG00000197355	UAP1L1	486.499	0.823759	0.113882	7.23344	4.7091e-13	9.0462e-12	574.454	593.511	697.29	342.632	325.875	385.232
ENSG00000197358	BNIP3P1	31.9517	1.07133	0.39063	2.74256	0.00609617	0.0246104	47.0864	52.4001	30.4539	20.793	16.4877	24.4891
ENSG00000197372	ZNF675	70.228	-0.783263	0.274979	-2.84845	0.00439327	0.0186216	61.7355	39.5674	53.5569	107.581	89.2277	69.6997
ENSG00000197380	DACT3	557.415	0.682193	0.0992335	6.87462	6.21551e-12	1.08053e-10	661.303	667.299	731.945	431.228	402.495	450.222
ENSG00000197442	MAP3K5	149.861	-1.07649	0.181401	-5.9343	2.95094e-09	3.83435e-08	87.8947	105.87	95.5624	220.586	204.642	184.61
ENSG00000197461	PDGFA	280.239	0.879168	0.132147	6.65297	2.87243e-11	4.64983e-10	336.93	366.801	385.4	188.041	202.702	201.564
ENSG00000197555	SIPA1L1	2057.47	0.601972	0.0611438	9.84518	7.19083e-23	2.7467e-21	2445.36	2494.89	2501.42	1582.98	1600.28	1719.89
ENSG00000197565	COL4A6	460.315	-0.617379	0.113194	-5.45418	4.9199e-08	5.47272e-07	354.718	348.621	386.45	517.112	530.517	624.471
ENSG00000197614	MFAP5	134.304	1.74027	0.197252	8.82259	1.11844e-18	3.18012e-17	199.856	191.421	228.93	59.6668	56.2523	69.6997
ENSG00000197622	CDC42SE1	1305.4	0.511909	0.0765576	6.68659	2.28436e-11	3.7495e-10	1614.54	1486.45	1502.74	1117.4	1127.95	983.33
ENSG00000197632	SERPINB2	84.9845	-1.50321	0.237114	-6.33961	2.30348e-10	3.39805e-09	43.9473	45.9838	43.0556	129.278	128.022	119.62
ENSG00000197635	DPP4	145.213	2.07131	0.19686	10.5217	6.86043e-26	3.06911e-24	220.783	247.029	236.281	67.8031	49.4632	49.92
ENSG00000197744	PTMAP2	78.9247	-0.757361	0.249166	-3.03958	0.00236907	0.0108944	73.2456	51.3307	51.4567	109.389	89.2277	98.8982
ENSG00000197780	TAF13	888.596	0.64119	0.0962118	6.66436	2.65828e-11	4.33729e-10	1171.93	1093.99	982.927	756.683	713.822	612.227
ENSG00000197813	CTC-301O7.4	29.1171	-1.16837	0.398658	-2.93075	0.00338145	0.0148927	14.6491	16.0408	23.103	41.5859	39.7645	39.5593
ENSG00000197852	FAM212B	219.151	1.74597	0.155249	11.2463	2.41606e-29	1.32585e-27	355.764	336.858	320.291	95.8285	94.0771	112.085
ENSG00000197857	ZNF44	67.7763	0.801495	0.258669	3.09854	0.00194479	0.00915299	82.6628	75.9267	99.7629	47.0102	50.4331	50.8619
ENSG00000197903	HIST1H2BK	373.412	0.987762	0.117119	8.43381	3.34597e-17	8.72974e-16	508.533	486.572	494.614	273.925	236.647	240.181
ENSG00000197927	C2orf27A	61.8174	1.06632	0.269367	3.95863	7.53823e-05	0.000492468	80.5701	80.2042	90.3117	42.49	35.8851	41.443
ENSG00000197930	ERO1L	2782.42	0.787591	0.0718852	10.9562	6.20325e-28	3.11354e-26	3883.06	3443.44	3243.87	2035.9	2170.56	1917.68
ENSG00000197956	S100A6	2615.42	-0.615579	0.0647688	-9.50426	2.01482e-21	6.95386e-20	1975.54	1981.58	2239.94	3079.17	3106.48	3309.79
ENSG00000197971	MBP	202.421	-1.1371	0.15804	-7.19505	6.24401e-13	1.18701e-11	144.398	113.355	121.816	288.389	270.593	275.973
ENSG00000197977	ELOVL2	25.1032	-1.46324	0.442534	-3.30651	0.000944673	0.00480895	16.7418	13.9021	9.45122	36.1617	31.0357	43.3268
ENSG00000198018	ENTPD7	287.729	0.602065	0.127526	4.72112	2.3455e-06	2.01745e-05	347.393	364.662	328.693	226.915	228.888	229.821
ENSG00000198039	ZNF273	29.4257	-1.27442	0.405687	-3.14138	0.00168151	0.00803561	23.02	11.7633	16.8022	37.9698	44.6139	42.3849
ENSG00000198053	SIRPA	1551.71	0.67146	0.0679453	9.88236	4.96497e-23	1.90532e-21	1900.2	1901.38	1917.55	1147.23	1164.81	1279.08
ENSG00000198056	PRIM1	66.1993	-0.754991	0.290054	-2.60293	0.00924311	0.0350217	54.411	49.1919	44.1057	79.5557	111.535	58.397
ENSG00000198075	SULT1C4	29.3295	-1.30454	0.40485	-3.22228	0.00127175	0.00627039	17.7882	19.249	13.6518	34.3536	50.4331	40.5012
ENSG00000198121	LPAR1	1799.54	-0.969106	0.0678993	-14.2727	3.2381e-46	3.29067e-44	1141.58	1317.49	1191.9	2369.49	2366.47	2410.29
ENSG00000198131	ZNF544	125.127	-4.60923	0.32353	-14.2467	4.70122e-46	4.71928e-44	5.23183	11.7633	12.6016	256.748	230.828	233.588
ENSG00000198134	RP11-267J23.4	14.007	-1.57766	0.583675	-2.70298	0.00687199	0.0272283	8.37092	5.34695	7.35095	19.8889	24.2467	18.8377
ENSG00000198168	SVIP	182.168	-0.645631	0.185513	-3.48025	0.000500943	0.0027299	149.63	147.576	129.167	272.117	224.039	170.482
ENSG00000198189	HSD17B11	160.727	-0.576597	0.167384	-3.44476	0.000571564	0.00307706	132.888	120.841	133.367	199.793	188.154	189.319
ENSG00000198331	HYLS1	55.583	-0.764764	0.293602	-2.60476	0.00919376	0.0348588	43.9473	50.2613	29.4038	72.3234	66.9208	70.6416
ENSG00000198380	GFPT1	2979.6	0.509979	0.0576638	8.844	9.23532e-19	2.63503e-17	3562.87	3524.71	3415.04	2543.97	2516.8	2314.22
ENSG00000198453	ZNF568	36.8913	-3.69946	0.484321	-7.63844	2.19871e-14	4.68271e-13	4.18546	3.20817	8.40109	65.9951	70.8003	68.7578
ENSG00000198517	MAFK	525.672	0.531528	0.113071	4.70082	2.59116e-06	2.206e-05	569.223	639.495	655.285	373.369	431.591	485.072
ENSG00000198542	ITGBL1	119.503	-1.23976	0.203169	-6.10209	1.04688e-09	1.43624e-08	65.921	75.9267	71.4092	156.399	189.124	158.237
ENSG00000198546	ZNF511	117.205	-0.635823	0.203897	-3.11836	0.00181863	0.00863324	98.3583	81.2736	95.5624	122.046	159.058	146.934
ENSG00000198554	WDHD1	330.944	-0.756151	0.126381	-5.98312	2.18898e-09	2.88991e-08	276.24	238.474	223.679	423.996	426.741	396.535
ENSG00000198680	TUSC1	111.774	-0.92928	0.210901	-4.40625	1.05178e-05	8.0265e-05	89.9874	72.7185	68.2588	165.44	135.781	138.457
ENSG00000198682	PAPSS2	2498.7	0.720952	0.0571	12.6261	1.5153e-36	1.08936e-34	3140.14	3116.2	3074.8	1927.42	1927.12	1806.54
ENSG00000198689	SLC9A6	106.219	0.845125	0.269966	3.13048	0.00174518	0.00830854	92.0801	117.633	199.526	61.4749	94.0771	72.5253
ENSG00000198768	APCDD1L	573.656	1.34027	0.108919	12.3052	8.49393e-35	5.77833e-33	838.138	861.928	767.649	322.743	283.201	368.278
ENSG00000198780	FAM169A	98.7566	-0.864754	0.216992	-3.98518	6.7429e-05	0.000445817	61.7355	73.7879	74.5597	134.702	131.902	115.852
ENSG00000198796	ALPK2	693.838	0.821988	0.0865037	9.50235	2.05199e-21	7.06734e-20	874.761	877.969	906.267	503.551	496.572	503.91
ENSG00000198797	BRINP2	6.03681	-2.54807	1.00114	-2.54517	0.0109225	0.0402095	1.04637	3.20817	1.05014	12.6566	12.6083	5.65132
ENSG00000198825	INPP5F	1929.56	0.7375	0.0591812	12.4617	1.20714e-35	8.38527e-34	2390.94	2432.86	2413.21	1456.41	1432.49	1451.45
ENSG00000198826	ARHGAP11A	1157.35	-1.16504	0.0782203	-14.8944	3.58533e-50	4.21609e-48	732.456	761.406	647.934	1597.44	1619.68	1585.2
ENSG00000198830	HMGN2	3804.25	-0.911062	0.0619627	-14.7034	6.131e-49	6.81991e-47	2811.58	2656.36	2456.27	5036.42	5174.24	4690.6
ENSG00000198832	SELM	785.48	0.519554	0.0944453	5.50112	3.77396e-08	4.26136e-07	863.251	895.079	1017.58	593.956	648.841	694.171
ENSG00000198841	KTI12	161.681	1.05837	0.174407	6.06836	1.29221e-09	1.7538e-08	207.18	230.988	217.378	118.43	104.746	91.3631
ENSG00000198846	TOX	100.397	-1.33443	0.22034	-6.05624	1.39338e-09	1.88335e-08	58.5964	60.9552	51.4567	131.086	157.118	143.167
ENSG00000198853	RUSC2	2226.04	0.621219	0.0656917	9.45658	3.18185e-21	1.07562e-19	2557.32	2710.9	2825.92	1705.93	1683.69	1872.47
ENSG00000198863	RUNDC1	409.912	0.534155	0.114372	4.67031	3.0074e-06	2.53902e-05	518.997	482.295	453.659	336.304	308.418	359.801
ENSG00000198865	CCDC152	4.91493	5.83236	1.46387	3.9842	6.77069e-05	0.000447474	13.6027	7.48573	8.40109	0	0	0
ENSG00000198885	ITPRIPL1	30.9989	-2.40713	0.435639	-5.52552	3.28504e-08	3.73361e-07	14.6491	6.41634	8.40109	52.4344	49.4632	54.6295
ENSG00000198901	PRC1	1195.69	-1.10379	0.0771314	-14.3106	1.87987e-46	1.92225e-44	704.204	820.222	753.998	1639.03	1586.7	1669.97
ENSG00000198919	DZIP3	262.08	-0.532292	0.139042	-3.82828	0.00012904	0.000801053	216.598	226.711	199.526	319.127	332.664	277.857
ENSG00000198933	TBKBP1	754.669	0.518055	0.0923384	5.6104	2.01858e-08	2.36022e-07	890.457	858.72	916.769	572.259	600.347	689.462
ENSG00000198947	DMD	180.356	1.12144	0.167944	6.67747	2.43107e-11	3.98236e-10	269.962	218.156	253.083	109.389	125.113	106.433
ENSG00000198948	MFAP3L	123.262	0.506073	0.196866	2.57064	0.010151	0.037869	139.167	150.784	143.869	92.2123	121.233	92.305
ENSG00000198959	TGM2	59447.6	0.520309	0.05382	9.66757	4.14083e-22	1.52166e-20	67877.7	69335	72945.6	46827.6	46654.5	53045.2
ENSG00000203434	RP11-163F15.1	26.4961	1.29146	0.437068	2.95483	0.00312839	0.0138859	30.3446	29.9429	52.5068	12.6566	19.3973	14.1283
ENSG00000203668	CHML	1111.26	0.662011	0.0868363	7.62367	2.46563e-14	5.21744e-13	1506.77	1376.3	1202.41	867.88	880.639	833.57
ENSG00000203721	LINC00862	21.0056	2.44407	0.523882	4.66531	3.08152e-06	2.59626e-05	36.6228	36.3593	33.6044	9.94446	2.9096	6.59321
ENSG00000203727	SAMD5	58.9056	-1.21404	0.284999	-4.25981	2.046e-05	0.000148123	41.8546	31.0123	33.6044	91.3082	73.7099	81.9442
ENSG00000203760	CENPW	204.793	-1.13067	0.156079	-7.2442	4.34999e-13	8.3661e-12	130.796	139.021	115.515	296.526	282.231	264.67
ENSG00000203772	SPRN	99.9697	0.779446	0.212554	3.66705	0.000245364	0.00144214	125.564	130.466	122.866	64.187	78.5592	78.1767
ENSG00000203805	PPAPDC1A	274.123	1.26043	0.133572	9.43632	3.861e-21	1.29457e-19	397.619	379.633	383.3	171.768	153.239	159.179
ENSG00000203995	ZYG11A	44.5152	-1.27615	0.326017	-3.91437	9.06388e-05	0.00058243	25.1128	25.6654	27.3035	65.9951	52.3728	70.6416
ENSG00000204291	COL15A1	28.4324	1.26727	0.428839	2.95513	0.00312536	0.0138762	34.53	44.9144	40.9553	8.13638	21.3371	20.7215
ENSG00000204362	RP11-380J14.1	14.1937	1.72775	0.582033	2.96848	0.00299274	0.0133848	21.9737	19.249	24.1531	4.52021	6.78907	8.47699
ENSG00000204634	TBC1D8	114.943	-1.61244	0.220288	-7.31968	2.48556e-13	4.8714e-12	43.9473	59.8858	66.1586	180.808	188.154	150.702
ENSG00000205129	C4orf47	37.2611	1.70372	0.36567	4.65917	3.17481e-06	2.6694e-05	53.3646	63.094	54.6071	19.8889	20.3672	12.2445
ENSG00000205208	C4orf46	368.823	-0.788914	0.124585	-6.33235	2.41463e-10	3.54296e-09	306.585	260.931	243.632	471.006	496.572	434.21
ENSG00000205212	CCDC144NL	30.2912	-1.33499	0.417475	-3.19778	0.00138489	0.00675738	19.8809	9.62451	22.0529	41.5859	34.9152	53.6876
ENSG00000205221	VIT	8.64053	-2.15352	0.787098	-2.73603	0.00621853	0.0250246	2.09273	4.27756	3.15041	10.8485	13.5781	17.8959
ENSG00000205268	PDE7A	315.251	-0.602751	0.130834	-4.607	4.08522e-06	3.37287e-05	247.989	247.029	256.233	432.132	353.031	355.092
ENSG00000205336	GPR56	498.509	-0.645242	0.108118	-5.96795	2.40254e-09	3.15666e-08	381.923	350.76	433.706	587.627	599.378	637.658
ENSG00000205403	CFI	16.6185	-2.77655	0.644273	-4.30958	1.63564e-05	0.000120535	1.04637	8.55512	3.15041	35.2576	29.096	22.6053
ENSG00000205413	SAMD9	299.223	0.62108	0.13988	4.44011	8.99146e-06	6.98897e-05	391.341	367.87	328.693	246.803	262.834	197.796
ENSG00000205664	RP11-706O15.1	166.844	1.22406	0.183909	6.65582	2.8172e-11	4.56942e-10	241.71	192.49	266.735	94.0204	92.1373	113.968
ENSG00000205885	C1RL-AS1	38.7534	-1.25467	0.355519	-3.52913	0.000416931	0.00232046	23.02	25.6654	19.9526	41.5859	60.1317	62.1646
ENSG00000205978	NYNRIN	708.428	-0.537236	0.0906349	-5.92748	3.07617e-09	3.99393e-08	556.666	587.095	590.176	782.9	838.935	894.793
ENSG00000206052	DOK6	85.9468	-1.4953	0.241802	-6.18399	6.25009e-10	8.77198e-09	47.0864	47.0532	40.9553	142.839	111.535	126.213
ENSG00000206190	ATP10A	74.264	1.79907	0.259254	6.93942	3.93705e-12	6.99198e-11	104.637	112.286	129.167	31.6415	33.9453	33.9079
ENSG00000206262	C3orf72	32.7841	-1.65083	0.385344	-4.28404	1.83533e-05	0.000133695	16.7418	18.1796	12.6016	47.9142	49.4632	51.8038
ENSG00000206503	HLA-A	575.931	-0.545037	0.12535	-4.34811	1.37315e-05	0.000102336	363.089	504.752	537.67	709.673	623.624	716.776
ENSG00000206530	WDR52	245.532	0.686092	0.149966	4.57499	4.76243e-06	3.87946e-05	335.883	306.915	265.684	196.177	204.642	163.888
ENSG00000206538	VGLL3	2544.15	0.853847	0.0783037	10.9043	1.09934e-27	5.45132e-26	3589.03	3271.26	2967.68	1997.93	1769.04	1669.97
ENSG00000207561	MIR635	28.403	1.13398	0.399218	2.84051	0.00450412	0.0190131	44.9937	39.5674	32.5542	19.8889	15.5179	17.8959
ENSG00000211448	DIO2	67.8693	-1.82235	0.305388	-5.96734	2.41157e-09	3.16601e-08	28.2519	31.0123	30.4539	97.6365	144.51	75.351
ENSG00000211771	TRBJ2-7	4.70561	-5.59866	1.4666	-3.81743	0.000134847	0.000834581	0	0	0	7.23234	9.69867	11.3026
ENSG00000211772	TRBC2	30.7895	-2.10508	0.512205	-4.10984	3.95939e-05	0.00027342	5.23183	8.55512	21.0027	29.8334	82.4387	37.6755
ENSG00000212864	RNF208	94.3936	-0.64814	0.222133	-2.9178	0.00352509	0.0154221	74.2919	82.343	64.0583	116.621	103.776	125.271
ENSG00000212916	MAP10	20.5499	-2.2812	0.555298	-4.10807	3.98987e-05	0.000274949	11.51	1.06939	8.40109	34.3536	37.8248	30.1404
ENSG00000212978	AC016747.3	84.5607	-6.30585	0.626196	-10.0701	7.49102e-24	3.00792e-22	4.18546	2.13878	0	151.879	186.214	162.947
ENSG00000213160	KLHL23	156.831	-1.00986	0.182018	-5.54812	2.88753e-08	3.3035e-07	116.147	106.939	89.2616	235.955	193.003	199.68
ENSG00000213186	TRIM59	325.586	-0.674663	0.126341	-5.34002	9.29366e-08	9.96103e-07	257.406	266.278	228.93	430.324	395.706	374.871
ENSG00000213222	AC093724.2	132.577	1.1059	0.191442	5.77671	7.61747e-09	9.43614e-08	207.18	165.755	170.122	83.1719	87.288	81.9442
ENSG00000213347	MXD3	211.342	-0.718842	0.154882	-4.64122	3.46359e-06	2.89007e-05	156.955	166.825	155.42	234.147	258.954	295.753
ENSG00000213376	GAPDHP71	5.57492	3.4418	1.18605	2.90191	0.00370892	0.01606	6.27819	10.6939	13.6518	0	0	2.82566
ENSG00000213390	ARHGAP19	267.318	-0.780937	0.13667	-5.71401	1.10342e-08	1.33276e-07	181.021	201.045	207.927	329.975	363.7	320.242
ENSG00000213420	GPC2	85.2713	-0.886827	0.262363	-3.38016	0.000724446	0.00379223	56.5037	63.094	59.8578	73.2274	128.022	130.922
ENSG00000213626	LBH	163.479	0.898752	0.169333	5.30761	1.1107e-07	1.1797e-06	200.902	210.67	226.829	115.717	122.203	104.549
ENSG00000213700	RPL17P50	26.6133	1.14056	0.415022	2.74819	0.00599249	0.0242633	36.6228	40.6368	32.5542	12.6566	16.4877	20.7215
ENSG00000213722	DDAH2	52.9868	-1.02994	0.302102	-3.40923	0.000651458	0.00345298	35.5764	35.2899	33.6044	68.7072	87.288	57.4551
ENSG00000213853	EMP2	338.497	-0.624614	0.118573	-5.26774	1.38115e-07	1.43547e-06	258.452	278.041	262.534	404.107	421.892	405.953
ENSG00000213859	KCTD11	371.393	0.692163	0.118445	5.84373	5.10451e-09	6.46925e-08	479.235	448.074	449.458	309.182	257.015	285.392
ENSG00000213949	ITGA1	244.188	0.995942	0.144365	6.89878	5.24513e-12	9.19602e-11	340.069	318.678	317.141	176.288	171.666	141.283
ENSG00000213965	NUDT19	119.094	-0.567765	0.210745	-2.69408	0.00705836	0.0278795	111.961	91.9675	84.0109	148.263	115.414	162.947
ENSG00000214182	PTMAP5	273.147	-0.764511	0.150328	-5.08561	3.66452e-07	3.58888e-06	205.088	161.478	240.481	320.031	350.122	361.685
ENSG00000214193	SH3D21	425.155	1.08472	0.110196	9.84356	7.30809e-23	2.78503e-21	581.779	561.43	590.176	254.94	271.563	291.043
ENSG00000214223	HNRNPA1P10	212.852	-0.735649	0.148928	-4.93964	7.82663e-07	7.28789e-06	146.491	167.894	164.871	273.925	269.623	254.31
ENSG00000214357	NEURL1B	166.926	-1.70883	0.203941	-8.37903	5.33654e-17	1.3706e-15	61.7355	106.939	66.1586	264.884	222.099	279.741
ENSG00000214425	LRRC37A4P	55.229	-1.09856	0.288894	-3.80264	0.000143164	0.000881418	34.53	33.1511	37.8049	73.2274	67.8907	84.7699
ENSG00000214517	PPME1	1337.1	0.532307	0.0781847	6.80832	9.87463e-12	1.69516e-10	1577.92	1561.31	1603.56	1012.53	1050.37	1216.92
ENSG00000214776	RP11-726G1.1	12.5314	-1.67786	0.65595	-2.55791	0.0105303	0.0390453	9.41729	3.20817	5.25068	20.793	25.2165	11.3026
ENSG00000214826	DDX12P	230.1	-0.94013	0.147923	-6.35554	2.07701e-10	3.07775e-09	137.074	171.102	164.871	290.197	308.418	308.939
ENSG00000215105	TTC3P1	117.689	0.698036	0.202228	3.45173	0.000557003	0.00300555	140.213	142.229	154.37	94.0204	101.836	73.4672
ENSG00000215302	CTD-3092A11.1	89.4376	-0.611972	0.23158	-2.64259	0.00822743	0.0317283	71.1528	82.343	58.8076	115.717	113.474	95.1306
ENSG00000215417	MIR17HG	19.3037	-2.54874	0.555174	-4.59089	4.41367e-06	3.62044e-05	4.18546	6.41634	6.30082	26.2172	38.7947	33.9079
ENSG00000215808	LINC01139	93.2315	-0.782839	0.222419	-3.51967	0.000432091	0.00239673	69.0601	63.094	73.5095	131.99	111.535	110.201
ENSG00000216775	RP1-152L7.5	540.495	-0.543999	0.102084	-5.32893	9.87922e-08	1.05543e-06	398.665	466.254	454.709	674.415	619.745	629.181
ENSG00000217801	RP11-465B22.3	89.7406	-0.799983	0.227915	-3.51001	0.000448087	0.00247353	61.7355	72.7185	61.958	100.349	117.354	124.329
ENSG00000219438	FAM19A5	40.1787	-1.06327	0.346029	-3.07278	0.00212073	0.00989332	27.2055	22.4572	28.3537	50.6264	44.6139	67.8159
ENSG00000220205	VAMP2	1006.44	0.501354	0.0787295	6.36806	1.91435e-10	2.85212e-09	1174.02	1184.88	1180.35	877.825	770.074	851.466
ENSG00000221818	EBF2	146.082	-1.54589	0.192094	-8.04754	8.44781e-16	1.99822e-14	74.2919	69.5103	79.8103	241.379	225.009	186.494
ENSG00000221829	FANCG	361.955	-0.971286	0.117867	-8.24053	1.71454e-16	4.26383e-15	227.061	257.723	248.882	483.662	466.506	487.898
ENSG00000221887	HMSD	10.8646	-1.77058	0.711493	-2.48854	0.0128269	0.0464005	1.04637	5.34695	8.40109	19.8889	12.6083	17.8959
ENSG00000221923	ZNF880	32.0357	-2.64974	0.444177	-5.96552	2.43861e-09	3.19895e-08	6.27819	10.6939	9.45122	47.0102	68.8605	49.92
ENSG00000221955	SLC12A8	125.446	0.582778	0.194098	3.00249	0.00267781	0.0121312	147.537	141.159	162.771	108.485	85.3483	107.375
ENSG00000221968	FADS3	1253.27	0.556846	0.0838182	6.64349	3.06334e-11	4.93944e-10	1464.91	1385.93	1625.61	974.557	955.319	1113.31
ENSG00000222009	BTBD19	836.757	0.508781	0.085139	5.97589	2.28839e-09	3.0139e-08	904.059	1035.17	1009.18	688.88	705.093	678.159
ENSG00000222041	LINC00152	807.856	0.559378	0.0975134	5.73642	9.66977e-09	1.17747e-07	948.007	888.663	1051.19	665.375	579.01	714.892
ENSG00000223414	LINC00473	82.5365	-1.77718	0.268194	-6.62648	3.43798e-11	5.5381e-10	44.9937	42.7756	24.1531	148.263	115.414	119.62
ENSG00000223485	RP11-417E7.1	108.844	1.66522	0.217615	7.65215	1.97649e-14	4.22037e-13	173.697	140.09	182.724	52.4344	50.4331	53.6876
ENSG00000223745	RP4-717I23.3	219.852	0.510459	0.147319	3.465	0.000530229	0.00287522	272.055	238.474	264.634	196.177	170.697	177.075
ENSG00000223756	TSSC2	319.906	-0.785721	0.123994	-6.33679	2.34609e-10	3.45471e-09	243.803	224.572	236.281	405.011	383.097	426.675
ENSG00000223768	LINC00205	310.084	0.532887	0.134879	3.95085	7.78752e-05	0.000506543	327.512	376.425	395.901	228.723	286.111	245.833
ENSG00000223784	RP11-554I8.2	7.45323	-2.59999	0.911712	-2.85177	0.00434767	0.0184616	1.04637	2.13878	3.15041	16.2728	15.5179	6.59321
ENSG00000224093	RP5-1033H22.2	49.8455	0.863802	0.307716	2.80714	0.00499833	0.0208112	57.5501	55.6083	79.8103	35.2576	39.7645	31.0823
ENSG00000224127	RP11-510C10.2	5.38393	-3.20166	1.13719	-2.8154	0.00487164	0.0203713	1.04637	1.06939	1.05014	8.13638	9.69867	11.3026
ENSG00000224149	RP11-510C10.3	15.6514	-4.07384	0.805995	-5.05443	4.31684e-07	4.18541e-06	2.09273	0	3.15041	36.1617	24.2467	28.2566
ENSG00000224578	HNRNPA1P48	415.073	-0.805015	0.109259	-7.36798	1.73234e-13	3.43608e-12	284.611	309.054	312.941	529.769	525.668	528.399
ENSG00000224594	RPL29P19	33.9343	0.979749	0.369651	2.65047	0.00803801	0.0311511	38.7155	44.9144	51.4567	24.4091	27.1563	16.954
ENSG00000224660	SH3BP5-AS1	165.544	0.638117	0.172436	3.70059	0.000215095	0.00127745	190.438	213.878	200.576	148.263	128.022	112.085
ENSG00000225101	OR52K3P	43.5661	1.77933	0.337898	5.26588	1.39518e-07	1.44702e-06	66.9674	60.9552	74.5597	23.5051	19.3973	16.0121
ENSG00000225151	GOLGA2P7	124.067	-0.554159	0.214092	-2.58842	0.00964187	0.0363438	124.517	84.4818	92.412	120.238	152.269	170.482
ENSG00000225190	PLEKHM1	143.86	0.800451	0.237744	3.36686	0.000760291	0.00396851	256.359	168.964	122.866	100.349	126.083	88.5374
ENSG00000225383	SFTA1P	40.6623	1.77531	0.353175	5.02671	4.98964e-07	4.7814e-06	69.0601	66.3022	53.5569	21.697	13.5781	19.7796
ENSG00000225614	ZNF469	1749.53	1.03095	0.0726688	14.187	1.10322e-45	1.09411e-43	2288.4	2487.4	2272.49	1128.24	1071.7	1248.94
ENSG00000225648	SBDSP1	208.553	0.591769	0.150104	3.94241	8.06675e-05	0.000523258	264.73	240.613	246.782	168.152	178.455	152.586
ENSG00000225649	AC064875.2	9.3373	2.49012	0.777265	3.2037	0.00135675	0.00663583	17.7882	19.249	10.5014	1.80808	2.9096	3.76755
ENSG00000225968	ELFN1	86.3652	1.8159	0.270285	6.71847	1.83641e-11	3.05383e-10	92.0801	148.645	162.771	32.5455	39.7645	42.3849
ENSG00000226562	CYP4F26P	100.461	-1.27418	0.249458	-5.1078	3.25938e-07	3.20545e-06	62.7819	60.9552	52.5068	101.253	141.601	183.668
ENSG00000226752	PSMD5-AS1	53.4813	-1.22499	0.31214	-3.92448	8.69168e-05	0.000561142	20.9273	36.3593	38.855	64.187	80.4989	80.0604
ENSG00000227036	LINC00511	57.1095	-0.96561	0.300899	-3.20909	0.00133157	0.00653207	50.2255	40.6368	25.2033	82.2678	72.74	71.5834
ENSG00000228065	RP11-222A11.1	21.9632	-1.79026	0.471497	-3.79696	0.00014648	0.000898136	9.41729	10.6939	9.45122	33.4496	32.9755	35.7917
ENSG00000228288	PCAT6	145.313	0.85572	0.17681	4.83978	1.29982e-06	1.17126e-05	184.16	201.045	176.423	105.773	100.866	103.608
ENSG00000228486	LINC01125	78.7876	0.774714	0.243095	3.18687	0.00143819	0.00698023	108.822	84.4818	105.014	61.4749	62.0715	50.8619
[truncated: 174 more rows]
