# Supplementary material for: Identification of FOXO1 as a geroprotector in human synovium through single-nucleus transcriptomic profiling
Source: Protein Cell. 2023 Dec 13;15(6):441–59. doi: 10.1093/procel/pwad060 (PMC11131031; doi:10.1093/procel/pwad060)
Supplement: pwad060_suppl_Supplementary_Tables_S4 [file pwad060_suppl_supplementary_tables_s4.xlsx]

## Sheet: Summary
Table S4. Core regulatory transcription factors of differentially expressed genes in human synovium during aging.
Description:
The SHEET "Global core TFs" shows transcription factors of differentially expressed genes in human synovium during aging.

## Sheet: Global core TFs
Transcription factors of differentially expressed genes in human synovium during aging
Celltype	TF	Gene	highConfAnnot	nMotifs	bestMotif	NES
EC	ATF3	PDE3A	FALSE	4	taipale_cyt_meth__FOSL1_NATGASTCAYN_FL_meth	4.46
EC	ATF3	WDR74	FALSE	1	dbcorrdb__ATF1__ENCSR000DNZ_1__m2	4.54
EC	ATF3	ENOX1	FALSE	16	taipale_cyt_meth__FOSL1_NATGASTCAYN_FL_meth	4.46
EC	ATF3	ANXA1	TRUE	47	dbcorrdb__ATF3__ENCSR000BNU_1__m1	4.69
EC	ATF3	ATF3	TRUE	54	dbcorrdb__ATF3__ENCSR000BNU_1__m1	4.69
EC	ATF3	FOSB	TRUE	48	dbcorrdb__ATF3__ENCSR000BNU_1__m1	4.69
EC	ATF3	FTH1	TRUE	22	dbcorrdb__ATF3__ENCSR000BNU_1__m1	4.69
EC	ATF3	GADD45B	TRUE	25	dbcorrdb__ATF3__ENCSR000BNU_1__m1	4.69
EC	ATF3	NAMPT	TRUE	9	dbcorrdb__ATF3__ENCSR000BNU_1__m1	4.69
EC	ATF3	NFATC2	TRUE	38	dbcorrdb__ATF3__ENCSR000BNU_1__m1	4.69
EC	ATF3	ARAP2	FALSE	4	dbcorrdb__ATF1__ENCSR000DNZ_1__m2	4.54
EC	ATF3	CCNL1	FALSE	6	dbcorrdb__ATF1__ENCSR000DNZ_1__m2	4.54
EC	ATF3	LITAF	FALSE	5	dbcorrdb__ATF1__ENCSR000DNZ_1__m2	4.54
EC	ATF3	PDLIM3	FALSE	8	dbcorrdb__ATF1__ENCSR000DNZ_1__m2	4.54
EC	ATF3	ABCA1	FALSE	10	dbcorrdb__MYC__ENCSR000DKU_1__m1	3.89
EC	ATF3	TLE4	FALSE	10	dbcorrdb__MYC__ENCSR000DKU_1__m1	3.89
EC	ATF3	TOP1	FALSE	12	dbcorrdb__MYC__ENCSR000DKU_1__m1	3.89
EC	ATF3	FTL	FALSE	3	cisbp__M2979	3.54
EC	ATF3	VCAM1	FALSE	6	transfac_pro__M00691	3.51
EC	ATF3	NFKBIA	FALSE	2	transfac_pro__M07414	3.48
EC	ATF3	RHOB	FALSE	2	transfac_pro__M08944	3.46
EC	ATF3	WARS	FALSE	4	transfac_pro__M08944	3.46
EC	ATF3	BCL6	TRUE	24	dbcorrdb__ATF3__ENCSR000BKE_1__m1	3.33
EC	ATF3	CROCC	TRUE	11	dbcorrdb__ATF3__ENCSR000BKE_1__m1	3.33
EC	ATF3	EGR1	TRUE	8	dbcorrdb__ATF3__ENCSR000BKE_1__m1	3.33
EC	ATF3	TEX14	FALSE	1	cisbp__M3090	3.24
EC	ATF3	XRN2	FALSE	1	transfac_public__M00179	3.09
SL_MSC	ATF3	SOCS3	FALSE	19	dbcorrdb__FOS__ENCSR000DON_1__m1	4.54
SL_MSC	ATF3	B4GALT5	FALSE	3	dbcorrdb__STAT3__ENCSR000EDC_1__m1	3.5
SL_MSC	ATF3	MAN2A1	FALSE	2	dbcorrdb__STAT3__ENCSR000EDC_1__m1	3.5
SL_MSC	ATF3	SLC2A3	FALSE	2	cisbp__M0287	3.49
SL_MSC	ATF3	CLIC4	FALSE	4	transfac_pro__M08931	3.48
SL_MSC	ATF3	CRISPLD2	FALSE	4	transfac_pro__M08931	3.48
SL_MSC	ATF3	WBSCR17	FALSE	8	transfac_pro__M08931	3.48
SL_MSC	ATF3	EYA4	TRUE	30	transfac_pro__M01863	3.45
SL_MSC	ATF3	ARMC9	FALSE	4	transfac_pro__M02876	3.44
SL_MSC	ATF3	BOC	FALSE	5	transfac_pro__M02876	3.44
SL_MSC	ATF3	EGR1	TRUE	70	transfac_pro__M00981	3.36
SL_MSC	ATF3	IER2	TRUE	87	transfac_pro__M00981	3.36
SL_MSC	ATF3	TEX14	TRUE	44	transfac_pro__M00981	3.36
SL_MSC	ATF3	CEBPB	FALSE	2	dbcorrdb__CEBPB__ENCSR000EFM_1__m2	3.29
SL_MSC	ATF3	ERG	FALSE	2	dbcorrdb__CEBPB__ENCSR000EFM_1__m2	3.29
SL_MSC	ATF3	DOK6	FALSE	1	hocomoco__BATF_HUMAN.H11MO.1.A	3.21
SL_MSC	ATF3	MTHFD1L	FALSE	1	hocomoco__BATF_HUMAN.H11MO.1.A	3.21
SL_MSC	ATF3	NKAIN3	FALSE	1	hocomoco__BATF_HUMAN.H11MO.1.A	3.21
SL_MSC	ATF3	GFPT2	FALSE	2	cisbp__M6158	3.13
SL_MSC	ATF3	B4GALT1	FALSE	1	cisbp__M4619	3.05
SL_MSC	ATF3	COBL	FALSE	1	cisbp__M4619	3.05
SL_MSC	ATF3	ZNRF2	FALSE	1	cisbp__M4619	3.05
SL_MSC	ATF3	EPB41L2	FALSE	39	dbcorrdb__FOS__ENCSR000DON_1__m1	4.54
SL_MSC	ATF3	FTH1	FALSE	33	dbcorrdb__FOS__ENCSR000DON_1__m1	4.54
SL_MSC	ATF3	MYO1B	FALSE	39	dbcorrdb__FOS__ENCSR000DON_1__m1	4.54
SL_MSC	ATF3	OLFML2B	FALSE	44	dbcorrdb__FOS__ENCSR000DON_1__m1	4.54
SL_MSC	ATF3	RASAL2	FALSE	30	dbcorrdb__FOS__ENCSR000DON_1__m1	4.54
SL_MSC	ATF3	SAMD4A	FALSE	26	dbcorrdb__FOS__ENCSR000DON_1__m1	4.54
SL_MSC	ATF3	KLF4	FALSE	20	transfac_pro__M00917	5.42
SL_MSC	ATF3	ATF3	TRUE	286	dbcorrdb__ATF3__ENCSR000BNU_1__m1	5.08
SL_MSC	ATF3	FOSB	TRUE	224	dbcorrdb__ATF3__ENCSR000BNU_1__m1	5.08
SL_MSC	ATF3	GADD45B	TRUE	37	dbcorrdb__ATF3__ENCSR000BNU_1__m1	5.08
SL_MSC	ATF3	HAS1	TRUE	146	dbcorrdb__ATF3__ENCSR000BNU_1__m1	5.08
SL_MSC	ATF3	IRF1	TRUE	20	dbcorrdb__ATF3__ENCSR000BNU_1__m1	5.08
SL_MSC	ATF3	JUNB	TRUE	93	dbcorrdb__ATF3__ENCSR000BNU_1__m1	5.08
SL_MSC	ATF3	NAMPT	TRUE	88	dbcorrdb__ATF3__ENCSR000BNU_1__m1	5.08
SL_MSC	ATF3	NFATC2	TRUE	206	dbcorrdb__ATF3__ENCSR000BNU_1__m1	5.08
SL_MSC	ATF3	NFIL3	TRUE	132	dbcorrdb__ATF3__ENCSR000BNU_1__m1	5.08
SL_MSC	ATF3	RGS16	TRUE	27	dbcorrdb__ATF3__ENCSR000BNU_1__m1	5.08
SL_MSC	ATF3	RND3	TRUE	59	dbcorrdb__ATF3__ENCSR000BNU_1__m1	5.08
SL_MSC	ATF3	ZFP36	TRUE	78	dbcorrdb__ATF3__ENCSR000BNU_1__m1	5.08
SL_MSC	ATF3	NDRG1	FALSE	65	dbcorrdb__FOS__ENCSR000EVU_1__m1	4.71
SL_MSC	ATF3	UBASH3B	FALSE	42	dbcorrdb__FOS__ENCSR000EVU_1__m1	4.71
SL_MSC	ATF3	BMPR1B	FALSE	36	transfac_pro__M08934	4.7
SL_MSC	ATF3	ELK3	FALSE	21	transfac_pro__M08934	4.7
SL_MSC	ATF3	PRICKLE1	FALSE	57	transfac_pro__M08934	4.7
SL_MSC	ATF3	RUNX1	FALSE	21	transfac_pro__M08934	4.7
SL_MSC	ATF3	SEMA3A	FALSE	25	transfac_pro__M08934	4.7
SL_MSC	ATF3	SH3PXD2A	FALSE	16	transfac_pro__M08934	4.7
SL_MSC	ATF3	TOX	FALSE	21	transfac_pro__M08934	4.7
SL_MSC	ATF3	ADAMTSL1	TRUE	95	transfac_pro__M00513	4.61
SL_MSC	ATF3	CCNL1	TRUE	78	transfac_pro__M00513	4.61
SL_MSC	ATF3	DUSP1	TRUE	264	transfac_pro__M00513	4.61
SL_MSC	ATF3	ELOVL5	TRUE	124	transfac_pro__M00513	4.61
SL_MSC	ATF3	EMP2	TRUE	86	transfac_pro__M00513	4.61
SL_MSC	ATF3	FOS	TRUE	123	transfac_pro__M00513	4.61
SL_MSC	ATF3	GEM	TRUE	247	transfac_pro__M00513	4.61
SL_MSC	ATF3	GPRC5A	TRUE	104	transfac_pro__M00513	4.61
SL_MSC	ATF3	JUN	TRUE	172	transfac_pro__M00513	4.61
SL_MSC	ATF3	KLF6	TRUE	198	transfac_pro__M00513	4.61
SL_MSC	ATF3	PLEKHG2	TRUE	93	transfac_pro__M00513	4.61
SL_MSC	ATF3	TUBB2A	TRUE	189	transfac_pro__M00513	4.61
SL_MSC	ATF3	ADAMTS1	FALSE	18	dbcorrdb__FOS__ENCSR000DON_1__m1	4.54
SL_MSC	ATF3	ZSWIM6	FALSE	33	dbcorrdb__ARID3A__ENCSR000EFY_1__m3	4.53
SL_MSC	ATF3	TNC	FALSE	35	dbcorrdb__FOS__ENCSR000DOP_1__m1	4.36
SL_MSC	ATF3	VCL	FALSE	21	dbcorrdb__FOS__ENCSR000DOP_1__m1	4.36
SL_MSC	ATF3	SFMBT2	FALSE	25	dbcorrdb__JUND__ENCSR000EDH_1__m1	4.32
SL_MSC	ATF3	VCAM1	FALSE	27	transfac_pro__M00691	4.23
SL_MSC	ATF3	MAPKAPK2	FALSE	13	cisbp__M3088	4.17
SL_MSC	ATF3	SOX4	FALSE	27	transfac_public__M00017	4.17
SL_MSC	ATF3	ABCA1	FALSE	11	dbcorrdb__ARID3A__ENCSR000EFY_1__m3	4.53
SL_MSC	ATF3	AKAP12	FALSE	2	dbcorrdb__ARID3A__ENCSR000EFY_1__m3	4.53
SL_MSC	ATF3	ASAP1	FALSE	4	dbcorrdb__ARID3A__ENCSR000EFY_1__m3	4.53
SL_MSC	ATF3	BICC1	FALSE	1	dbcorrdb__ARID3A__ENCSR000EFY_1__m3	4.53
SL_MSC	ATF3	BMPER	FALSE	1	dbcorrdb__ARID3A__ENCSR000EFY_1__m3	4.53
SL_MSC	ATF3	CACNB4	FALSE	8	dbcorrdb__ARID3A__ENCSR000EFY_1__m3	4.53
SL_MSC	ATF3	CHRM3	FALSE	15	dbcorrdb__ARID3A__ENCSR000EFY_1__m3	4.53
SL_MSC	ATF3	CHST11	FALSE	5	dbcorrdb__ARID3A__ENCSR000EFY_1__m3	4.53
SL_MSC	ATF3	COL11A1	FALSE	3	dbcorrdb__ARID3A__ENCSR000EFY_1__m3	4.53
SL_MSC	ATF3	CSMD2	FALSE	3	dbcorrdb__ARID3A__ENCSR000EFY_1__m3	4.53
SL_MSC	ATF3	CTGF	FALSE	7	dbcorrdb__ARID3A__ENCSR000EFY_1__m3	4.53
SL_MSC	ATF3	DNAJA1	FALSE	1	dbcorrdb__ARID3A__ENCSR000EFY_1__m3	4.53
SL_MSC	ATF3	FAM198B	FALSE	7	dbcorrdb__ARID3A__ENCSR000EFY_1__m3	4.53
SL_MSC	ATF3	FTL	FALSE	3	dbcorrdb__ARID3A__ENCSR000EFY_1__m3	4.53
SL_MSC	ATF3	GFRA1	FALSE	30	dbcorrdb__ARID3A__ENCSR000EFY_1__m3	4.53
SL_MSC	ATF3	GXYLT2	FALSE	4	dbcorrdb__ARID3A__ENCSR000EFY_1__m3	4.53
SL_MSC	ATF3	IER3	FALSE	14	dbcorrdb__ARID3A__ENCSR000EFY_1__m3	4.53
SL_MSC	ATF3	KCNIP4	FALSE	22	dbcorrdb__ARID3A__ENCSR000EFY_1__m3	4.53
SL_MSC	ATF3	NRIP1	FALSE	9	dbcorrdb__ARID3A__ENCSR000EFY_1__m3	4.53
SL_MSC	ATF3	PLOD2	FALSE	9	dbcorrdb__ARID3A__ENCSR000EFY_1__m3	4.53
SL_MSC	ATF3	SEMA5A	FALSE	8	dbcorrdb__ARID3A__ENCSR000EFY_1__m3	4.53
SL_MSC	ATF3	SERPINE2	FALSE	10	dbcorrdb__ARID3A__ENCSR000EFY_1__m3	4.53
SL_MSC	ATF3	SGK1	FALSE	12	dbcorrdb__ARID3A__ENCSR000EFY_1__m3	4.53
SL_MSC	ATF3	SLC1A3	FALSE	23	dbcorrdb__ARID3A__ENCSR000EFY_1__m3	4.53
SL_MSC	ATF3	SLC7A1	FALSE	8	dbcorrdb__ARID3A__ENCSR000EFY_1__m3	4.53
SL_MSC	ATF3	SLC8A1	FALSE	9	dbcorrdb__ARID3A__ENCSR000EFY_1__m3	4.53
SL_MSC	ATF3	SRPX	FALSE	6	dbcorrdb__ARID3A__ENCSR000EFY_1__m3	4.53
SL_MSC	ATF3	THBS1	FALSE	16	dbcorrdb__ARID3A__ENCSR000EFY_1__m3	4.53
SL_MSC	ATF3	TLE4	FALSE	4	dbcorrdb__ARID3A__ENCSR000EFY_1__m3	4.53
SL_MSC	ATF3	TMEM108	FALSE	18	dbcorrdb__ARID3A__ENCSR000EFY_1__m3	4.53
SL_MSC	ATF3	TPM1	FALSE	5	dbcorrdb__ARID3A__ENCSR000EFY_1__m3	4.53
SL_MSC	ATF3	TTN	FALSE	7	dbcorrdb__ARID3A__ENCSR000EFY_1__m3	4.53
SL_MSC	ATF3	ZFP36L1	FALSE	2	dbcorrdb__ARID3A__ENCSR000EFY_1__m3	4.53
SL_MSC	ATF3	KIAA1217	TRUE	70	homer__DATGASTCATHN_Atf3	4.05
SL_MSC	ATF3	MYO1E	TRUE	72	homer__DATGASTCATHN_Atf3	4.05
SL_MSC	ATF3	PAPPA	TRUE	66	homer__DATGASTCATHN_Atf3	4.05
SL_MSC	ATF3	PIM1	TRUE	90	homer__DATGASTCATHN_Atf3	4.05
SL_MSC	ATF3	S100A10	TRUE	76	homer__DATGASTCATHN_Atf3	4.05
SL_MSC	ATF3	SFXN5	TRUE	76	homer__DATGASTCATHN_Atf3	4.05
SL_MSC	ATF3	STON2	TRUE	59	homer__DATGASTCATHN_Atf3	4.05
SL_MSC	ATF3	C11orf96	FALSE	12	taipale__XBP1_DBD_GATGACGTCATC	4.14
SL_MSC	ATF3	ELL	FALSE	44	taipale__XBP1_DBD_GATGACGTCATC	4.14
SL_MSC	ATF3	HIF1A	FALSE	2	taipale__XBP1_DBD_GATGACGTCATC	4.14
SL_MSC	ATF3	MCL1	FALSE	22	taipale__XBP1_DBD_GATGACGTCATC	4.14
SL_MSC	ATF3	TOP1	FALSE	30	taipale__XBP1_DBD_GATGACGTCATC	4.14
SL_MSC	ATF3	BHLHE40	FALSE	15	dbcorrdb__JUND__ENCSR000EIB_1__m1	4.13
SL_MSC	ATF3	ADAM12	FALSE	3	dbcorrdb__EP300__ENCSR000DZD_1__m3	4.1
SL_MSC	ATF3	CMYA5	FALSE	3	dbcorrdb__EP300__ENCSR000DZD_1__m3	4.1
SL_MSC	ATF3	EML4	FALSE	6	dbcorrdb__EP300__ENCSR000DZD_1__m3	4.1
SL_MSC	ATF3	FAM20C	FALSE	3	dbcorrdb__EP300__ENCSR000DZD_1__m3	4.1
SL_MSC	ATF3	FLRT2	FALSE	20	dbcorrdb__EP300__ENCSR000DZD_1__m3	4.1
SL_MSC	ATF3	GALNT2	FALSE	4	dbcorrdb__EP300__ENCSR000DZD_1__m3	4.1
SL_MSC	ATF3	GOLGA8A	FALSE	7	dbcorrdb__EP300__ENCSR000DZD_1__m3	4.1
SL_MSC	ATF3	ITIH5	FALSE	3	dbcorrdb__EP300__ENCSR000DZD_1__m3	4.1
SL_MSC	ATF3	2023-03-03	FALSE	3	dbcorrdb__EP300__ENCSR000DZD_1__m3	4.1
SL_MSC	ATF3	RAB31	FALSE	10	dbcorrdb__EP300__ENCSR000DZD_1__m3	4.1
SL_MSC	ATF3	ROBO3	FALSE	2	dbcorrdb__EP300__ENCSR000DZD_1__m3	4.1
SL_MSC	ATF3	SAT1	FALSE	16	dbcorrdb__EP300__ENCSR000DZD_1__m3	4.1
SL_MSC	ATF3	SERINC5	FALSE	2	dbcorrdb__EP300__ENCSR000DZD_1__m3	4.1
SL_MSC	ATF3	SLC1A7	FALSE	7	dbcorrdb__EP300__ENCSR000DZD_1__m3	4.1
SL_MSC	ATF3	SORCS2	FALSE	11	dbcorrdb__EP300__ENCSR000DZD_1__m3	4.1
SL_MSC	ATF3	TACC2	FALSE	8	dbcorrdb__EP300__ENCSR000DZD_1__m3	4.1
SL_MSC	ATF3	THBS2	FALSE	1	dbcorrdb__EP300__ENCSR000DZD_1__m3	4.1
SL_MSC	ATF3	TSC22D3	FALSE	6	dbcorrdb__EP300__ENCSR000DZD_1__m3	4.1
SL_MSC	ATF3	UGCG	FALSE	6	dbcorrdb__EP300__ENCSR000DZD_1__m3	4.1
SL_MSC	ATF3	VIPR2	FALSE	1	dbcorrdb__EP300__ENCSR000DZD_1__m3	4.1
SL_MSC	ATF3	EPAS1	FALSE	10	transfac_pro__M08922	4.07
SL_MSC	ATF3	OSMR	FALSE	9	transfac_pro__M08922	4.07
SL_MSC	ATF3	CTNNAL1	TRUE	80	homer__DATGASTCATHN_Atf3	4.05
SL_MSC	ATF3	EDIL3	TRUE	70	homer__DATGASTCATHN_Atf3	4.05
SL_MSC	ATF3	FGF7	TRUE	80	homer__DATGASTCATHN_Atf3	4.05
SL_MSC	ATF3	H3F3B	TRUE	73	homer__DATGASTCATHN_Atf3	4.05
SL_MSC	ATF3	ITGBL1	TRUE	81	homer__DATGASTCATHN_Atf3	4.05
SL_MSC	ATF3	KCND2	FALSE	10	transfac_pro__M07400	3.74
SL_MSC	ATF3	MYO1D	FALSE	8	cisbp__M4608	3.64
SL_MSC	ATF3	RAB11A	FALSE	15	cisbp__M6038	3.58
SL_MSC	ATF3	RCC2	FALSE	5	cisbp__M6038	3.58
SL_MSC	ATF3	PABPC1	FALSE	8	cisbp__M5587	3.54
SL_MSC	ATF3	COL18A1	FALSE	1	dbcorrdb__BCL3__ENCSR000BQH_1__m2	3.51
SL_MSC	ATF3	SFRP2	FALSE	4	dbcorrdb__BCL3__ENCSR000BQH_1__m2	3.51
SL_MSC	ATF3	TMEM2	TRUE	94	homer__DATGASTCATHN_Atf3	4.05
SL_MSC	ATF3	BTG1	TRUE	162	transfac_pro__M07313	3.94
SL_MSC	ATF3	NFKBIZ	TRUE	53	transfac_pro__M07313	3.94
SL_MSC	ATF3	CXCL14	FALSE	6	dbcorrdb__FOS__ENCSR000DOO_1__m1	3.77
SL_MSC	ATF3	GRB10	FALSE	6	dbcorrdb__FOS__ENCSR000DOO_1__m1	3.77
SL_MSC	ATF3	THSD4	FALSE	5	dbcorrdb__FOS__ENCSR000DOO_1__m1	3.77
SL_MSC	ATF3	ACTN1	FALSE	5	dbcorrdb__STAT3__ENCSR000EDC_1__m1	3.5
Adi	BCL6	FOXO1	TRUE	1	transfac_pro__M07375	3.53
Adi	BCL6	GHR	TRUE	2	transfac_pro__M07375	3.53
Adi	BCL6	GLUL	TRUE	2	transfac_pro__M07375	3.53
Adi	BCL6	GPHN	TRUE	1	transfac_pro__M07375	3.53
Adi	BCL6	IFI16	TRUE	2	transfac_pro__M07375	3.53
Adi	BCL6	ANGPTL2	TRUE	1	transfac_pro__M07375	3.53
Adi	BCL6	ARL6IP5	TRUE	2	transfac_pro__M07375	3.53
Adi	BCL6	BCL6	TRUE	1	transfac_pro__M07375	3.53
Adi	BCL6	CAPG	TRUE	1	transfac_pro__M07375	3.53
Adi	BCL6	CTSB	TRUE	1	transfac_pro__M07375	3.53
Adi	BCL6	DIO3OS	TRUE	1	transfac_pro__M07375	3.53
Adi	BCL6	DMD	TRUE	2	transfac_pro__M07375	3.53
Adi	BCL6	FKBP5	TRUE	2	transfac_pro__M07375	3.53
Adi	BCL6	GLDN	FALSE	1	hocomoco__ZN341_HUMAN.H11MO.0.C	3.49
Adi	BCL6	MYL6	FALSE	1	hocomoco__ZN341_HUMAN.H11MO.0.C	3.49
Adi	BCL6	SERPING1	FALSE	1	hocomoco__ZN341_HUMAN.H11MO.0.C	3.49
Adi	BCL6	TPRG1	FALSE	1	hocomoco__ZN341_HUMAN.H11MO.0.C	3.49
Adi	BCL6	MAP3K5	TRUE	1	transfac_pro__M07375	3.53
Adi	BCL6	IGF1	TRUE	2	transfac_pro__M07375	3.53
Adi	BCL6	KIAA1239	TRUE	1	transfac_pro__M07375	3.53
Adi	BCL6	LGALS3	TRUE	1	transfac_pro__M07375	3.53
Adi	BCL6	TSPO	TRUE	1	transfac_pro__M07375	3.53
Adi	BCL6	ORC2	TRUE	2	transfac_pro__M07375	3.53
Adi	BCL6	RBM47	TRUE	1	transfac_pro__M07375	3.53
Adi	BCL6	SLC1A3	TRUE	1	transfac_pro__M07375	3.53
EC	BCL6	PRICKLE1	TRUE	1	transfac_pro__M01183	4.33
EC	BCL6	PRKG1	TRUE	1	transfac_pro__M01183	4.33
EC	BCL6	MITF	TRUE	1	transfac_pro__M01183	4.33
EC	BCL6	MYO1B	TRUE	1	transfac_pro__M01183	4.33
EC	BCL6	PCDH17	TRUE	2	transfac_pro__M01183	4.33
EC	BCL6	PCNXL2	TRUE	1	transfac_pro__M01183	4.33
EC	BCL6	PDE3A	TRUE	1	transfac_pro__M01183	4.33
EC	BCL6	PDE4DIP	TRUE	1	transfac_pro__M01183	4.33
EC	BCL6	PDGFC	TRUE	1	transfac_pro__M01183	4.33
EC	BCL6	PDLIM3	TRUE	1	transfac_pro__M01183	4.33
EC	BCL6	PDZRN3	TRUE	1	transfac_pro__M01183	4.33
EC	BCL6	PIK3R1	TRUE	1	transfac_pro__M01183	4.33
EC	BCL6	PPAP2B	TRUE	1	transfac_pro__M01183	4.33
EC	BCL6	ABCA1	TRUE	1	transfac_pro__M01183	4.33
EC	BCL6	AKR1C2	TRUE	1	transfac_pro__M01183	4.33
EC	BCL6	ANK2	TRUE	1	transfac_pro__M01183	4.33
EC	BCL6	ANTXR2	TRUE	1	transfac_pro__M01183	4.33
EC	BCL6	ANXA1	TRUE	2	transfac_pro__M01183	4.33
EC	BCL6	ARHGAP6	TRUE	1	transfac_pro__M01183	4.33
EC	BCL6	ATF3	TRUE	1	transfac_pro__M01183	4.33
EC	BCL6	BCL6	TRUE	2	transfac_pro__M01183	4.33
EC	BCL6	BZW1	TRUE	2	transfac_pro__M01183	4.33
EC	BCL6	CAB39L	TRUE	1	transfac_pro__M01183	4.33
EC	BCL6	CBLB	TRUE	1	transfac_pro__M01183	4.33
EC	BCL6	CCDC80	TRUE	1	transfac_pro__M01183	4.33
EC	BCL6	CNTN4	TRUE	1	transfac_pro__M01183	4.33
EC	BCL6	COL1A2	TRUE	1	transfac_pro__M01183	4.33
EC	BCL6	COL3A1	TRUE	1	transfac_pro__M01183	4.33
EC	BCL6	COL6A3	TRUE	1	transfac_pro__M01183	4.33
EC	BCL6	PRRX1	TRUE	1	transfac_pro__M01183	4.33
EC	BCL6	PTPRD	TRUE	1	transfac_pro__M01183	4.33
EC	BCL6	ROBO1	TRUE	1	transfac_pro__M01183	4.33
EC	BCL6	ROBO2	TRUE	1	transfac_pro__M01183	4.33
EC	BCL6	RUNX1	TRUE	1	transfac_pro__M01183	4.33
EC	BCL6	SDC2	TRUE	1	transfac_pro__M01183	4.33
EC	BCL6	SETBP1	TRUE	1	transfac_pro__M01183	4.33
EC	BCL6	SGCD	TRUE	1	transfac_pro__M01183	4.33
EC	BCL6	SGK1	TRUE	1	transfac_pro__M01183	4.33
EC	BCL6	SLC9A9	TRUE	1	transfac_pro__M01183	4.33
EC	BCL6	SOBP	TRUE	1	transfac_pro__M01183	4.33
EC	BCL6	EFNA5	TRUE	1	transfac_pro__M01183	4.33
EC	BCL6	ENAH	TRUE	1	transfac_pro__M01183	4.33
EC	BCL6	ENOX1	TRUE	1	transfac_pro__M01183	4.33
EC	BCL6	EPB41L2	TRUE	1	transfac_pro__M01183	4.33
EC	BCL6	ESR1	TRUE	1	transfac_pro__M01183	4.33
EC	BCL6	FAP	TRUE	1	transfac_pro__M01183	4.33
EC	BCL6	FAT1	TRUE	1	transfac_pro__M01183	4.33
EC	BCL6	FN1	TRUE	1	transfac_pro__M01183	4.33
EC	BCL6	GLI3	TRUE	1	transfac_pro__M01183	4.33
EC	BCL6	IGF1	TRUE	1	transfac_pro__M01183	4.33
EC	BCL6	KLF12	TRUE	1	transfac_pro__M01183	4.33
EC	BCL6	LAMA2	TRUE	1	transfac_pro__M01183	4.33
EC	BCL6	LGR4	TRUE	1	transfac_pro__M01183	4.33
EC	BCL6	LPAR1	TRUE	1	transfac_pro__M01183	4.33
EC	BCL6	LSAMP	TRUE	1	transfac_pro__M01183	4.33
EC	BCL6	MAP1B	TRUE	1	transfac_pro__M01183	4.33
EC	BCL6	MEG3	TRUE	1	transfac_pro__M01183	4.33
EC	BCL6	MEIS2	TRUE	1	transfac_pro__M01183	4.33
EC	BCL6	CTGF	TRUE	1	transfac_pro__M01183	4.33
EC	BCL6	CYR61	TRUE	1	transfac_pro__M01183	4.33
EC	BCL6	DAB2	TRUE	1	transfac_pro__M01183	4.33
EC	BCL6	DCN	TRUE	1	transfac_pro__M01183	4.33
EC	BCL6	DDR2	TRUE	1	transfac_pro__M01183	4.33
EC	BCL6	DLC1	TRUE	1	transfac_pro__M01183	4.33
EC	BCL6	DLG2	TRUE	1	transfac_pro__M01183	4.33
EC	BCL6	EBF2	TRUE	1	transfac_pro__M01183	4.33
EC	BCL6	EDIL3	TRUE	2	transfac_pro__M01183	4.33
EC	BCL6	SAMD4A	FALSE	1	transfac_pro__M01890	3.9
EC	BCL6	SOX5	TRUE	1	transfac_pro__M01183	4.33
EC	BCL6	COL8A1	TRUE	1	transfac_pro__M01183	4.33
EC	BCL6	CREB5	TRUE	1	transfac_pro__M01183	4.33
EC	BCL6	TM4SF1	TRUE	1	transfac_pro__M01183	4.33
EC	BCL6	TNC	TRUE	1	transfac_pro__M01183	4.33
EC	BCL6	TOP1	TRUE	2	transfac_pro__M01183	4.33
EC	BCL6	TRPS1	TRUE	1	transfac_pro__M01183	4.33
EC	BCL6	VCAN	TRUE	1	transfac_pro__M01183	4.33
EC	BCL6	ZEB2	TRUE	1	transfac_pro__M01183	4.33
EC	BCL6	ZFHX3	TRUE	1	transfac_pro__M01183	4.33
EC	BCL6	ZNF608	TRUE	1	transfac_pro__M01183	4.33
EC	BCL6	GADD45B	FALSE	2	transfac_pro__M01890	3.9
EC	BCL6	RND3	FALSE	1	hocomoco__IRF3_HUMAN.H11MO.0.B	3.38
EC	BCL6	TXN	FALSE	1	transfac_pro__M01890	3.9
EC	BCL6	TBX15	TRUE	1	transfac_pro__M01183	4.33
EC	BCL6	TLE4	TRUE	1	transfac_pro__M01183	4.33
EC	BCL6	OSMR	FALSE	1	hocomoco__IRF3_HUMAN.H11MO.0.B	3.38
L_MSC	BHLHE40	CTGF	TRUE	1	transfac_pro__M08870	3.01
L_MSC	BHLHE40	FAM180A	TRUE	4	transfac_pro__M08870	3.01
L_MSC	BHLHE40	VASN	TRUE	1	transfac_pro__M08870	3.01
L_MSC	BHLHE40	HIF1A	TRUE	7	hocomoco__BHE40_HUMAN.H11MO.0.A	3.26
L_MSC	BHLHE40	NR1D2	TRUE	11	hocomoco__BHE40_HUMAN.H11MO.0.A	3.26
L_MSC	BHLHE40	PLXDC1	TRUE	7	hocomoco__BHE40_HUMAN.H11MO.0.A	3.26
L_MSC	BHLHE40	PRKG1	TRUE	10	hocomoco__BHE40_HUMAN.H11MO.0.A	3.26
L_MSC	BHLHE40	IGFBP5	FALSE	1	dbcorrdb__ZNF274__ENCSR000EVG_1__m3	3.1
L_MSC	BHLHE40	PABPC4	FALSE	1	dbcorrdb__ZNF274__ENCSR000EVG_1__m3	3.1
L_MSC	BHLHE40	ANPEP	TRUE	3	transfac_pro__M08870	3.01
L_MSC	BHLHE40	CRISPLD2	TRUE	1	transfac_pro__M08870	3.01
L_MSC	BHLHE40	BHLHE40	TRUE	10	hocomoco__BHE40_HUMAN.H11MO.0.A	3.26
L_MSC	BHLHE40	LTBP2	TRUE	1	transfac_pro__M08870	3.01
L_MSC	BHLHE40	AHR	FALSE	3	taipale__TFEC_DBD_RTCACGTGAY	3.28
L_MSC	BHLHE40	AQP1	TRUE	7	hocomoco__BHE40_HUMAN.H11MO.0.A	3.26
L_MSC	BHLHE40	HDAC9	TRUE	1	transfac_pro__M08870	3.01
L_MSC	BHLHE40	HSPA12A	TRUE	1	transfac_pro__M08870	3.01
L_MSC	BHLHE40	GFPT2	TRUE	1	transfac_pro__M08870	3.01
Mac	BHLHE40	JUNB	FALSE	7	cisbp__M4610	3.65
Mac	BHLHE40	ACSL1	FALSE	3	dbcorrdb__HDAC2__ENCSR000AQG_1__m4	3.29
Mac	BHLHE40	PLXDC2	FALSE	1	dbcorrdb__ESRRA__ENCSR000DYQ_1__m5	3.25
Mac	BHLHE40	BCL6	FALSE	11	cisbp__M0243	3.85
Mac	BHLHE40	BHLHE40	FALSE	9	cisbp__M0243	3.85
Mac	BHLHE40	GADD45B	FALSE	11	cisbp__M0243	3.85
Mac	BHLHE40	IER3	FALSE	6	cisbp__M0243	3.85
Mac	BHLHE40	MAP2K3	FALSE	8	cisbp__M0243	3.85
Mac	BHLHE40	NR1D2	FALSE	9	cisbp__M0243	3.85
Mac	BHLHE40	TIMD4	FALSE	6	cisbp__M0243	3.85
Mac	BHLHE40	PABPC1	FALSE	7	hocomoco__MXI1_HUMAN.H11MO.0.A	3.76
Mac	BHLHE40	TIPARP	FALSE	3	hocomoco__MXI1_HUMAN.H11MO.0.A	3.76
Mac	BHLHE40	MIDN	FALSE	5	dbcorrdb__HDAC2__ENCSR000AQG_1__m4	3.29
Mac	BHLHE40	PPARG	FALSE	1	dbcorrdb__ESRRA__ENCSR000DYQ_1__m5	3.25
Mac	BHLHE40	PTPN2	FALSE	1	dbcorrdb__ESRRA__ENCSR000DYQ_1__m5	3.25
Mac	BHLHE40	RAP1B	FALSE	1	dbcorrdb__ESRRA__ENCSR000DYQ_1__m5	3.25
Mac	BHLHE40	RASA3	FALSE	1	dbcorrdb__ESRRA__ENCSR000DYQ_1__m5	3.25
Mac	BHLHE40	RGS2	FALSE	1	dbcorrdb__ESRRA__ENCSR000DYQ_1__m5	3.25
Mac	BHLHE40	RNF24	FALSE	1	dbcorrdb__ESRRA__ENCSR000DYQ_1__m5	3.25
Mac	BHLHE40	RORA	FALSE	1	dbcorrdb__ESRRA__ENCSR000DYQ_1__m5	3.25
Mac	BHLHE40	RRBP1	FALSE	1	dbcorrdb__ESRRA__ENCSR000DYQ_1__m5	3.25
Mac	BHLHE40	SDK1	FALSE	1	dbcorrdb__ESRRA__ENCSR000DYQ_1__m5	3.25
Mac	BHLHE40	SH3GL1	FALSE	1	dbcorrdb__ESRRA__ENCSR000DYQ_1__m5	3.25
Mac	BHLHE40	SNED1	FALSE	1	dbcorrdb__ESRRA__ENCSR000DYQ_1__m5	3.25
Mac	BHLHE40	SOX5	FALSE	1	dbcorrdb__ESRRA__ENCSR000DYQ_1__m5	3.25
Mac	BHLHE40	TCF7L2	FALSE	1	dbcorrdb__ESRRA__ENCSR000DYQ_1__m5	3.25
Mac	BHLHE40	TEX14	FALSE	1	dbcorrdb__ESRRA__ENCSR000DYQ_1__m5	3.25
Mac	BHLHE40	TRIB1	FALSE	1	dbcorrdb__ESRRA__ENCSR000DYQ_1__m5	3.25
Mac	BHLHE40	UBE2D1	FALSE	1	dbcorrdb__ESRRA__ENCSR000DYQ_1__m5	3.25
Mac	BHLHE40	DDX3X	FALSE	1	dbcorrdb__ESRRA__ENCSR000DYQ_1__m5	3.25
Mac	BHLHE40	DLEU7	FALSE	1	dbcorrdb__ESRRA__ENCSR000DYQ_1__m5	3.25
Mac	BHLHE40	DPYSL3	FALSE	1	dbcorrdb__ESRRA__ENCSR000DYQ_1__m5	3.25
Mac	BHLHE40	DSE	FALSE	1	dbcorrdb__ESRRA__ENCSR000DYQ_1__m5	3.25
Mac	BHLHE40	DUSP1	FALSE	1	dbcorrdb__ESRRA__ENCSR000DYQ_1__m5	3.25
Mac	BHLHE40	EPAS1	FALSE	1	dbcorrdb__ESRRA__ENCSR000DYQ_1__m5	3.25
Mac	BHLHE40	ETS2	FALSE	1	dbcorrdb__ESRRA__ENCSR000DYQ_1__m5	3.25
Mac	BHLHE40	FOS	FALSE	1	dbcorrdb__ESRRA__ENCSR000DYQ_1__m5	3.25
Mac	BHLHE40	FOSB	FALSE	1	dbcorrdb__ESRRA__ENCSR000DYQ_1__m5	3.25
Mac	BHLHE40	GLUL	FALSE	1	dbcorrdb__ESRRA__ENCSR000DYQ_1__m5	3.25
Mac	BHLHE40	GNAS	FALSE	1	dbcorrdb__ESRRA__ENCSR000DYQ_1__m5	3.25
Mac	BHLHE40	HDAC4	FALSE	1	dbcorrdb__ESRRA__ENCSR000DYQ_1__m5	3.25
Mac	BHLHE40	AGAP3	FALSE	4	dbcorrdb__HDAC2__ENCSR000AQG_1__m4	3.29
Mac	BHLHE40	ALK	FALSE	3	dbcorrdb__HDAC2__ENCSR000AQG_1__m4	3.29
Mac	BHLHE40	ARL4C	FALSE	4	dbcorrdb__HDAC2__ENCSR000AQG_1__m4	3.29
Mac	BHLHE40	BNIP3L	FALSE	3	dbcorrdb__HDAC2__ENCSR000AQG_1__m4	3.29
Mac	BHLHE40	CD83	FALSE	3	dbcorrdb__HDAC2__ENCSR000AQG_1__m4	3.29
Mac	BHLHE40	ELL2	FALSE	2	dbcorrdb__HDAC2__ENCSR000AQG_1__m4	3.29
Mac	BHLHE40	FAM20C	FALSE	3	dbcorrdb__HDAC2__ENCSR000AQG_1__m4	3.29
Mac	BHLHE40	FLNA	FALSE	4	dbcorrdb__HDAC2__ENCSR000AQG_1__m4	3.29
Mac	BHLHE40	HSPB1	FALSE	2	dbcorrdb__HDAC2__ENCSR000AQG_1__m4	3.29
Mac	BHLHE40	ID2	FALSE	3	dbcorrdb__HDAC2__ENCSR000AQG_1__m4	3.29
Mac	BHLHE40	MAP3K8	FALSE	2	dbcorrdb__HDAC2__ENCSR000AQG_1__m4	3.29
Mac	BHLHE40	PID1	FALSE	1	dbcorrdb__ESRRA__ENCSR000DYQ_1__m5	3.25
Mac	BHLHE40	NAMPT	FALSE	3	dbcorrdb__HDAC2__ENCSR000AQG_1__m4	3.29
Mac	BHLHE40	NFKBIA	FALSE	4	dbcorrdb__HDAC2__ENCSR000AQG_1__m4	3.29
Mac	BHLHE40	RELT	FALSE	3	dbcorrdb__HDAC2__ENCSR000AQG_1__m4	3.29
Mac	BHLHE40	ZFAND5	FALSE	4	dbcorrdb__HDAC2__ENCSR000AQG_1__m4	3.29
Mac	BHLHE40	ZMIZ1	FALSE	4	dbcorrdb__HDAC2__ENCSR000AQG_1__m4	3.29
Mac	BHLHE40	ABCA1	FALSE	1	dbcorrdb__ESRRA__ENCSR000DYQ_1__m5	3.25
Mac	BHLHE40	ABCG1	FALSE	2	dbcorrdb__ESRRA__ENCSR000DYQ_1__m5	3.25
Mac	BHLHE40	ABHD12	FALSE	1	dbcorrdb__ESRRA__ENCSR000DYQ_1__m5	3.25
Mac	BHLHE40	ACER3	FALSE	1	dbcorrdb__ESRRA__ENCSR000DYQ_1__m5	3.25
Mac	BHLHE40	ADAM9	FALSE	1	dbcorrdb__ESRRA__ENCSR000DYQ_1__m5	3.25
Mac	BHLHE40	ADAMTS2	FALSE	1	dbcorrdb__ESRRA__ENCSR000DYQ_1__m5	3.25
Mac	BHLHE40	ANKRD28	FALSE	1	dbcorrdb__ESRRA__ENCSR000DYQ_1__m5	3.25
Mac	BHLHE40	ARHGAP10	FALSE	1	dbcorrdb__ESRRA__ENCSR000DYQ_1__m5	3.25
Mac	BHLHE40	ARRDC3	FALSE	1	dbcorrdb__ESRRA__ENCSR000DYQ_1__m5	3.25
Mac	BHLHE40	CEBPD	FALSE	1	dbcorrdb__ESRRA__ENCSR000DYQ_1__m5	3.25
Mac	BHLHE40	CHSY3	FALSE	1	dbcorrdb__ESRRA__ENCSR000DYQ_1__m5	3.25
Mac	BHLHE40	HIVEP2	FALSE	1	dbcorrdb__ESRRA__ENCSR000DYQ_1__m5	3.25
Mac	BHLHE40	HLA-DRA	FALSE	1	dbcorrdb__ESRRA__ENCSR000DYQ_1__m5	3.25
Mac	BHLHE40	HMOX1	FALSE	1	dbcorrdb__ESRRA__ENCSR000DYQ_1__m5	3.25
Mac	BHLHE40	HS3ST2	FALSE	1	dbcorrdb__ESRRA__ENCSR000DYQ_1__m5	3.25
Mac	BHLHE40	HSP90AB1	FALSE	1	dbcorrdb__ESRRA__ENCSR000DYQ_1__m5	3.25
Mac	BHLHE40	JUN	FALSE	1	dbcorrdb__ESRRA__ENCSR000DYQ_1__m5	3.25
Mac	BHLHE40	KLF2	FALSE	1	dbcorrdb__ESRRA__ENCSR000DYQ_1__m5	3.25
Mac	BHLHE40	KLF4	FALSE	1	dbcorrdb__ESRRA__ENCSR000DYQ_1__m5	3.25
Mac	BHLHE40	KLF6	FALSE	1	dbcorrdb__ESRRA__ENCSR000DYQ_1__m5	3.25
Mac	BHLHE40	MTUS1	FALSE	1	dbcorrdb__ESRRA__ENCSR000DYQ_1__m5	3.25
Mac	BHLHE40	PER3	FALSE	1	dbcorrdb__ESRRA__ENCSR000DYQ_1__m5	3.25
Per	BHLHE40	ABLIM2	TRUE	1	transfac_pro__M08870	3.13
Per	BHLHE40	CRISPLD2	TRUE	1	transfac_pro__M08870	3.13
Per	BHLHE40	HDAC4	TRUE	1	transfac_pro__M08870	3.13
Per	BHLHE40	MAP2K3	TRUE	1	transfac_pro__M08870	3.13
Per	BHLHE40	RGS16	TRUE	1	transfac_pro__M08870	3.13
Per	BHLHE40	SBNO2	TRUE	1	transfac_pro__M08870	3.13
SL_MSC	BHLHE40	ACTG1	FALSE	1	dbcorrdb__ESRRA__ENCSR000DYQ_1__m5	4.05
SL_MSC	BHLHE40	ANO1	FALSE	1	dbcorrdb__ESRRA__ENCSR000DYQ_1__m5	4.05
SL_MSC	BHLHE40	CEBPB	FALSE	1	dbcorrdb__ESRRA__ENCSR000DYQ_1__m5	4.05
SL_MSC	BHLHE40	GADD45B	FALSE	1	dbcorrdb__ESRRA__ENCSR000DYQ_1__m5	4.05
SL_MSC	BHLHE40	IRF1	FALSE	1	dbcorrdb__ESRRA__ENCSR000DYQ_1__m5	4.05
SL_MSC	BHLHE40	JUNB	FALSE	1	dbcorrdb__ESRRA__ENCSR000DYQ_1__m5	4.05
SL_MSC	BHLHE40	CRISPLD2	FALSE	1	dbcorrdb__ESRRA__ENCSR000DYQ_1__m5	4.05
SL_MSC	BHLHE40	SLC7A1	FALSE	1	dbcorrdb__ESRRA__ENCSR000DYQ_1__m5	4.05
SL_MSC	BHLHE40	SOCS3	FALSE	1	dbcorrdb__ESRRA__ENCSR000DYQ_1__m5	4.05
SL_MSC	BHLHE40	NFKBIA	FALSE	1	dbcorrdb__ESRRA__ENCSR000DYQ_1__m5	4.05
SL_MSC	BHLHE40	PIM1	FALSE	1	dbcorrdb__ESRRA__ENCSR000DYQ_1__m5	4.05
Mac	BNC2	PARD3B	TRUE	2	flyfactorsurvey__disco_SANGER_5_FBgn0000459	4.92
Mac	BNC2	PLEKHG5	TRUE	2	flyfactorsurvey__disco_SANGER_5_FBgn0000459	4.92
Mac	BNC2	ABLIM3	TRUE	2	flyfactorsurvey__disco_SANGER_5_FBgn0000459	4.92
Mac	BNC2	ARHGEF10	TRUE	2	flyfactorsurvey__disco_SANGER_5_FBgn0000459	4.92
Mac	BNC2	BNC2	TRUE	2	flyfactorsurvey__disco_SANGER_5_FBgn0000459	4.92
Mac	BNC2	COBLL1	TRUE	2	flyfactorsurvey__disco_SANGER_5_FBgn0000459	4.92
Mac	BNC2	DPP6	TRUE	2	flyfactorsurvey__disco_SANGER_5_FBgn0000459	4.92
Mac	BNC2	FAM110B	TRUE	2	flyfactorsurvey__disco_SANGER_5_FBgn0000459	4.92
Mac	BNC2	FAM20A	TRUE	2	flyfactorsurvey__disco_SANGER_5_FBgn0000459	4.92
Mac	BNC2	FGF13	TRUE	2	flyfactorsurvey__disco_SANGER_5_FBgn0000459	4.92
Mac	BNC2	MGAT4A	TRUE	2	flyfactorsurvey__disco_SANGER_5_FBgn0000459	4.92
Mac	BNC2	MGAT5	TRUE	2	flyfactorsurvey__disco_SANGER_5_FBgn0000459	4.92
Mac	BNC2	NRP1	TRUE	2	flyfactorsurvey__disco_SANGER_5_FBgn0000459	4.92
Mac	BNC2	SV2B	TRUE	1	cisbp__M4914	3.18
Mac	BNC2	SNCAIP	TRUE	2	flyfactorsurvey__disco_SANGER_5_FBgn0000459	4.92
Mac	BNC2	SOX5	TRUE	2	flyfactorsurvey__disco_SANGER_5_FBgn0000459	4.92
Mac	BNC2	PLXDC1	TRUE	2	flyfactorsurvey__disco_SANGER_5_FBgn0000459	4.92
Mac	BNC2	SDK1	TRUE	2	flyfactorsurvey__disco_SANGER_5_FBgn0000459	4.92
Mac	BNC2	TTN	TRUE	2	flyfactorsurvey__disco_SANGER_5_FBgn0000459	4.92
Mac	BNC2	ASAH1	TRUE	1	cisbp__M4914	3.18
Mac	BNC2	SRGAP3	TRUE	2	flyfactorsurvey__disco_SANGER_5_FBgn0000459	4.92
Mac	BNC2	TCF7L2	TRUE	2	flyfactorsurvey__disco_SANGER_5_FBgn0000459	4.92
Mac	BNC2	DISP1	TRUE	1	cisbp__M4914	3.18
Mac	BNC2	SFMBT2	TRUE	1	cisbp__M4914	3.18
SL_MSC	CEBPB	UBASH3B	TRUE	30	dbcorrdb__CEBPB__ENCSR000EFM_1__m2	4.5
SL_MSC	CEBPB	ZSWIM6	TRUE	18	dbcorrdb__CEBPB__ENCSR000EFM_1__m2	4.5
SL_MSC	CEBPB	MAPKAPK2	FALSE	8	dbcorrdb__TCF12__ENCSR000BQQ_1__m2	4.32
SL_MSC	CEBPB	ROBO3	FALSE	6	dbcorrdb__TCF12__ENCSR000BQQ_1__m2	4.32
SL_MSC	CEBPB	SRPX	FALSE	5	dbcorrdb__TCF12__ENCSR000BQQ_1__m2	4.32
SL_MSC	CEBPB	VCAM1	FALSE	7	dbcorrdb__TCF12__ENCSR000BQQ_1__m2	4.32
SL_MSC	CEBPB	B4GALT1	FALSE	5	dbcorrdb__TCF7L2__ENCSR000EUV_1__m2	4.3
SL_MSC	CEBPB	CLIC4	FALSE	6	dbcorrdb__TCF7L2__ENCSR000EUV_1__m2	4.3
SL_MSC	CEBPB	CPXM2	FALSE	2	dbcorrdb__TCF7L2__ENCSR000EUV_1__m2	4.3
SL_MSC	CEBPB	CRISPLD2	FALSE	5	dbcorrdb__TCF7L2__ENCSR000EUV_1__m2	4.3
SL_MSC	CEBPB	DNAJA1	FALSE	4	dbcorrdb__TCF7L2__ENCSR000EUV_1__m2	4.3
SL_MSC	CEBPB	ADAM12	FALSE	4	dbcorrdb__TCF12__ENCSR000BQQ_1__m2	4.32
SL_MSC	CEBPB	ANGPTL4	FALSE	5	dbcorrdb__TCF12__ENCSR000BQQ_1__m2	4.32
SL_MSC	CEBPB	FAM198B	FALSE	7	dbcorrdb__TCF12__ENCSR000BQQ_1__m2	4.32
SL_MSC	CEBPB	FAM20C	FALSE	5	dbcorrdb__TCF12__ENCSR000BQQ_1__m2	4.32
SL_MSC	CEBPB	ZNRF2	FALSE	2	dbcorrdb__EP300__ENCSR000DZD_1__m3	4.02
SL_MSC	CEBPB	COBL	FALSE	5	cisbp__M0326	3.75
SL_MSC	CEBPB	ELK3	FALSE	5	hocomoco__BATF_MOUSE.H11MO.1.A	3.75
SL_MSC	CEBPB	RAB11A	FALSE	7	hocomoco__BATF_MOUSE.H11MO.1.A	3.75
SL_MSC	CEBPB	IRF1	FALSE	6	dbcorrdb__MTA3__ENCSR000BRH_1__m3	3.71
SL_MSC	CEBPB	SOX4	FALSE	6	dbcorrdb__MTA3__ENCSR000BRH_1__m3	3.71
SL_MSC	CEBPB	EZH2	FALSE	8	cisbp__M0313	3.67
SL_MSC	CEBPB	BHLHE40	TRUE	26	taipale_cyt_meth__CEBPB_NRTTGCGYAAYN_eDBD	3.58
SL_MSC	CEBPB	EPAS1	TRUE	22	taipale_cyt_meth__CEBPB_NRTTGCGYAAYN_eDBD	3.58
SL_MSC	CEBPB	MYO1D	FALSE	3	dbcorrdb__TCF7L2__ENCSR000EUV_1__m2	4.3
SL_MSC	CEBPB	UGCG	FALSE	5	dbcorrdb__TCF7L2__ENCSR000EUV_1__m2	4.3
SL_MSC	CEBPB	CD59	FALSE	6	cisbp__M4464	4.26
SL_MSC	CEBPB	TXNRD1	FALSE	2	dbcorrdb__EP300__ENCSR000DZD_1__m3	4.02
SL_MSC	CEBPB	TTN	FALSE	11	dbcorrdb__EP300__ENCSR000ECV_1__m1	5.4
SL_MSC	CEBPB	JUNB	FALSE	13	dbcorrdb__FOS__ENCSR000EVU_1__m1	4.96
SL_MSC	CEBPB	ADAMTS1	FALSE	8	dbcorrdb__RCOR1__ENCSR000ECM_1__m1	4.82
SL_MSC	CEBPB	AKAP12	FALSE	5	dbcorrdb__RCOR1__ENCSR000ECM_1__m1	4.82
SL_MSC	CEBPB	ARMC9	FALSE	2	dbcorrdb__RCOR1__ENCSR000ECM_1__m1	4.82
SL_MSC	CEBPB	ASAP1	FALSE	4	dbcorrdb__RCOR1__ENCSR000ECM_1__m1	4.82
SL_MSC	CEBPB	CD63	FALSE	5	dbcorrdb__RCOR1__ENCSR000ECM_1__m1	4.82
SL_MSC	CEBPB	COL18A1	FALSE	5	dbcorrdb__RCOR1__ENCSR000ECM_1__m1	4.82
SL_MSC	CEBPB	CTGF	FALSE	7	dbcorrdb__RCOR1__ENCSR000ECM_1__m1	4.82
SL_MSC	CEBPB	ELL	FALSE	9	dbcorrdb__RCOR1__ENCSR000ECM_1__m1	4.82
SL_MSC	CEBPB	EML4	FALSE	6	dbcorrdb__RCOR1__ENCSR000ECM_1__m1	4.82
SL_MSC	CEBPB	FRMD4B	FALSE	5	dbcorrdb__RCOR1__ENCSR000ECM_1__m1	4.82
SL_MSC	CEBPB	GADD45B	FALSE	13	dbcorrdb__RCOR1__ENCSR000ECM_1__m1	4.82
SL_MSC	CEBPB	GFPT2	FALSE	8	dbcorrdb__RCOR1__ENCSR000ECM_1__m1	4.82
SL_MSC	CEBPB	GOLGA8A	FALSE	7	dbcorrdb__RCOR1__ENCSR000ECM_1__m1	4.82
SL_MSC	CEBPB	HAS1	FALSE	9	dbcorrdb__RCOR1__ENCSR000ECM_1__m1	4.82
SL_MSC	CEBPB	ITGA9	FALSE	2	dbcorrdb__RCOR1__ENCSR000ECM_1__m1	4.82
SL_MSC	CEBPB	2023-03-03	FALSE	7	dbcorrdb__RCOR1__ENCSR000ECM_1__m1	4.82
SL_MSC	CEBPB	PLOD2	FALSE	8	dbcorrdb__RCOR1__ENCSR000ECM_1__m1	4.82
SL_MSC	CEBPB	RGS16	FALSE	5	dbcorrdb__RCOR1__ENCSR000ECM_1__m1	4.82
SL_MSC	CEBPB	SFMBT2	FALSE	17	dbcorrdb__RCOR1__ENCSR000ECM_1__m1	4.82
SL_MSC	CEBPB	THBS2	FALSE	4	dbcorrdb__RCOR1__ENCSR000ECM_1__m1	4.82
SL_MSC	CEBPB	THBS4	FALSE	5	dbcorrdb__RCOR1__ENCSR000ECM_1__m1	4.82
SL_MSC	CEBPB	TNC	FALSE	11	dbcorrdb__RCOR1__ENCSR000ECM_1__m1	4.82
SL_MSC	CEBPB	VCL	FALSE	11	dbcorrdb__RCOR1__ENCSR000ECM_1__m1	4.82
SL_MSC	CEBPB	ZFP36	FALSE	15	dbcorrdb__RCOR1__ENCSR000ECM_1__m1	4.82
SL_MSC	CEBPB	ETV6	FALSE	12	taipale_cyt_meth__CEBPG_NRTTGCGYAAYN_FL_meth	4.7
SL_MSC	CEBPB	IER2	FALSE	8	taipale_cyt_meth__CEBPG_NRTTGCGYAAYN_FL_meth	4.7
SL_MSC	CEBPB	KIAA1199	FALSE	11	taipale_cyt_meth__CEBPG_NRTTGCGYAAYN_FL_meth	4.7
SL_MSC	CEBPB	KLF6	FALSE	14	taipale_cyt_meth__CEBPG_NRTTGCGYAAYN_FL_meth	4.7
SL_MSC	CEBPB	ERG	FALSE	8	taipale_cyt_meth__CEBPG_NRTTGCGYAAYN_eDBD	4.59
SL_MSC	CEBPB	NAMPT	FALSE	16	taipale_cyt_meth__CEBPG_NRTTGCGYAAYN_eDBD	4.59
SL_MSC	CEBPB	CHRM3	FALSE	5	dbcorrdb__STAT3__ENCSR000EDC_1__m1	4.54
SL_MSC	CEBPB	MAN2A1	FALSE	3	dbcorrdb__STAT3__ENCSR000EDC_1__m1	4.54
SL_MSC	CEBPB	PABPC1	FALSE	5	dbcorrdb__STAT3__ENCSR000EDC_1__m1	4.54
SL_MSC	CEBPB	SEMA5A	FALSE	6	dbcorrdb__STAT3__ENCSR000EDC_1__m1	4.54
SL_MSC	CEBPB	TLE4	FALSE	8	dbcorrdb__STAT3__ENCSR000EDC_1__m1	4.54
SL_MSC	CEBPB	ABCA1	TRUE	16	dbcorrdb__CEBPB__ENCSR000EFM_1__m2	4.5
SL_MSC	CEBPB	ACTG1	TRUE	31	dbcorrdb__CEBPB__ENCSR000EFM_1__m2	4.5
SL_MSC	CEBPB	ACTN1	TRUE	17	dbcorrdb__CEBPB__ENCSR000EFM_1__m2	4.5
SL_MSC	CEBPB	ADAMTSL1	TRUE	14	dbcorrdb__CEBPB__ENCSR000EFM_1__m2	4.5
SL_MSC	CEBPB	AEBP1	TRUE	8	dbcorrdb__CEBPB__ENCSR000EFM_1__m2	4.5
SL_MSC	CEBPB	B4GALT5	TRUE	6	dbcorrdb__CEBPB__ENCSR000EFM_1__m2	4.5
SL_MSC	CEBPB	BTG1	TRUE	23	dbcorrdb__CEBPB__ENCSR000EFM_1__m2	4.5
SL_MSC	CEBPB	CEBPB	TRUE	29	dbcorrdb__CEBPB__ENCSR000EFM_1__m2	4.5
SL_MSC	CEBPB	COL1A1	TRUE	19	dbcorrdb__CEBPB__ENCSR000EFM_1__m2	4.5
SL_MSC	CEBPB	CTNNAL1	TRUE	24	dbcorrdb__CEBPB__ENCSR000EFM_1__m2	4.5
SL_MSC	CEBPB	CXCL14	TRUE	9	dbcorrdb__CEBPB__ENCSR000EFM_1__m2	4.5
SL_MSC	CEBPB	DUSP1	TRUE	21	dbcorrdb__CEBPB__ENCSR000EFM_1__m2	4.5
SL_MSC	CEBPB	EDIL3	TRUE	24	dbcorrdb__CEBPB__ENCSR000EFM_1__m2	4.5
SL_MSC	CEBPB	EMP2	TRUE	11	dbcorrdb__CEBPB__ENCSR000EFM_1__m2	4.5
SL_MSC	CEBPB	EPB41L2	TRUE	15	dbcorrdb__CEBPB__ENCSR000EFM_1__m2	4.5
SL_MSC	CEBPB	FGF7	TRUE	19	dbcorrdb__CEBPB__ENCSR000EFM_1__m2	4.5
SL_MSC	CEBPB	FN1	TRUE	23	dbcorrdb__CEBPB__ENCSR000EFM_1__m2	4.5
SL_MSC	CEBPB	FTH1	TRUE	17	dbcorrdb__CEBPB__ENCSR000EFM_1__m2	4.5
SL_MSC	CEBPB	GALNT2	TRUE	5	dbcorrdb__CEBPB__ENCSR000EFM_1__m2	4.5
SL_MSC	CEBPB	GEM	TRUE	23	dbcorrdb__CEBPB__ENCSR000EFM_1__m2	4.5
SL_MSC	CEBPB	GPRC5A	TRUE	24	dbcorrdb__CEBPB__ENCSR000EFM_1__m2	4.5
SL_MSC	CEBPB	GRB10	TRUE	7	dbcorrdb__CEBPB__ENCSR000EFM_1__m2	4.5
SL_MSC	CEBPB	H3F3B	TRUE	26	dbcorrdb__CEBPB__ENCSR000EFM_1__m2	4.5
SL_MSC	CEBPB	IER3	TRUE	11	dbcorrdb__CEBPB__ENCSR000EFM_1__m2	4.5
SL_MSC	CEBPB	IGFBP4	TRUE	13	dbcorrdb__CEBPB__ENCSR000EFM_1__m2	4.5
SL_MSC	CEBPB	IGFBP6	TRUE	17	dbcorrdb__CEBPB__ENCSR000EFM_1__m2	4.5
SL_MSC	CEBPB	MGP	TRUE	7	dbcorrdb__CEBPB__ENCSR000EFM_1__m2	4.5
SL_MSC	CEBPB	MRC2	TRUE	23	dbcorrdb__CEBPB__ENCSR000EFM_1__m2	4.5
SL_MSC	CEBPB	MYO1B	TRUE	13	dbcorrdb__CEBPB__ENCSR000EFM_1__m2	4.5
SL_MSC	CEBPB	MYO1E	TRUE	17	dbcorrdb__CEBPB__ENCSR000EFM_1__m2	4.5
SL_MSC	CEBPB	NDRG1	TRUE	48	dbcorrdb__CEBPB__ENCSR000EFM_1__m2	4.5
SL_MSC	CEBPB	NFKBIZ	TRUE	28	dbcorrdb__CEBPB__ENCSR000EFM_1__m2	4.5
SL_MSC	CEBPB	NRP2	TRUE	14	dbcorrdb__CEBPB__ENCSR000EFM_1__m2	4.5
SL_MSC	CEBPB	PIM1	TRUE	29	dbcorrdb__CEBPB__ENCSR000EFM_1__m2	4.5
SL_MSC	CEBPB	PRG4	TRUE	31	dbcorrdb__CEBPB__ENCSR000EFM_1__m2	4.5
SL_MSC	CEBPB	RAB31	TRUE	9	dbcorrdb__CEBPB__ENCSR000EFM_1__m2	4.5
SL_MSC	CEBPB	RASAL2	TRUE	20	dbcorrdb__CEBPB__ENCSR000EFM_1__m2	4.5
SL_MSC	CEBPB	RND3	TRUE	10	dbcorrdb__CEBPB__ENCSR000EFM_1__m2	4.5
SL_MSC	CEBPB	S100A10	TRUE	17	dbcorrdb__CEBPB__ENCSR000EFM_1__m2	4.5
SL_MSC	CEBPB	SAMD4A	TRUE	25	dbcorrdb__CEBPB__ENCSR000EFM_1__m2	4.5
SL_MSC	CEBPB	SAT1	TRUE	10	dbcorrdb__CEBPB__ENCSR000EFM_1__m2	4.5
SL_MSC	CEBPB	SERPINE2	TRUE	17	dbcorrdb__CEBPB__ENCSR000EFM_1__m2	4.5
SL_MSC	CEBPB	SFRP2	TRUE	12	dbcorrdb__CEBPB__ENCSR000EFM_1__m2	4.5
SL_MSC	CEBPB	SFXN5	TRUE	19	dbcorrdb__CEBPB__ENCSR000EFM_1__m2	4.5
SL_MSC	CEBPB	SGK1	TRUE	20	dbcorrdb__CEBPB__ENCSR000EFM_1__m2	4.5
SL_MSC	CEBPB	SH3PXD2A	TRUE	8	dbcorrdb__CEBPB__ENCSR000EFM_1__m2	4.5
SL_MSC	CEBPB	SLC1A3	TRUE	16	dbcorrdb__CEBPB__ENCSR000EFM_1__m2	4.5
SL_MSC	CEBPB	SOCS3	TRUE	17	dbcorrdb__CEBPB__ENCSR000EFM_1__m2	4.5
SL_MSC	CEBPB	TACC2	TRUE	19	dbcorrdb__CEBPB__ENCSR000EFM_1__m2	4.5
SL_MSC	CEBPB	THBS1	TRUE	13	dbcorrdb__CEBPB__ENCSR000EFM_1__m2	4.5
SL_MSC	CEBPB	TMEM2	TRUE	32	dbcorrdb__CEBPB__ENCSR000EFM_1__m2	4.5
SL_MSC	CEBPB	TUBB2A	TRUE	18	dbcorrdb__CEBPB__ENCSR000EFM_1__m2	4.5
SL_MSC	CEBPB	HIF1A	FALSE	2	cisbp__M0274	3.27
SL_MSC	CEBPB	NFATC2	FALSE	3	cisbp__M0274	3.27
SL_MSC	CEBPB	C11orf96	FALSE	2	cisbp__M0304	3.22
SL_MSC	CEBPB	ATF3	TRUE	20	cisbp__M0314	3.2
SL_MSC	CEBPB	CDK17	TRUE	13	cisbp__M0314	3.2
SL_MSC	CEBPB	ELOVL5	TRUE	15	cisbp__M0314	3.2
SL_MSC	CEBPB	FOSB	TRUE	23	cisbp__M0314	3.2
SL_MSC	CEBPB	JUN	TRUE	16	cisbp__M0314	3.2
SL_MSC	CEBPB	NFATC1	TRUE	17	cisbp__M0314	3.2
SL_MSC	CEBPB	NFIL3	TRUE	21	cisbp__M0314	3.2
SL_MSC	CEBPB	RCC2	TRUE	19	cisbp__M0314	3.2
SL_MSC	CEBPB	VIPR2	TRUE	17	cisbp__M0314	3.2
SL_MSC	CEBPB	ZFP36L1	TRUE	13	cisbp__M0314	3.2
SL_MSC	CEBPB	ZMIZ1	TRUE	8	cisbp__M0314	3.2
SL_MSC	CEBPB	C3	TRUE	9	transfac_public__M00109	3.19
SL_MSC	CEBPB	FOS	TRUE	9	transfac_public__M00109	3.19
SL_MSC	CEBPB	OSMR	TRUE	12	transfac_public__M00109	3.19
SL_MSC	CEBPB	C7orf63	FALSE	1	cisbp__M0313	3.07
SL_MSC	CEBPB	PABPC4	FALSE	1	dbcorrdb__ESRRA__ENCSR000DYQ_1__m5	3.07
SL_MSC	CEBPB	CD9	TRUE	10	cisbp__M0314	3.05
SL_MSC	CEBPB	CHST11	TRUE	12	cisbp__M0314	3.05
SL_MSC	CEBPB	COL15A1	TRUE	12	cisbp__M0314	3.05
SL_MSC	CEBPB	FTL	TRUE	13	cisbp__M0314	3.05
SL_MSC	CEBPB	MCL1	TRUE	10	cisbp__M0314	3.05
SL_MSC	CEBPB	NRIP1	TRUE	16	cisbp__M0314	3.05
SL_MSC	CEBPB	MTHFD1L	FALSE	1	taipale__ATF4_DBD_NNATGAYGCAATN	3.03
SL_MSC	CEBPB	TEX14	FALSE	1	cisbp__M0324	3.3
SL_MSC	CEBPB	RARRES1	FALSE	5	flyfactorsurvey__slbo_SANGER_5_FBgn0005638	3.52
SL_MSC	CEBPB	NFKBIA	TRUE	19	taipale_cyt_meth__CEBPB_NRTTGCGYAAYN_eDBD	3.58
SL_MSC	CEBPB	SLC7A1	TRUE	21	taipale_cyt_meth__CEBPB_NRTTGCGYAAYN_eDBD	3.58
SL_MSC	CEBPB	TOP1	TRUE	28	taipale_cyt_meth__CEBPB_NRTTGCGYAAYN_eDBD	3.58
SL_MSC	CEBPB	CROCC	FALSE	2	cisbp__M0324	3.3
SL_MSC	CEBPB	EGR1	FALSE	2	taipale_cyt_meth__HLF_NRTTRYGYAAYN_FL_meth_repr	3.48
SL_MSC	CEBPB	RUNX1	FALSE	2	taipale_cyt_meth__HLF_NRTTRYGYAAYN_FL_meth_repr	3.48
SL_MSC	CEBPB	CFD	FALSE	2	cisbp__M0304	3.3
SL_MSC	CEBPB	KLF4	FALSE	5	cisbp__M0304	3.3
SL_MSC	CEBPB	NEAT1	FALSE	2	cisbp__M0304	3.3
SL_MSC	CEBPB	PLA2G2A	FALSE	1	cisbp__M0304	3.3
Mac	CEBPD	SRSF7	TRUE	12	taipale_cyt_meth__CEBPD_NRTTGCGYAAYN_eDBD_meth	3.45
Mac	CEBPD	TBC1D14	TRUE	16	taipale_cyt_meth__CEBPD_NRTTGCGYAAYN_eDBD_meth	3.45
Mac	CEBPD	SPTLC3	TRUE	7	taipale_cyt_meth__CEBPD_NRTTGCGYAAYN_eDBD_meth	3.45
Mac	CEBPD	FAM46A	TRUE	9	taipale_cyt_meth__CEBPD_NRTTGCGYAAYN_eDBD	3.26
Mac	CEBPD	HSPB1	TRUE	6	taipale_cyt_meth__CEBPD_NRTTGCGYAAYN_eDBD	3.26
Mac	CEBPD	FAM110B	FALSE	3	transfac_pro__M07315	3.38
Mac	CEBPD	SERPINB9	FALSE	1	transfac_pro__M04690	3.38
Mac	CEBPD	DDX3X	FALSE	5	cisbp__M0304	3.37
Mac	CEBPD	HSP90AB1	FALSE	1	cisbp__M0304	3.37
Mac	CEBPD	HSPA1A	FALSE	2	cisbp__M0304	3.37
Mac	CEBPD	PPP1R15A	FALSE	4	cisbp__M0304	3.37
Mac	CEBPD	SRGAP1	FALSE	2	cisbp__M0304	3.37
Mac	CEBPD	MAN1C1	FALSE	1	transfac_pro__M01896	3.34
Mac	CEBPD	ACACB	TRUE	7	taipale_cyt_meth__CEBPD_NRTTGCGYAAYN_eDBD	3.26
Mac	CEBPD	DTNB	TRUE	13	taipale_cyt_meth__CEBPD_NRTTGCGYAAYN_eDBD	3.26
Mac	CEBPD	F13A1	TRUE	7	taipale_cyt_meth__CEBPD_NRTTGCGYAAYN_eDBD	3.26
Mac	CEBPD	FAM13A	TRUE	6	transfac_pro__M00770	3.23
Mac	CEBPD	FRK	TRUE	1	transfac_pro__M00770	3.23
Mac	CEBPD	IL12RB2	TRUE	3	taipale_cyt_meth__CEBPD_NRTTGCGYAAYN_eDBD	3.26
Mac	CEBPD	PDK4	TRUE	13	taipale_cyt_meth__CEBPD_NRTTGCGYAAYN_eDBD	3.26
Mac	CEBPD	PLEKHG2	TRUE	2	taipale_cyt_meth__CEBPD_NRTTGCGYAAYN_eDBD	3.26
Mac	CEBPD	PREX1	TRUE	7	taipale_cyt_meth__CEBPD_NRTTGCGYAAYN_eDBD	3.26
Mac	CEBPD	UBC	TRUE	6	taipale_cyt_meth__CEBPD_NRTTGCGYAAYN_eDBD	3.26
Mac	CEBPD	ASAH1	TRUE	8	transfac_pro__M00770	3.23
Mac	CEBPD	CD14	TRUE	8	transfac_pro__M00770	3.23
Mac	CEBPD	CDH13	TRUE	5	transfac_pro__M00770	3.23
Mac	CEBPD	COBLL1	TRUE	8	transfac_pro__M00770	3.23
Mac	CEBPD	COL1A2	TRUE	1	transfac_pro__M00770	3.23
Mac	CEBPD	ELL2	TRUE	5	transfac_pro__M00770	3.23
Mac	CEBPD	SAMSN1	TRUE	5	transfac_pro__M00770	3.23
Mac	CEBPD	SEPP1	TRUE	2	transfac_pro__M00770	3.23
Mac	CEBPD	SFMBT2	TRUE	5	transfac_pro__M00770	3.23
Mac	CEBPD	TEX14	TRUE	3	transfac_pro__M00770	3.23
Mac	CEBPD	TRAF3	TRUE	11	transfac_pro__M00770	3.23
Mac	CEBPD	ZFAND5	TRUE	4	transfac_pro__M00770	3.23
Mac	CEBPD	PELI1	TRUE	11	transfac_pro__M07316	3.22
Mac	CEBPD	PLSCR1	TRUE	3	transfac_pro__M07316	3.22
Mac	CEBPD	WWP1	TRUE	5	transfac_pro__M07316	3.22
Mac	CEBPD	IER3	FALSE	2	transfac_pro__M07689	3.16
Mac	CEBPD	ADAMTS2	TRUE	2	transfac_pro__M00912	3.15
Mac	CEBPD	AFF3	TRUE	3	transfac_pro__M00912	3.15
Mac	CEBPD	BASP1	TRUE	1	transfac_pro__M00912	3.15
Mac	CEBPD	BTG2	TRUE	1	transfac_pro__M00912	3.15
Mac	CEBPD	CST3	TRUE	2	transfac_pro__M00912	3.15
Mac	CEBPD	CXCL12	TRUE	1	transfac_pro__M00912	3.15
Mac	CEBPD	DAB2	TRUE	5	transfac_pro__M00912	3.15
Mac	CEBPD	DISP1	TRUE	2	transfac_pro__M00912	3.15
Mac	CEBPD	FAM49A	TRUE	3	transfac_pro__M00912	3.15
Mac	CEBPD	HSPH1	TRUE	1	transfac_pro__M00912	3.15
Mac	CEBPD	LAMA2	TRUE	4	transfac_pro__M00912	3.15
Mac	CEBPD	LPAR6	TRUE	1	transfac_pro__M00912	3.15
Mac	CEBPD	MFSD1	TRUE	1	transfac_pro__M00912	3.15
Mac	CEBPD	NAMPT	TRUE	7	transfac_pro__M00912	3.15
Mac	CEBPD	PTGER4	TRUE	10	transfac_pro__M00912	3.15
Mac	CEBPD	RNF24	TRUE	3	transfac_pro__M00912	3.15
Mac	CEBPD	ROR1	TRUE	5	transfac_pro__M00912	3.15
Mac	CEBPD	SDC2	TRUE	1	transfac_pro__M00912	3.15
Mac	CEBPD	TCF7L2	TRUE	6	transfac_pro__M00912	3.15
Mac	CEBPD	H1FX	TRUE	7	transfac_pro__M00770	3.23
Mac	CEBPD	H3F3B	TRUE	4	transfac_pro__M00770	3.23
Mac	CEBPD	HS3ST2	TRUE	5	transfac_pro__M00770	3.23
Mac	CEBPD	IGF1	TRUE	9	transfac_pro__M00770	3.23
Mac	CEBPD	JUNB	TRUE	5	transfac_pro__M00770	3.23
Mac	CEBPD	LAPTM5	TRUE	1	transfac_pro__M00770	3.23
Mac	CEBPD	PARP14	TRUE	2	transfac_pro__M00770	3.23
Mac	CEBPD	PLTP	TRUE	8	transfac_pro__M00770	3.23
Mac	CEBPD	PYGL	TRUE	9	transfac_pro__M00770	3.23
Mac	CEBPD	RELT	TRUE	9	transfac_pro__M00770	3.23
Mac	CEBPD	ROBO1	TRUE	9	transfac_pro__M00770	3.23
Mac	CEBPD	MGAT5	TRUE	30	transfac_pro__M00912	4.02
Mac	CEBPD	RUNX1	TRUE	11	transfac_pro__M00912	4.02
Mac	CEBPD	SLC1A3	TRUE	37	transfac_pro__M00912	4.02
Mac	CEBPD	STON2	TRUE	18	transfac_pro__M00912	4.02
Mac	CEBPD	ARHGAP32	FALSE	3	cisbp__M3035	3.84
Mac	CEBPD	CR1	FALSE	1	cisbp__M3035	3.84
Mac	CEBPD	CTSC	FALSE	1	cisbp__M3035	3.84
Mac	CEBPD	SH3RF3	FALSE	1	cisbp__M3035	3.84
Mac	CEBPD	ETS2	FALSE	4	dbcorrdb__ATF3__ENCSR000BNU_1__m1	3.79
Mac	CEBPD	MIDN	FALSE	3	dbcorrdb__ATF3__ENCSR000BNU_1__m1	3.79
Mac	CEBPD	SNED1	FALSE	6	dbcorrdb__ATF3__ENCSR000BNU_1__m1	3.79
Mac	CEBPD	BNC2	TRUE	33	cisbp__M5316	3.78
Mac	CEBPD	BNIP3L	TRUE	24	cisbp__M5316	3.78
Mac	CEBPD	CD36	TRUE	31	cisbp__M5316	3.78
Mac	CEBPD	DUSP1	TRUE	32	cisbp__M5316	3.78
Mac	CEBPD	SH3D19	TRUE	30	cisbp__M5316	3.78
Mac	CEBPD	ZFYVE16	TRUE	22	cisbp__M5316	3.78
Mac	CEBPD	ID2	TRUE	14	transfac_pro__M00770	3.63
Mac	CEBPD	OLFML2B	TRUE	4	transfac_pro__M00770	3.63
Mac	CEBPD	PID1	TRUE	20	transfac_pro__M00770	3.63
Mac	CEBPD	MAFB	FALSE	3	cisbp__M0314	3.62
Mac	CEBPD	ABCA1	TRUE	14	transfac_pro__M03571	3.57
Mac	CEBPD	EEPD1	TRUE	7	transfac_pro__M03571	3.57
Mac	CEBPD	GLUL	TRUE	8	transfac_pro__M03571	3.57
Mac	CEBPD	TRPM2	TRUE	11	transfac_pro__M03571	3.57
Mac	CEBPD	SRGAP3	TRUE	29	taipale_cyt_meth__CEBPD_NRTTGCGYAAYN_eDBD	3.5
Mac	CEBPD	USP36	TRUE	36	taipale_cyt_meth__CEBPD_NRTTGCGYAAYN_eDBD	3.5
Mac	CEBPD	LEPREL1	TRUE	4	taipale_tf_pairs__TEAD4_CEBPD_NTTRCGYAANNNNNNRGWATGY_CAP	3.49
Mac	CEBPD	MAP3K8	TRUE	13	taipale_tf_pairs__TEAD4_CEBPD_NTTRCGYAANNNNNNRGWATGY_CAP	3.49
Mac	CEBPD	UGCG	TRUE	3	transfac_pro__M00912	3.15
Mac	CEBPD	ASTN2	FALSE	3	taipale_cyt_meth__HLF_NRTTRYGYAAYN_FL_meth_repr	3.1
Mac	CEBPD	FCHSD2	FALSE	1	cisbp__M0274	3.07
Mac	CEBPD	NRP1	FALSE	2	cisbp__M0274	3.07
Mac	CEBPD	PABPC1	FALSE	1	cisbp__M0274	3.07
Mac	CEBPD	DCN	TRUE	40	transfac_pro__M00912	4.02
Mac	CEBPD	FGF13	TRUE	25	transfac_pro__M00912	4.02
Mac	CEBPD	FOS	TRUE	17	transfac_pro__M00912	4.02
Mac	CEBPD	GADD45B	TRUE	9	transfac_pro__M00912	4.02
Mac	CEBPD	HIST1H1E	TRUE	9	transfac_pro__M00912	4.02
Mac	CEBPD	JUN	TRUE	34	transfac_pro__M00912	4.02
Mac	CEBPD	RGS2	TRUE	8	taipale_cyt_meth__CEBPD_NRTTGCGYAAYN_eDBD_meth	3.45
Mac	CEBPD	SAT1	TRUE	8	taipale_cyt_meth__CEBPD_NRTTGCGYAAYN_eDBD_meth	3.45
Mac	CEBPD	SH3BP5	TRUE	7	taipale_cyt_meth__CEBPD_NRTTGCGYAAYN_eDBD_meth	3.45
Mac	CEBPD	FOSB	TRUE	53	taipale_cyt_meth__CEBPD_NRTTGCGYAAYN_eDBD_meth	4.04
Mac	CEBPD	SIPA1L2	FALSE	4	taipale_cyt_meth__CEBPE_NRTTGCGYAAYN_eDBD_meth_repr	4.31
Mac	CEBPD	ACSL1	TRUE	54	taipale_cyt_meth__CEBPD_NRTTGCGYAAYN_eDBD_meth	4.04
Mac	CEBPD	ATP1B1	TRUE	38	taipale_cyt_meth__CEBPD_NRTTGCGYAAYN_eDBD_meth	4.04
Mac	CEBPD	BCL6	TRUE	41	taipale_cyt_meth__CEBPD_NRTTGCGYAAYN_eDBD_meth	4.04
Mac	CEBPD	BHLHE40	TRUE	57	taipale_cyt_meth__CEBPD_NRTTGCGYAAYN_eDBD_meth	4.04
Mac	CEBPD	CCL18	TRUE	59	taipale_cyt_meth__CEBPD_NRTTGCGYAAYN_eDBD_meth	4.04
Mac	CEBPD	CCL8	TRUE	24	taipale_cyt_meth__CEBPD_NRTTGCGYAAYN_eDBD_meth	4.04
Mac	CEBPD	CHD2	TRUE	32	taipale_cyt_meth__CEBPD_NRTTGCGYAAYN_eDBD_meth	4.04
Mac	CEBPD	CSGALNACT1	TRUE	35	taipale_cyt_meth__CEBPD_NRTTGCGYAAYN_eDBD_meth	4.04
Mac	CEBPD	DSE	TRUE	27	taipale_cyt_meth__CEBPD_NRTTGCGYAAYN_eDBD_meth	4.04
Mac	CEBPD	EPAS1	TRUE	55	taipale_cyt_meth__CEBPD_NRTTGCGYAAYN_eDBD_meth	4.04
Mac	CEBPD	FHIT	TRUE	22	taipale_cyt_meth__CEBPD_NRTTGCGYAAYN_eDBD_meth	4.04
Mac	CEBPD	TOP1	TRUE	59	taipale_cyt_meth__CEBPD_NRTTGCGYAAYN_eDBD_meth	4.04
Mac	CEBPD	GPRIN3	TRUE	45	taipale_cyt_meth__CEBPD_NRTTGCGYAAYN_eDBD_meth	4.04
Mac	CEBPD	HDAC4	TRUE	51	taipale_cyt_meth__CEBPD_NRTTGCGYAAYN_eDBD_meth	4.04
Mac	CEBPD	HIVEP2	TRUE	68	taipale_cyt_meth__CEBPD_NRTTGCGYAAYN_eDBD_meth	4.04
Mac	CEBPD	IER2	TRUE	20	taipale_cyt_meth__CEBPD_NRTTGCGYAAYN_eDBD_meth	4.04
Mac	CEBPD	KCNAB1	TRUE	22	taipale_cyt_meth__CEBPD_NRTTGCGYAAYN_eDBD_meth	4.04
Mac	CEBPD	KLF6	TRUE	41	taipale_cyt_meth__CEBPD_NRTTGCGYAAYN_eDBD_meth	4.04
Mac	CEBPD	NFKBIA	TRUE	40	taipale_cyt_meth__CEBPD_NRTTGCGYAAYN_eDBD_meth	4.04
Mac	CEBPD	NR1D2	TRUE	67	taipale_cyt_meth__CEBPD_NRTTGCGYAAYN_eDBD_meth	4.04
Mac	CEBPD	PER3	TRUE	39	taipale_cyt_meth__CEBPD_NRTTGCGYAAYN_eDBD_meth	4.04
Mac	CEBPD	PRG4	TRUE	56	taipale_cyt_meth__CEBPD_NRTTGCGYAAYN_eDBD_meth	4.04
Mac	CEBPD	RRBP1	TRUE	61	taipale_cyt_meth__CEBPD_NRTTGCGYAAYN_eDBD_meth	4.04
Mac	CEBPD	SOX5	TRUE	31	taipale_cyt_meth__CEBPD_NRTTGCGYAAYN_eDBD_meth	4.04
Mac	CEBPD	ARRDC3	TRUE	28	transfac_pro__M00912	4.02
Mac	CEBPD	TRIB1	TRUE	70	taipale_cyt_meth__CEBPD_NRTTGCGYAAYN_eDBD_meth	4.04
Mac	CEBPD	ABCG1	TRUE	25	transfac_pro__M00912	4.02
Mac	CEBPD	ARL4C	TRUE	27	transfac_pro__M00912	4.02
Mac	CEBPD	ENPP2	TRUE	18	taipale_cyt_meth__CEBPD_NRTTGCGYAAYN_eDBD_meth	3.45
Mac	CEBPD	CITED2	TRUE	20	transfac_pro__M00912	4.02
Mac	CEBPD	CCNL1	TRUE	9	taipale_cyt_meth__CEBPD_NRTTGCGYAAYN_eDBD_meth	3.45
Mac	CEBPD	COL3A1	TRUE	8	taipale_cyt_meth__CEBPD_NRTTGCGYAAYN_eDBD_meth	3.45
Mac	CEBPD	PLXDC1	TRUE	5	taipale_tf_pairs__TEAD4_CEBPD_NTTRCGYAANNNNNNRGWATGY_CAP	3.49
Mac	CEBPD	HLA-DRA	TRUE	12	taipale_cyt_meth__CEBPD_NRTTGCGYAAYN_eDBD_meth	3.45
Mac	CEBPD	IL2RA	TRUE	5	taipale_cyt_meth__CEBPD_NRTTGCGYAAYN_eDBD_meth	3.45
Mac	CEBPD	NSUN7	TRUE	3	taipale_cyt_meth__CEBPD_NRTTGCGYAAYN_eDBD_meth	3.45
Mac	CEBPD	SPATS2L	TRUE	26	taipale_tf_pairs__TEAD4_CEBPD_NTTRCGYAANNNNNNRGWATGY_CAP	3.49
Mac	CEBPD	ADAM9	TRUE	14	taipale_cyt_meth__CEBPD_NRTTGCGYAAYN_eDBD_meth	3.45
Mac	CEBPD	MGAT4A	TRUE	9	taipale_tf_pairs__TEAD4_CEBPD_NTTRCGYAANNNNNNRGWATGY_CAP	3.49
Mac	CEBPD	AOAH	TRUE	4	taipale_cyt_meth__CEBPD_NRTTGCGYAAYN_eDBD_meth	3.45
L_MSC	CUX1	KLF12	FALSE	5	dbcorrdb__BRF2__ENCSR000DNV_1__m2	4.49
L_MSC	CUX1	SEMA6D	TRUE	7	taipale_tf_pairs__CUX1_RFX5_RATCRATNNNNNNNNNNRGYAAC_CAP_repr	3.48
L_MSC	CUX1	SLC9A9	TRUE	1	taipale_tf_pairs__CUX1_RFX5_RATCRATNNNNNNNNNNRGYAAC_CAP_repr	3.48
L_MSC	CUX1	FOXP1	TRUE	9	taipale_tf_pairs__CUX1_RFX5_RATCRATNNNNNNNNNNRGYAAC_CAP_repr	3.48
L_MSC	CUX1	ARNTL	TRUE	4	taipale_tf_pairs__CUX1_RFX5_RATCRATNNNNNNNNNNRGYAAC_CAP_repr	3.48
L_MSC	CUX1	AUTS2	TRUE	6	taipale_tf_pairs__CUX1_RFX5_RATCRATNNNNNNNNNNRGYAAC_CAP_repr	3.48
L_MSC	CUX1	EFNA5	TRUE	6	taipale_tf_pairs__CUX1_RFX5_RATCRATNNNNNNNNNNRGYAAC_CAP_repr	3.48
L_MSC	CUX1	FOXO1	FALSE	3	dbcorrdb__BRF2__ENCSR000DNV_1__m2	4.49
L_MSC	CUX1	GLI3	TRUE	8	taipale_tf_pairs__CUX1_RFX5_RATCRATNNNNNNNNNNRGYAAC_CAP_repr	3.48
L_MSC	CUX1	PLEKHA1	TRUE	7	taipale_tf_pairs__CUX1_RFX5_RATCRATNNNNNNNNNNRGYAAC_CAP_repr	3.48
L_MSC	CUX1	TPH2	TRUE	1	taipale_tf_pairs__CUX1_HOXB13_SYMRTAAANATYGATN_CAP	3.03
L_MSC	CUX1	PRRX1	FALSE	2	transfac_public__M00103	3.35
L_MSC	CUX1	MBNL1	FALSE	1	transfac_public__M00103	3.35
L_MSC	CUX1	NPAS3	FALSE	1	transfac_public__M00103	3.35
L_MSC	CUX1	PRKG1	FALSE	1	transfac_public__M00103	3.35
L_MSC	CUX1	RTN4RL1	TRUE	1	taipale_tf_pairs__CUX1_HOXB13_SYMRTAAANATYGATN_CAP	3.03
L_MSC	CUX1	RBMS1	FALSE	1	transfac_public__M00103	3.35
L_MSC	CUX1	HIVEP2	TRUE	7	taipale_tf_pairs__CUX1_HOXB13_SYMRTAAANATYGATN_CAP	3.03
L_MSC	CUX1	PRELID2	TRUE	1	taipale_tf_pairs__CUX1_HOXB13_SYMRTAAANATYGATN_CAP	3.03
L_MSC	CUX1	CDON	FALSE	1	transfac_public__M00103	3.35
L_MSC	CUX1	CUX1	FALSE	2	transfac_public__M00103	3.35
L_MSC	CUX1	ZNF385B	TRUE	6	taipale_tf_pairs__CUX1_RFX5_RATCRATNNNNNNNNNNRGYAAC_CAP_repr	3.48
Adi	EGR1	ABCA6	FALSE	1	predrem__nrMotif1200	3.01
Adi	EGR1	CYR61	FALSE	2	cisbp__M0392	3.03
Adi	EGR1	HOOK2	FALSE	2	cisbp__M0392	3.03
Adi	EGR1	NAMPT	FALSE	2	cisbp__M0392	3.03
Adi	EGR1	PPFIBP1	FALSE	2	cisbp__M0392	3.03
Adi	EGR1	ANTXR1	FALSE	4	dbcorrdb__REST__ENCSR000BMN_1__m3	3.29
Adi	EGR1	COL14A1	FALSE	4	dbcorrdb__REST__ENCSR000BMN_1__m3	3.29
Adi	EGR1	COL1A1	FALSE	6	dbcorrdb__REST__ENCSR000BMN_1__m3	3.29
Adi	EGR1	COL1A2	FALSE	1	dbcorrdb__REST__ENCSR000BMN_1__m3	3.29
Adi	EGR1	DCN	FALSE	2	dbcorrdb__REST__ENCSR000BMN_1__m3	3.29
Adi	EGR1	ELN	FALSE	3	dbcorrdb__REST__ENCSR000BMN_1__m3	3.29
Adi	EGR1	EMP1	FALSE	5	dbcorrdb__REST__ENCSR000BMN_1__m3	3.29
Adi	EGR1	MAP1B	FALSE	4	dbcorrdb__REST__ENCSR000BMN_1__m3	3.29
Adi	EGR1	NEGR1	FALSE	4	dbcorrdb__REST__ENCSR000BMN_1__m3	3.29
Adi	EGR1	TUBA1A	FALSE	3	dbcorrdb__REST__ENCSR000BMN_1__m3	3.29
Adi	EGR1	EGR1	FALSE	3	hocomoco__ZN467_HUMAN.H11MO.0.C	3.23
Adi	EGR1	LIMCH1	FALSE	2	predrem__nrMotif1875	3.1
Adi	EGR1	FOS	FALSE	1	predrem__nrMotif1200	3.01
Adi	EGR1	IGFBP7	FALSE	1	predrem__nrMotif1200	3.01
Adi	EGR1	MYBPC1	FALSE	1	predrem__nrMotif1200	3.01
Adi	EGR1	ANGPTL2	FALSE	1	predrem__nrMotif1200	3.01
Adi	EGR1	BICC1	FALSE	1	predrem__nrMotif1200	3.01
Adi	EGR1	CACNA1C	FALSE	1	predrem__nrMotif1200	3.01
Adi	EGR1	COL3A1	FALSE	1	predrem__nrMotif1200	3.01
Adi	EGR1	CXCL12	FALSE	1	predrem__nrMotif1200	3.01
Adi	EGR1	DAB2	FALSE	1	predrem__nrMotif1200	3.01
Adi	EGR1	DOCK4	FALSE	1	predrem__nrMotif1200	3.01
Adi	EGR1	FBN1	FALSE	1	predrem__nrMotif1200	3.01
Adi	EGR1	FLNA	FALSE	1	predrem__nrMotif1200	3.01
Adi	EGR1	FN1	FALSE	1	predrem__nrMotif1200	3.01
Adi	EGR1	TTN	FALSE	1	predrem__nrMotif1200	3.01
Adi	EGR1	SRRM2	FALSE	1	predrem__nrMotif1200	3.01
EC	EGR1	BZW1	FALSE	1	transfac_pro__M09084	3.2
EC	EGR1	CCNL1	FALSE	1	transfac_pro__M09084	3.2
EC	EGR1	EGR1	FALSE	1	transfac_pro__M09084	3.2
EC	EGR1	NHS	FALSE	1	transfac_pro__M09084	3.2
EC	EGR1	TLE4	FALSE	1	transfac_pro__M09084	3.2
EC	EGR1	NAV2	FALSE	1	transfac_pro__M09084	3.2
EC	EGR1	BCL6	FALSE	1	transfac_pro__M09084	3.2
Per	EGR1	QKI	TRUE	1	transfac_pro__M04950	3.64
Per	EGR1	RFTN1	TRUE	1	transfac_pro__M04950	3.64
Per	EGR1	SBNO2	TRUE	1	transfac_pro__M04950	3.64
Per	EGR1	SMOC2	TRUE	1	transfac_pro__M04950	3.64
Per	EGR1	ACTB	TRUE	1	transfac_pro__M04950	3.64
Per	EGR1	BHLHE40	TRUE	2	transfac_pro__M04950	3.64
Per	EGR1	FGF7	TRUE	1	transfac_pro__M04950	3.64
Per	EGR1	FOSB	TRUE	2	transfac_pro__M04950	3.64
Per	EGR1	GLIS3	TRUE	1	transfac_pro__M04950	3.64
Per	EGR1	NCOR2	TRUE	2	transfac_pro__M04950	3.64
Per	EGR1	PMEPA1	TRUE	1	transfac_pro__M04950	3.64
Per	EGR1	STT3B	FALSE	1	transfac_pro__M03893	3.12
Per	EGR1	EGR1	FALSE	1	transfac_pro__M03893	3.12
Per	EGR1	SOCS3	FALSE	1	transfac_pro__M03893	3.12
SL_MSC	EGR1	BMPER	FALSE	2	transfac_pro__M07935	4.95
SL_MSC	EGR1	ADAMTSL1	FALSE	3	transfac_pro__M07935	4.95
SL_MSC	EGR1	C3	FALSE	1	transfac_pro__M07934	4.17
SL_MSC	EGR1	CCNL1	FALSE	3	transfac_pro__M07934	4.17
SL_MSC	EGR1	ATF3	FALSE	5	taipale_cyt_meth__EGR3_NMCGCCCACGCAN_FL	3.72
SL_MSC	EGR1	SOCS3	FALSE	4	dbcorrdb__ESRRA__ENCSR000DYQ_1__m5	3.69
SL_MSC	EGR1	FGF7	TRUE	1	transfac_pro__M04950	3.16
SL_MSC	EGR1	FOSB	TRUE	15	transfac_pro__M04950	3.16
SL_MSC	EGR1	SLC1A3	TRUE	4	transfac_pro__M04950	3.16
SL_MSC	EGR1	ADAMTS1	FALSE	1	swissregulon__hs__RREB1.p2	3.1
SL_MSC	EGR1	BOC	FALSE	1	swissregulon__hs__RREB1.p2	3.1
SL_MSC	EGR1	LDB2	FALSE	1	swissregulon__hs__RREB1.p2	3.1
SL_MSC	EGR1	SEMA5A	FALSE	1	swissregulon__hs__RREB1.p2	3.1
SL_MSC	EGR1	ZFP36L1	FALSE	1	swissregulon__hs__RREB1.p2	3.1
SL_MSC	EGR1	ZNF423	FALSE	1	swissregulon__hs__RREB1.p2	3.1
SL_MSC	EGR1	ZFP36	TRUE	4	taipale__EGR1_full_NACGCCCACGCANN	4.19
SL_MSC	EGR1	ROR2	FALSE	4	transfac_pro__M07935	4.95
SL_MSC	EGR1	CXCL12	FALSE	3	transfac_pro__M07935	4.95
SL_MSC	EGR1	JUN	FALSE	6	transfac_pro__M07935	4.95
SL_MSC	EGR1	NFKBIZ	FALSE	7	transfac_pro__M07935	4.95
SL_MSC	EGR1	FOS	TRUE	13	taipale__EGR1_full_NACGCCCACGCANN	4.19
SL_MSC	EGR1	SLC2A3	FALSE	2	transfac_pro__M07935	4.95
SL_MSC	EGR1	WBSCR17	FALSE	1	transfac_pro__M07935	4.95
SL_MSC	EGR1	EGR1	TRUE	12	taipale__EGR1_full_NACGCCCACGCANN	4.19
SL_MSC	EGR1	IER2	TRUE	13	taipale__EGR1_full_NACGCCCACGCANN	4.19
SL_MSC	EGR1	JUNB	TRUE	17	taipale__EGR1_full_NACGCCCACGCANN	4.19
SL_MSC	EGR1	SFMBT2	TRUE	10	taipale__EGR1_full_NACGCCCACGCANN	4.19
SL_MSC	ELK3	ACTN1	FALSE	1	cisbp__M0687	3.77
SL_MSC	ELK3	ABCA1	FALSE	1	cisbp__M0687	3.77
SL_MSC	ELK3	KCNIP4	FALSE	1	cisbp__M0687	3.77
SL_MSC	ELK3	ADAMTS1	FALSE	1	cisbp__M0687	3.77
SL_MSC	ELK3	CACNA1C	FALSE	1	cisbp__M0687	3.77
SL_MSC	ELK3	CRADD	FALSE	1	cisbp__M0687	3.77
SL_MSC	ELK3	DDX21	FALSE	1	cisbp__M0687	3.77
SL_MSC	ELK3	DISC1	FALSE	1	cisbp__M0687	3.77
SL_MSC	ELK3	EDIL3	FALSE	1	cisbp__M0687	3.77
SL_MSC	ELK3	EMP2	FALSE	1	cisbp__M0687	3.77
SL_MSC	ELK3	FAM198B	FALSE	1	cisbp__M0687	3.77
SL_MSC	ELK3	FN1	FALSE	1	cisbp__M0687	3.77
SL_MSC	ELK3	GADD45B	FALSE	1	cisbp__M0687	3.77
SL_MSC	ELK3	IGFBP4	FALSE	1	cisbp__M0687	3.77
SL_MSC	ELK3	ITPKB	FALSE	1	cisbp__M0687	3.77
SL_MSC	ELK3	ZFP36L1	FALSE	1	cisbp__M0687	3.77
SL_MSC	ELK3	SOCS3	FALSE	1	cisbp__M0687	3.77
SL_MSC	ELK3	MAN2A1	FALSE	1	cisbp__M0687	3.77
SL_MSC	ELK3	MYO1E	FALSE	1	cisbp__M0687	3.77
SL_MSC	ELK3	NFKBIZ	FALSE	1	cisbp__M0687	3.77
SL_MSC	ELK3	NRIP1	FALSE	1	cisbp__M0687	3.77
SL_MSC	ELK3	OSMR	FALSE	1	cisbp__M0687	3.77
SL_MSC	ELK3	PTPRD	FALSE	1	cisbp__M0687	3.77
SL_MSC	ELK3	RAB11A	FALSE	1	cisbp__M0687	3.77
SL_MSC	ELK3	RASAL2	FALSE	1	cisbp__M0687	3.77
SL_MSC	ELK3	SAMD4A	FALSE	1	cisbp__M0687	3.77
SL_MSC	ELK3	SAT1	FALSE	1	cisbp__M0687	3.77
SL_MSC	ELK3	SEMA3A	FALSE	1	cisbp__M0687	3.77
SL_MSC	ELK3	SGK1	FALSE	1	cisbp__M0687	3.77
Per	EPAS1	BHLHE40	TRUE	1	homer__GCACGTACCC_HIF2a	3.28
Per	EPAS1	ST3GAL1	TRUE	1	homer__GCACGTACCC_HIF2a	3.28
Per	EPAS1	STT3B	TRUE	1	homer__GCACGTACCC_HIF2a	3.28
Per	EPAS1	SBNO2	TRUE	1	homer__GCACGTACCC_HIF2a	3.28
Per	EPAS1	SLC6A1	TRUE	1	homer__GCACGTACCC_HIF2a	3.28
Mac	ETS2	TRIB1	FALSE	3	cisbp__M0689	3.72
Mac	ETS2	SAMSN1	FALSE	4	cisbp__M0689	3.72
Mac	ETS2	2023-09-09	FALSE	3	cisbp__M0689	3.72
Mac	ETS2	ETS2	FALSE	1	cisbp__M0712	3.39
Mac	ETS2	RRBP1	FALSE	1	transfac_pro__M08879	3.49
Mac	ETS2	ACSL1	FALSE	1	cisbp__M0712	3.39
Mac	ETS2	ADAM9	FALSE	1	cisbp__M0712	3.39
Mac	ETS2	ANKRD28	FALSE	1	cisbp__M0712	3.39
Mac	ETS2	ARRDC3	FALSE	1	cisbp__M0712	3.39
Mac	ETS2	CEBPD	FALSE	1	cisbp__M0712	3.39
Mac	ETS2	DSE	FALSE	1	cisbp__M0712	3.39
Mac	ETS2	GPRIN3	FALSE	2	transfac_pro__M08879	3.49
Mac	ETS2	FAM49A	FALSE	2	cisbp__M6220	3.7
Mac	ETS2	DENND3	FALSE	2	transfac_pro__M08879	3.49
Mac	ETS2	EPAS1	FALSE	2	transfac_pro__M08879	3.49
Mac	ETS2	RGS2	FALSE	1	cisbp__M0712	3.39
Mac	ETS2	IER3	FALSE	1	transfac_pro__M08879	3.49
Mac	ETS2	PID1	FALSE	1	cisbp__M0712	3.39
Mac	ETS2	PYGL	FALSE	1	cisbp__M0712	3.39
Mac	ETS2	MAP2K3	FALSE	1	cisbp__M0712	3.39
Mac	ETS2	RNF24	FALSE	1	cisbp__M0712	3.39
Mac	ETS2	SH3GL1	FALSE	1	cisbp__M0712	3.39
Mac	ETS2	STK10	FALSE	1	cisbp__M0712	3.39
Mac	ETS2	AGAP3	FALSE	5	cisbp__M0689	3.72
Mac	ETS2	MIDN	FALSE	1	cisbp__M0712	3.39
Mac	ETS2	HSPH1	FALSE	1	cisbp__M0712	3.39
Mac	ETS2	ID2	FALSE	1	cisbp__M0712	3.39
Mac	ETS2	RUNX1	FALSE	5	cisbp__M0689	3.72
Mac	ETS2	APBB2	FALSE	4	cisbp__M0689	3.72
Mac	ETS2	NRP2	FALSE	1	cisbp__M0712	3.39
Mac	ETS2	AFF3	FALSE	4	cisbp__M0689	3.72
Mac	ETS2	DOCK9	FALSE	4	cisbp__M0689	3.72
Mac	ETS2	MAP3K8	FALSE	3	cisbp__M0689	3.72
SL_MSC	ETV6	ETV6	FALSE	3	dbcorrdb__STAT1__ENCSR000EHJ_1__m1	5.15
SL_MSC	ETV6	OSMR	FALSE	4	dbcorrdb__STAT1__ENCSR000EHJ_1__m1	5.15
SL_MSC	ETV6	RUNX1	FALSE	3	dbcorrdb__STAT1__ENCSR000EHJ_1__m1	5.15
SL_MSC	ETV6	TNC	FALSE	2	dbcorrdb__STAT1__ENCSR000EHJ_1__m1	5.15
SL_MSC	ETV6	TOP1	FALSE	1	dbcorrdb__STAT1__ENCSR000EHJ_1__m1	5.15
SL_MSC	ETV6	CACNA1C	FALSE	3	cisbp__M0712	3.82
SL_MSC	ETV6	EPAS1	FALSE	2	cisbp__M0712	3.82
SL_MSC	ETV6	MAN2A1	FALSE	2	dbcorrdb__RELA__ENCSR000EAQ_1__m2	3.73
SL_MSC	ETV6	ABCA1	FALSE	1	cisbp__M0688	3.6
SL_MSC	ETV6	ACTN1	FALSE	1	cisbp__M0688	3.6
SL_MSC	ETV6	ADAMTS1	FALSE	1	cisbp__M0688	3.6
SL_MSC	ETV6	ARHGAP24	FALSE	1	cisbp__M0688	3.6
SL_MSC	ETV6	ATF3	FALSE	1	cisbp__M0688	3.6
SL_MSC	ETV6	B4GALT1	FALSE	1	cisbp__M0688	3.6
SL_MSC	ETV6	BNC2	FALSE	1	cisbp__M0688	3.6
SL_MSC	ETV6	CCDC39	FALSE	1	cisbp__M0688	3.6
SL_MSC	ETV6	CHST11	FALSE	1	cisbp__M0688	3.6
SL_MSC	ETV6	CLIC4	FALSE	1	cisbp__M0688	3.6
SL_MSC	ETV6	CMYA5	FALSE	1	cisbp__M0688	3.6
SL_MSC	ETV6	DDX21	FALSE	1	cisbp__M0688	3.6
SL_MSC	ETV6	DGKI	FALSE	1	cisbp__M0688	3.6
SL_MSC	ETV6	DUSP1	FALSE	1	cisbp__M0688	3.6
SL_MSC	ETV6	EDIL3	FALSE	1	cisbp__M0688	3.6
SL_MSC	ETV6	EGR1	FALSE	1	cisbp__M0688	3.6
SL_MSC	ETV6	EMP2	FALSE	1	cisbp__M0688	3.6
SL_MSC	ETV6	ENOX1	FALSE	1	cisbp__M0688	3.6
SL_MSC	ETV6	EPB41L2	FALSE	1	cisbp__M0688	3.6
SL_MSC	ETV6	JUN	FALSE	1	cisbp__M0688	3.6
SL_MSC	ETV6	KCND2	FALSE	1	cisbp__M0688	3.6
SL_MSC	ETV6	KCNIP4	FALSE	1	cisbp__M0688	3.6
SL_MSC	ETV6	KIAA1217	FALSE	1	cisbp__M0688	3.6
SL_MSC	ETV6	LAMA4	FALSE	1	cisbp__M0688	3.6
SL_MSC	ETV6	MAML2	FALSE	1	cisbp__M0688	3.6
SL_MSC	ETV6	MECOM	FALSE	1	cisbp__M0688	3.6
SL_MSC	ETV6	MYO1E	FALSE	1	cisbp__M0688	3.6
SL_MSC	ETV6	NEAT1	FALSE	1	cisbp__M0688	3.6
SL_MSC	ETV6	NFATC1	FALSE	1	cisbp__M0688	3.6
SL_MSC	ETV6	NFKBIZ	FALSE	1	cisbp__M0688	3.6
SL_MSC	ETV6	NRIP1	FALSE	1	cisbp__M0688	3.6
SL_MSC	ETV6	NRP2	FALSE	1	cisbp__M0688	3.6
SL_MSC	ETV6	PAPPA	FALSE	1	cisbp__M0688	3.6
SL_MSC	ETV6	PCDH7	FALSE	1	cisbp__M0688	3.6
SL_MSC	ETV6	PRELID2	FALSE	1	cisbp__M0688	3.6
SL_MSC	ETV6	PRICKLE1	FALSE	1	cisbp__M0688	3.6
SL_MSC	ETV6	PRRX1	FALSE	1	cisbp__M0688	3.6
SL_MSC	ETV6	RAB11A	FALSE	1	cisbp__M0688	3.6
SL_MSC	ETV6	RASAL2	FALSE	1	cisbp__M0688	3.6
SL_MSC	ETV6	RFTN2	FALSE	1	cisbp__M0688	3.6
SL_MSC	ETV6	RND3	FALSE	1	cisbp__M0688	3.6
SL_MSC	ETV6	SAT1	FALSE	1	cisbp__M0688	3.6
SL_MSC	ETV6	SEMA3A	FALSE	1	cisbp__M0688	3.6
SL_MSC	ETV6	SERPINE2	FALSE	1	cisbp__M0688	3.6
SL_MSC	ETV6	SFMBT2	FALSE	1	cisbp__M0688	3.6
SL_MSC	ETV6	SGK1	FALSE	1	cisbp__M0688	3.6
SL_MSC	ETV6	SOCS3	FALSE	1	cisbp__M0688	3.6
SL_MSC	ETV6	FAM198B	FALSE	1	cisbp__M0688	3.6
SL_MSC	ETV6	FAT4	FALSE	1	cisbp__M0688	3.6
SL_MSC	ETV6	FGF14	FALSE	1	cisbp__M0688	3.6
SL_MSC	ETV6	FN1	FALSE	1	cisbp__M0688	3.6
SL_MSC	ETV6	FOSB	FALSE	1	cisbp__M0688	3.6
SL_MSC	ETV6	FRMD4B	FALSE	1	cisbp__M0688	3.6
SL_MSC	ETV6	FRY	FALSE	1	cisbp__M0688	3.6
SL_MSC	ETV6	GADD45B	FALSE	1	cisbp__M0688	3.6
SL_MSC	ETV6	GEM	FALSE	1	cisbp__M0688	3.6
SL_MSC	ETV6	GFRA1	FALSE	1	cisbp__M0688	3.6
SL_MSC	ETV6	IGFBP4	FALSE	1	cisbp__M0688	3.6
SL_MSC	ETV6	IRF1	FALSE	1	cisbp__M0688	3.6
SL_MSC	ETV6	TOX	FALSE	1	cisbp__M0688	3.6
SL_MSC	ETV6	TPM1	FALSE	1	cisbp__M0688	3.6
SL_MSC	ETV6	STARD13	FALSE	1	cisbp__M0688	3.6
SL_MSC	ETV6	TEX14	FALSE	1	cisbp__M0688	3.6
SL_MSC	ETV6	ZMIZ1	FALSE	1	cisbp__M0688	3.6
SL_MSC	ETV6	ZSWIM6	FALSE	1	cisbp__M0688	3.6
SL_MSC	ETV6	UACA	FALSE	1	cisbp__M0688	3.6
SL_MSC	ETV6	ZFP36L1	FALSE	1	cisbp__M0688	3.6
SL_MSC	EZH2	H3F3B	FALSE	1	transfac_pro__M01253	3.23
SL_MSC	EZH2	HUNK	FALSE	2	transfac_pro__M01253	3.23
SL_MSC	EZH2	NFATC2	FALSE	1	transfac_pro__M01253	3.23
SL_MSC	EZH2	NFIL3	FALSE	1	transfac_pro__M01253	3.23
SL_MSC	EZH2	NKAIN3	FALSE	1	transfac_pro__M01253	3.23
SL_MSC	EZH2	NRIP1	FALSE	2	transfac_pro__M01253	3.23
SL_MSC	EZH2	NRP2	FALSE	2	transfac_pro__M01253	3.23
SL_MSC	EZH2	JUN	FALSE	2	transfac_pro__M01253	3.23
SL_MSC	EZH2	JUNB	FALSE	2	transfac_pro__M01253	3.23
SL_MSC	EZH2	KIAA1199	FALSE	2	transfac_pro__M01253	3.23
SL_MSC	EZH2	KLF4	FALSE	2	transfac_pro__M01253	3.23
SL_MSC	EZH2	KLF6	FALSE	2	transfac_pro__M01253	3.23
SL_MSC	EZH2	2023-03-03	FALSE	1	transfac_pro__M01253	3.23
SL_MSC	EZH2	MYO1D	FALSE	2	transfac_pro__M01253	3.23
SL_MSC	EZH2	NDRG1	FALSE	2	transfac_pro__M01253	3.23
SL_MSC	EZH2	PLXDC2	FALSE	2	transfac_pro__M01253	3.23
SL_MSC	EZH2	RAB11A	FALSE	2	transfac_pro__M01253	3.23
SL_MSC	EZH2	RAB31	FALSE	1	transfac_pro__M01253	3.23
SL_MSC	EZH2	RCC2	FALSE	1	transfac_pro__M01253	3.23
SL_MSC	EZH2	RND3	FALSE	1	transfac_pro__M01253	3.23
SL_MSC	EZH2	OAF	FALSE	2	transfac_pro__M01253	3.23
SL_MSC	EZH2	OSMR	FALSE	1	transfac_pro__M01253	3.23
SL_MSC	EZH2	PABPC1	FALSE	2	transfac_pro__M01253	3.23
SL_MSC	EZH2	PABPC4	FALSE	1	transfac_pro__M01253	3.23
SL_MSC	EZH2	PDE7A	FALSE	2	transfac_pro__M01253	3.23
SL_MSC	EZH2	PER3	FALSE	2	transfac_pro__M01253	3.23
SL_MSC	EZH2	PIM1	FALSE	2	transfac_pro__M01253	3.23
SL_MSC	EZH2	PLCL2	FALSE	2	transfac_pro__M01253	3.23
SL_MSC	EZH2	ADAMTS1	TRUE	2	dbcorrdb__EZH2__ENCSR000ARI_1__m4	4.31
SL_MSC	EZH2	EPAS1	TRUE	4	dbcorrdb__EZH2__ENCSR000ARI_1__m4	4.31
SL_MSC	EZH2	IRF1	TRUE	4	dbcorrdb__EZH2__ENCSR000ARI_1__m4	4.31
SL_MSC	EZH2	PCDH7	TRUE	5	dbcorrdb__EZH2__ENCSR000ARI_1__m4	4.31
SL_MSC	EZH2	PLEKHG2	TRUE	1	dbcorrdb__EZH2__ENCSR000ARI_1__m4	4.31
SL_MSC	EZH2	RASAL2	TRUE	3	dbcorrdb__EZH2__ENCSR000ARI_1__m4	4.31
SL_MSC	EZH2	SERPINE2	TRUE	2	dbcorrdb__EZH2__ENCSR000ARI_1__m4	4.31
SL_MSC	EZH2	SOX4	TRUE	5	dbcorrdb__EZH2__ENCSR000ARI_1__m4	4.31
SL_MSC	EZH2	TOP1	TRUE	3	dbcorrdb__EZH2__ENCSR000ARI_1__m4	4.31
SL_MSC	EZH2	EZH2	TRUE	2	dbcorrdb__EZH2__ENCSR000ASE_1__m1	4.07
SL_MSC	EZH2	KIRREL3	TRUE	1	dbcorrdb__EZH2__ENCSR000ASE_1__m1	4.07
SL_MSC	EZH2	SERINC5	TRUE	1	dbcorrdb__EZH2__ENCSR000ASE_1__m1	4.07
SL_MSC	EZH2	TLE4	TRUE	3	dbcorrdb__EZH2__ENCSR000ASE_1__m1	4.07
SL_MSC	EZH2	UBASH3B	TRUE	3	dbcorrdb__EZH2__ENCSR000ASE_1__m1	4.07
SL_MSC	EZH2	ACTN1	TRUE	3	dbcorrdb__EZH2__ENCSR000ARH_1__m1	3.95
SL_MSC	EZH2	BHLHE40	TRUE	4	dbcorrdb__EZH2__ENCSR000ARH_1__m1	3.95
SL_MSC	EZH2	CHST11	TRUE	3	dbcorrdb__EZH2__ENCSR000ARH_1__m1	3.95
SL_MSC	EZH2	EMP2	TRUE	2	dbcorrdb__EZH2__ENCSR000ARH_1__m1	3.95
SL_MSC	EZH2	SEMA3A	TRUE	1	dbcorrdb__EZH2__ENCSR000ARH_1__m1	3.95
SL_MSC	EZH2	SGK1	TRUE	3	dbcorrdb__EZH2__ENCSR000ARH_1__m1	3.95
SL_MSC	EZH2	ANO1	TRUE	3	dbcorrdb__EZH2__ENCSR000ARI_1__m5	3.36
SL_MSC	EZH2	NFKBIA	TRUE	3	dbcorrdb__EZH2__ENCSR000ARI_1__m5	3.36
SL_MSC	EZH2	ABCA1	FALSE	2	transfac_pro__M01253	3.23
SL_MSC	EZH2	ADAMTS17	FALSE	1	transfac_pro__M01253	3.23
SL_MSC	EZH2	ADAMTS2	FALSE	2	transfac_pro__M01253	3.23
SL_MSC	EZH2	ATF3	FALSE	2	transfac_pro__M01253	3.23
SL_MSC	EZH2	B4GALT1	FALSE	1	transfac_pro__M01253	3.23
SL_MSC	EZH2	BNC2	FALSE	2	transfac_pro__M01253	3.23
SL_MSC	EZH2	CAMK1D	FALSE	2	transfac_pro__M01253	3.23
SL_MSC	EZH2	CEBPB	FALSE	2	transfac_pro__M01253	3.23
SL_MSC	EZH2	CLIC4	FALSE	1	transfac_pro__M01253	3.23
SL_MSC	EZH2	COL11A1	FALSE	2	transfac_pro__M01253	3.23
SL_MSC	EZH2	DGKI	FALSE	1	transfac_pro__M01253	3.23
SL_MSC	EZH2	DNAJA1	FALSE	1	transfac_pro__M01253	3.23
SL_MSC	EZH2	DUSP1	FALSE	2	transfac_pro__M01253	3.23
SL_MSC	EZH2	ELK3	FALSE	1	transfac_pro__M01253	3.23
SL_MSC	EZH2	ELL	FALSE	1	transfac_pro__M01253	3.23
SL_MSC	EZH2	ETV6	FALSE	2	transfac_pro__M01253	3.23
SL_MSC	EZH2	EYA4	FALSE	2	transfac_pro__M01253	3.23
SL_MSC	EZH2	FAM20C	FALSE	1	transfac_pro__M01253	3.23
SL_MSC	EZH2	FOSB	FALSE	2	transfac_pro__M01253	3.23
SL_MSC	EZH2	FTH1	FALSE	2	transfac_pro__M01253	3.23
SL_MSC	EZH2	GADD45B	FALSE	2	transfac_pro__M01253	3.23
SL_MSC	EZH2	GALNT2	FALSE	2	transfac_pro__M01253	3.23
SL_MSC	EZH2	GEM	FALSE	2	transfac_pro__M01253	3.23
SL_MSC	EZH2	GOLGA8A	FALSE	1	transfac_pro__M01253	3.23
SL_MSC	EZH2	GRB10	FALSE	1	transfac_pro__M01253	3.23
SL_MSC	EZH2	TUBB2A	FALSE	1	transfac_pro__M01253	3.23
SL_MSC	EZH2	TXNRD1	FALSE	2	transfac_pro__M01253	3.23
SL_MSC	EZH2	VCL	FALSE	2	transfac_pro__M01253	3.23
SL_MSC	EZH2	WBSCR17	FALSE	1	transfac_pro__M01253	3.23
SL_MSC	EZH2	ZMIZ1	FALSE	2	transfac_pro__M01253	3.23
SL_MSC	EZH2	ZSWIM6	FALSE	2	transfac_pro__M01253	3.23
SL_MSC	EZH2	AEBP1	FALSE	1	dbcorrdb__RAD21__ENCSR000EHX_1__m7	3.11
SL_MSC	EZH2	C11orf96	FALSE	1	dbcorrdb__RAD21__ENCSR000EHX_1__m7	3.11
SL_MSC	EZH2	CACNB4	FALSE	1	dbcorrdb__RAD21__ENCSR000EHX_1__m7	3.11
SL_MSC	EZH2	COL1A1	FALSE	1	dbcorrdb__RAD21__ENCSR000EHX_1__m7	3.11
SL_MSC	EZH2	COL1A2	FALSE	1	dbcorrdb__RAD21__ENCSR000EHX_1__m7	3.11
SL_MSC	EZH2	CRISPLD2	FALSE	1	dbcorrdb__RAD21__ENCSR000EHX_1__m7	3.11
SL_MSC	EZH2	FN1	FALSE	1	dbcorrdb__RAD21__ENCSR000EHX_1__m7	3.11
SL_MSC	EZH2	GFPT2	FALSE	1	dbcorrdb__RAD21__ENCSR000EHX_1__m7	3.11
SL_MSC	EZH2	ITGA9	FALSE	1	dbcorrdb__RAD21__ENCSR000EHX_1__m7	3.11
SL_MSC	EZH2	KIAA1217	FALSE	1	dbcorrdb__RAD21__ENCSR000EHX_1__m7	3.11
SL_MSC	EZH2	LMO7	FALSE	1	dbcorrdb__RAD21__ENCSR000EHX_1__m7	3.11
SL_MSC	EZH2	MAPKAPK2	FALSE	1	dbcorrdb__RAD21__ENCSR000EHX_1__m7	3.11
SL_MSC	EZH2	MRC2	FALSE	1	dbcorrdb__RAD21__ENCSR000EHX_1__m7	3.11
SL_MSC	EZH2	NAMPT	FALSE	1	dbcorrdb__RAD21__ENCSR000EHX_1__m7	3.11
SL_MSC	EZH2	NEAT1	FALSE	1	dbcorrdb__RAD21__ENCSR000EHX_1__m7	3.11
SL_MSC	EZH2	OLFML2B	FALSE	1	dbcorrdb__RAD21__ENCSR000EHX_1__m7	3.11
SL_MSC	EZH2	SH3PXD2A	FALSE	1	dbcorrdb__RAD21__ENCSR000EHX_1__m7	3.11
SL_MSC	EZH2	ZFP36	FALSE	1	dbcorrdb__RAD21__ENCSR000EHX_1__m7	3.11
SL_MSC	EZH2	TEX14	FALSE	2	transfac_pro__M01253	3.23
SL_MSC	EZH2	TOX	FALSE	2	transfac_pro__M01253	3.23
SL_MSC	EZH2	TPM1	FALSE	2	transfac_pro__M01253	3.23
SL_MSC	EZH2	RUNX1	FALSE	2	transfac_pro__M01253	3.23
SL_MSC	EZH2	SAMD4A	FALSE	2	transfac_pro__M01253	3.23
SL_MSC	EZH2	SAT1	FALSE	2	transfac_pro__M01253	3.23
SL_MSC	EZH2	SEMA5A	FALSE	2	transfac_pro__M01253	3.23
SL_MSC	EZH2	SLC2A3	FALSE	1	transfac_pro__M01253	3.23
SL_MSC	EZH2	SLC7A1	FALSE	1	transfac_pro__M01253	3.23
SL_MSC	EZH2	SNX9	FALSE	1	transfac_pro__M01253	3.23
SL_MSC	EZH2	SOCS3	FALSE	2	transfac_pro__M01253	3.23
SL_MSC	EZH2	SORCS2	FALSE	1	transfac_pro__M01253	3.23
SL_MSC	EZH2	SPSB4	FALSE	2	transfac_pro__M01253	3.23
EC	FLI1	NOSTRIN	FALSE	2	cisbp__M6222	4.2
EC	FLI1	FLI1	TRUE	14	transfac_pro__M00971	4.02
EC	FLI1	ZNF366	TRUE	15	transfac_pro__M00971	4.02
EC	FLI1	ARHGAP31	TRUE	14	transfac_pro__M00971	4.02
EC	FLI1	CXorf36	TRUE	15	transfac_pro__M00971	4.02
EC	FLI1	PCDH17	FALSE	1	hocomoco__ETV4_HUMAN.H11MO.0.B	3.21
EC	FLI1	PTPRB	FALSE	1	hocomoco__ETV4_HUMAN.H11MO.0.B	3.21
EC	FLI1	LPHN2	FALSE	1	hocomoco__ETV4_HUMAN.H11MO.0.B	3.21
Adi	FOS	SPON2	FALSE	1	cisbp__M2391	3.03
Adi	FOS	FN1	FALSE	4	taipale_cyt_meth__NFATC3_NAYGGAAAMN_eDBD	5.01
Adi	FOS	HOOK2	FALSE	1	cisbp__M2391	3.03
Adi	FOS	ABCA6	FALSE	1	taipale_cyt_meth__NFATC3_NAYGGAAAMN_eDBD	5.01
Adi	FOS	ANGPTL2	FALSE	4	taipale_cyt_meth__NFATC3_NAYGGAAAMN_eDBD	5.01
Adi	FOS	ANTXR1	FALSE	1	taipale_cyt_meth__NFATC3_NAYGGAAAMN_eDBD	5.01
Adi	FOS	BICC1	FALSE	1	taipale_cyt_meth__NFATC3_NAYGGAAAMN_eDBD	5.01
Adi	FOS	CACNA1C	FALSE	1	taipale_cyt_meth__NFATC3_NAYGGAAAMN_eDBD	5.01
Adi	FOS	CFH	FALSE	1	taipale_cyt_meth__NFATC3_NAYGGAAAMN_eDBD	5.01
Adi	FOS	COL3A1	FALSE	1	taipale_cyt_meth__NFATC3_NAYGGAAAMN_eDBD	5.01
Adi	FOS	DIO3OS	FALSE	1	taipale_cyt_meth__NFATC3_NAYGGAAAMN_eDBD	5.01
Adi	FOS	EGR1	FALSE	4	taipale_cyt_meth__NFATC3_NAYGGAAAMN_eDBD	5.01
Adi	FOS	EMP1	FALSE	2	taipale_cyt_meth__NFATC3_NAYGGAAAMN_eDBD	5.01
Adi	FOS	MGP	FALSE	1	taipale_cyt_meth__NFATC3_NAYGGAAAMN_eDBD	5.01
Adi	FOS	FOS	FALSE	3	taipale_cyt_meth__NFATC3_NAYGGAAAMN_eDBD	5.01
Adi	FOS	LEPR	FALSE	1	taipale_cyt_meth__NFATC3_NAYGGAAAMN_eDBD	5.01
Adi	FOS	MAP1B	FALSE	1	taipale_cyt_meth__NFATC3_NAYGGAAAMN_eDBD	5.01
Adi	FOS	CYR61	FALSE	3	transfac_pro__M01187	3.24
Adi	FOS	MYBPC1	FALSE	1	taipale_cyt_meth__NFATC3_NAYGGAAAMN_eDBD	5.01
Adi	FOS	PRKG1	FALSE	1	taipale_cyt_meth__NFATC3_NAYGGAAAMN_eDBD	5.01
Adi	FOS	WWC1	FALSE	1	taipale_cyt_meth__NFATC3_NAYGGAAAMN_eDBD	5.01
Adi	FOS	EEF2	FALSE	3	transfac_pro__M01187	3.24
Adi	FOS	COL1A1	FALSE	1	cisbp__M2391	3.03
Adi	FOS	FLNA	FALSE	1	cisbp__M2391	3.03
Mac	FOS	KLF2	FALSE	4	cisbp__M0287	4.91
Mac	FOS	IER3	TRUE	8	dbcorrdb__FOS__ENCSR000EVU_1__m1	3.79
Mac	FOS	GADD45B	FALSE	1	dbcorrdb__JUND__ENCSR000EEI_1__m1	3.79
Mac	FOS	JUN	TRUE	217	taipale_cyt_meth__FOS_NRTGAYGTCAYN_eDBD_meth	3.53
Mac	FOS	SERF2	TRUE	122	taipale_cyt_meth__FOS_NRTGAYGTCAYN_eDBD_meth	3.53
Mac	FOS	BHLHE40	FALSE	2	taipale_cyt_meth__NFE2_NATGASTCATN_eDBD	3.51
Mac	FOS	HSP90AB1	TRUE	207	transfac_pro__M00924	4.66
Mac	FOS	PLEKHG5	TRUE	24	transfac_pro__M00924	4.66
Mac	FOS	CCL18	FALSE	4	taipale_cyt_meth__ATF2_NRTGAYGTMAYN_FL	4.65
Mac	FOS	DLEU7	FALSE	4	taipale_cyt_meth__ATF2_NRTGAYGTMAYN_FL	4.65
Mac	FOS	DUSP6	FALSE	5	taipale_cyt_meth__ATF2_NRTGAYGTMAYN_FL	4.65
Mac	FOS	HSPH1	FALSE	8	taipale_cyt_meth__ATF2_NRTGAYGTMAYN_FL	4.65
Mac	FOS	MAFB	FALSE	4	taipale_cyt_meth__ATF2_NRTGAYGTMAYN_FL	4.65
Mac	FOS	MYL6	FALSE	8	taipale_cyt_meth__ATF2_NRTGAYGTMAYN_FL	4.65
Mac	FOS	PLEKHG2	FALSE	8	taipale_cyt_meth__ATF2_NRTGAYGTMAYN_FL	4.65
Mac	FOS	PPP1R15A	FALSE	11	taipale_cyt_meth__ATF2_NRTGAYGTMAYN_FL	4.65
Mac	FOS	TPT1	FALSE	10	taipale_cyt_meth__ATF2_NRTGAYGTMAYN_FL	4.65
Mac	FOS	KLF6	TRUE	278	cisbp__M4530	4.63
Mac	FOS	LPAR6	FALSE	4	taipale_cyt_meth__JDP2_GATGASTCATC_eDBD	4.36
Mac	FOS	SH3RF3	FALSE	3	taipale_cyt_meth__JDP2_GATGASTCATC_eDBD	4.36
Mac	FOS	DAB2	FALSE	2	transfac_pro__M00916	4.33
Mac	FOS	HLA-DRA	FALSE	2	transfac_pro__M00916	4.33
Mac	FOS	TMEM163	FALSE	1	transfac_pro__M00916	4.33
Mac	FOS	ATP1B1	TRUE	7	transfac_pro__M07685	4.01
Mac	FOS	F13A1	TRUE	1	transfac_pro__M07685	4.01
Mac	FOS	FAM110B	TRUE	7	transfac_pro__M07685	4.01
Mac	FOS	IGF1	TRUE	8	transfac_pro__M07685	4.01
Mac	FOS	SOX5	TRUE	5	transfac_pro__M07685	4.01
Mac	FOS	TGFBI	TRUE	6	transfac_pro__M07685	4.01
Mac	FOS	CD163L1	FALSE	1	dbcorrdb__JUND__ENCSR000EEI_1__m1	3.79
Mac	FOS	IER2	FALSE	76	transfac_pro__M00917	5.93
Mac	FOS	HSPA1A	FALSE	86	stark__TGACGTCAT	5.47
Mac	FOS	KCNAB1	FALSE	1	dbcorrdb__JUND__ENCSR000EEI_1__m1	3.79
Mac	FOS	NAMPT	FALSE	1	dbcorrdb__JUND__ENCSR000EEI_1__m1	3.79
Mac	FOS	PLXDC1	FALSE	1	dbcorrdb__JUND__ENCSR000EEI_1__m1	3.79
Mac	FOS	ACTB	FALSE	1	dbcorrdb__POLR2AphosphoS5__ENCSR000BQC_1__m2	3.77
Mac	FOS	CITED2	TRUE	3	transfac_public__M00517	3.7
Mac	FOS	HSPA1B	FALSE	6	swissregulon__hs__NFY_A_B_C_.p2	3.65
Mac	FOS	CST3	TRUE	2	transfac_pro__M04693	3.62
Mac	FOS	KLF4	TRUE	25	transfac_pro__M04693	3.62
Mac	FOS	PTGER4	TRUE	16	transfac_pro__M04693	3.62
Mac	FOS	SAT1	TRUE	86	transfac_pro__M04693	3.62
Mac	FOS	FOS	TRUE	156	taipale_cyt_meth__FOS_NRTGAYGTCAYN_eDBD_meth	3.53
Mac	FOS	RGS2	TRUE	7	stark__TGANTCA	4.99
Mac	FOS	SRSF7	TRUE	18	stark__TGANTCA	4.99
Mac	FOS	UBC	TRUE	140	stark__TGANTCA	4.99
Mac	FOS	PRG4	TRUE	46	stark__TGANTCA	4.99
Mac	FOS	DPP6	FALSE	1	taipale_cyt_meth__NFE2_NATGASTCATN_eDBD	3.51
Mac	FOS	FAM13A	FALSE	1	taipale_cyt_meth__NFE2_NATGASTCATN_eDBD	3.51
Mac	FOS	IL2RA	FALSE	1	taipale_cyt_meth__NFE2_NATGASTCATN_eDBD	3.51
Mac	FOS	PABPC1	FALSE	1	taipale_cyt_meth__NFE2_NATGASTCATN_eDBD	3.51
Mac	FOS	SFMBT2	FALSE	1	taipale_cyt_meth__NFE2_NATGASTCATN_eDBD	3.51
Mac	FOS	TRIB1	FALSE	2	taipale_cyt_meth__NFE2_NATGASTCATN_eDBD	3.51
Mac	FOS	GNAS	FALSE	1	dbcorrdb__ATF3__ENCSR000BNU_1__m1	3.21
Mac	FOS	COL3A1	FALSE	1	dbcorrdb__CEBPB__ENCSR000EFM_1__m2	3.09
Mac	FOS	FAM46A	FALSE	1	dbcorrdb__CEBPB__ENCSR000EFM_1__m2	3.09
Mac	FOS	VAPA	FALSE	1	dbcorrdb__CEBPB__ENCSR000EFM_1__m2	3.09
Mac	FOS	JUNB	TRUE	193	stark__TGANTCA	4.99
Mac	FOS	LMNA	TRUE	140	stark__TGANTCA	4.99
Mac	FOS	CD14	FALSE	4	cisbp__M0341	5.13
Mac	FOS	HSP90AA1	FALSE	6	transfac_pro__M08936	5.02
Mac	FOS	ANXA1	TRUE	142	stark__TGANTCA	4.99
Mac	FOS	TEX14	FALSE	46	stark__TGACGTCAT	5.47
Mac	FOS	FOSB	TRUE	289	stark__TGANTCA	4.99
Mac	FOS	H3F3B	TRUE	175	stark__TGANTCA	4.99
Mac	FOS	HSPB1	TRUE	30	stark__TGANTCA	4.99
Mac	FOS	DUSP1	TRUE	318	stark__TGANTCA	4.99
Per	FOS	C10orf11	TRUE	27	transfac_pro__M00924	4.7
Per	FOS	DUSP1	TRUE	48	transfac_pro__M00924	4.7
Per	FOS	SOCS3	FALSE	7	dbcorrdb__EP300__ENCSR000ECV_1__m1	6.07
Per	FOS	KCNMA1	FALSE	6	dbcorrdb__STAT3__ENCSR000DOU_1__m2	4.87
Per	FOS	AEBP1	TRUE	9	transfac_pro__M00924	4.7
Per	FOS	FOS	FALSE	15	transfac_pro__M07246	4.24
Per	FOS	FOSB	TRUE	52	transfac_pro__M00924	4.7
Per	FOS	ANXA1	TRUE	39	dbcorrdb__FOS__ENCSR000DOO_1__m1	4.04
Per	FOS	EMCN	TRUE	9	transfac_pro__M00924	4.7
Per	FOS	FGF7	TRUE	32	transfac_pro__M00924	4.7
Per	FOS	RND3	TRUE	8	transfac_pro__M00924	4.7
Per	FOS	NAMPT	TRUE	4	transfac_pro__M00924	4.7
Per	FOS	PCBP3	TRUE	1	transfac_pro__M00924	4.7
Per	FOS	PRG4	TRUE	18	transfac_pro__M00924	4.7
Per	FOS	HIVEP3	TRUE	12	dbcorrdb__FOS__ENCSR000DOO_1__m1	4.04
Per	FOS	TTN	TRUE	5	transfac_pro__M00924	4.7
Per	FOS	SAT1	FALSE	5	dbcorrdb__BCL3__ENCSR000BQH_1__m2	4.54
Per	FOS	FN1	FALSE	16	transfac_pro__M07246	4.24
Per	FOS	CDK17	FALSE	1	transfac_pro__M01586	3.39
Per	FOS	GOLGA8A	FALSE	3	transfac_pro__M08929	3.87
Per	FOS	EGR1	FALSE	13	cisbp__M0275	3.84
Per	FOS	EAF1	TRUE	11	dbcorrdb__FOS__ENCSR000DOO_1__m1	4.04
Per	FOS	NEAT1	FALSE	1	transfac_pro__M01586	3.39
Per	FOS	FTL	FALSE	1	dbcorrdb__CEBPB__ENCSR000EFM_1__m2	3.13
Per	FOS	CD9	FALSE	1	transfac_pro__M01586	3.39
SL_MSC	FOS	SLC1A3	FALSE	3	dbcorrdb__EP300__ENCSR000DZD_1__m3	3.57
SL_MSC	FOS	SORCS2	FALSE	2	dbcorrdb__EP300__ENCSR000DZD_1__m3	3.57
SL_MSC	FOS	THBS2	FALSE	1	dbcorrdb__EP300__ENCSR000DZD_1__m3	3.57
SL_MSC	FOS	FAM198B	FALSE	1	dbcorrdb__EP300__ENCSR000DZD_1__m3	3.57
SL_MSC	FOS	FLRT2	FALSE	2	dbcorrdb__EP300__ENCSR000DZD_1__m3	3.57
SL_MSC	FOS	GFRA1	FALSE	3	dbcorrdb__EP300__ENCSR000DZD_1__m3	3.57
SL_MSC	FOS	GOLGA8A	FALSE	2	dbcorrdb__EP300__ENCSR000DZD_1__m3	3.57
SL_MSC	FOS	GXYLT2	FALSE	1	dbcorrdb__EP300__ENCSR000DZD_1__m3	3.57
SL_MSC	FOS	IER3	FALSE	3	dbcorrdb__EP300__ENCSR000DZD_1__m3	3.57
SL_MSC	FOS	IGFBP4	FALSE	2	dbcorrdb__EP300__ENCSR000DZD_1__m3	3.57
SL_MSC	FOS	ITIH5	FALSE	1	dbcorrdb__EP300__ENCSR000DZD_1__m3	3.57
SL_MSC	FOS	KCNJ6	FALSE	2	dbcorrdb__EP300__ENCSR000DZD_1__m3	3.57
SL_MSC	FOS	LDB2	FALSE	2	dbcorrdb__EP300__ENCSR000DZD_1__m3	3.57
SL_MSC	FOS	2023-03-03	FALSE	2	dbcorrdb__EP300__ENCSR000DZD_1__m3	3.57
SL_MSC	FOS	NAA11	FALSE	1	dbcorrdb__EP300__ENCSR000DZD_1__m3	3.57
SL_MSC	FOS	NRIP1	FALSE	2	dbcorrdb__EP300__ENCSR000DZD_1__m3	3.57
SL_MSC	FOS	OLFML2B	FALSE	2	dbcorrdb__EP300__ENCSR000DZD_1__m3	3.57
SL_MSC	FOS	P4HA3	FALSE	1	dbcorrdb__EP300__ENCSR000DZD_1__m3	3.57
SL_MSC	FOS	PLCL2	FALSE	1	dbcorrdb__EP300__ENCSR000DZD_1__m3	3.57
SL_MSC	FOS	PRSS23	FALSE	2	dbcorrdb__EP300__ENCSR000DZD_1__m3	3.57
SL_MSC	FOS	RAB31	FALSE	2	dbcorrdb__EP300__ENCSR000DZD_1__m3	3.57
SL_MSC	FOS	SEMA3A	FALSE	2	dbcorrdb__EP300__ENCSR000DZD_1__m3	3.57
SL_MSC	FOS	SEMA5A	FALSE	1	dbcorrdb__EP300__ENCSR000DZD_1__m3	3.57
SL_MSC	FOS	SERPINE2	FALSE	2	dbcorrdb__EP300__ENCSR000DZD_1__m3	3.57
SL_MSC	FOS	SFMBT2	FALSE	2	dbcorrdb__EP300__ENCSR000DZD_1__m3	3.57
SL_MSC	FOS	SGK1	FALSE	3	dbcorrdb__EP300__ENCSR000DZD_1__m3	3.57
SL_MSC	FOS	SH3PXD2A	FALSE	2	dbcorrdb__EP300__ENCSR000DZD_1__m3	3.57
SL_MSC	FOS	CEBPB	FALSE	44	dbcorrdb__RCOR1__ENCSR000ECM_1__m1	6.24
SL_MSC	FOS	BMPR1B	FALSE	10	transfac_pro__M07312	5.03
SL_MSC	FOS	CCNL1	FALSE	80	transfac_pro__M07312	5.03
SL_MSC	FOS	CTGF	FALSE	41	transfac_pro__M07312	5.03
SL_MSC	FOS	KCNIP4	FALSE	19	transfac_pro__M07312	5.03
SL_MSC	FOS	LSP1	FALSE	30	transfac_pro__M07312	5.03
SL_MSC	FOS	NAMPT	FALSE	25	transfac_pro__M07312	5.03
SL_MSC	FOS	PLA2G2A	FALSE	64	transfac_pro__M07312	5.03
SL_MSC	FOS	PLEKHG2	FALSE	27	transfac_pro__M07312	5.03
SL_MSC	FOS	RGS16	FALSE	10	transfac_pro__M07312	5.03
SL_MSC	FOS	ROBO3	FALSE	5	transfac_pro__M07312	5.03
SL_MSC	FOS	SFRP2	FALSE	28	transfac_pro__M07312	5.03
SL_MSC	FOS	TEX14	FALSE	35	transfac_pro__M07312	5.03
SL_MSC	FOS	TUBB2A	FALSE	32	transfac_pro__M07312	5.03
SL_MSC	FOS	CROCC	FALSE	19	taipale_cyt_meth__XBP1_NRTGAYGTCAYN_FL_meth	4.69
SL_MSC	FOS	PABPC4	FALSE	3	taipale_cyt_meth__XBP1_NRTGAYGTCAYN_FL_meth	4.69
SL_MSC	FOS	ROR2	FALSE	5	taipale_cyt_meth__XBP1_NRTGAYGTCAYN_FL_meth	4.69
SL_MSC	FOS	ATF3	TRUE	347	transfac_pro__M03866	4.65
SL_MSC	FOS	FOSB	TRUE	279	transfac_pro__M03866	4.65
SL_MSC	FOS	H3F3B	TRUE	166	transfac_pro__M03866	4.65
SL_MSC	FOS	JUNB	TRUE	186	transfac_pro__M03866	4.65
SL_MSC	FOS	NFATC2	TRUE	303	transfac_pro__M03866	4.65
SL_MSC	FOS	NFKBIZ	TRUE	116	transfac_pro__M03866	4.65
SL_MSC	FOS	ZFP36	TRUE	113	transfac_pro__M03866	4.65
SL_MSC	FOS	NFIL3	TRUE	163	transfac_public__M00174	4.62
SL_MSC	FOS	SLC2A3	FALSE	4	cisbp__M0287	4.59
SL_MSC	FOS	HIF1A	FALSE	4	transfac_pro__M00916	4.48
SL_MSC	FOS	TSC22D3	FALSE	18	transfac_pro__M00916	4.48
SL_MSC	FOS	DUSP1	TRUE	312	hocomoco__FOS_MOUSE.H11MO.0.A	4.45
SL_MSC	FOS	KLF6	TRUE	281	hocomoco__FOS_MOUSE.H11MO.0.A	4.45
SL_MSC	FOS	MGP	FALSE	9	dbcorrdb__BCL3__ENCSR000BQH_1__m2	4.42
SL_MSC	FOS	FTL	FALSE	3	jaspar__MA0018.2	4.08
SL_MSC	FOS	SOCS3	TRUE	43	dbcorrdb__FOS__ENCSR000EVU_1__m1	4.08
SL_MSC	FOS	GADD45B	TRUE	19	transfac_pro__M08946	4.02
SL_MSC	FOS	GEM	TRUE	167	transfac_pro__M08946	4.02
SL_MSC	FOS	GPRC5A	TRUE	41	transfac_pro__M08946	4.02
SL_MSC	FOS	PABPC1	TRUE	26	transfac_pro__M08946	4.02
SL_MSC	FOS	RAB11A	TRUE	21	transfac_pro__M08946	4.02
SL_MSC	FOS	RND3	TRUE	46	transfac_pro__M08946	4.02
SL_MSC	FOS	SLC1A7	TRUE	19	transfac_pro__M08946	4.02
SL_MSC	FOS	C11orf96	FALSE	19	cisbp__M5952	3.87
SL_MSC	FOS	EGR1	TRUE	89	taipale_cyt_meth__FOS_NRTGAYGTCAYN_eDBD_meth	3.85
SL_MSC	FOS	FOS	TRUE	142	taipale_cyt_meth__FOS_NRTGAYGTCAYN_eDBD_meth	3.85
SL_MSC	FOS	JUN	TRUE	199	taipale_cyt_meth__FOS_NRTGAYGTCAYN_eDBD_meth	3.85
SL_MSC	FOS	TUBA1A	TRUE	80	taipale_cyt_meth__FOS_NRTGAYGTCAYN_eDBD_meth	3.85
SL_MSC	FOS	ADAMTS1	TRUE	18	dbcorrdb__FOS__ENCSR000DOP_1__m1	3.84
SL_MSC	FOS	FTH1	TRUE	34	dbcorrdb__FOS__ENCSR000DOP_1__m1	3.84
SL_MSC	FOS	BTG1	TRUE	102	transfac_pro__M07686	3.82
SL_MSC	FOS	HAS1	TRUE	126	transfac_pro__M07686	3.82
SL_MSC	FOS	ZFP36L1	TRUE	111	transfac_pro__M07686	3.82
SL_MSC	FOS	CACNB4	FALSE	2	dbcorrdb__EP300__ENCSR000DZD_1__m3	3.57
SL_MSC	FOS	CMYA5	FALSE	1	dbcorrdb__EP300__ENCSR000DZD_1__m3	3.57
SL_MSC	FOS	COL1A1	FALSE	2	dbcorrdb__EP300__ENCSR000DZD_1__m3	3.57
SL_MSC	FOS	ELOVL5	FALSE	2	dbcorrdb__EP300__ENCSR000DZD_1__m3	3.57
SL_MSC	FOS	EML4	FALSE	2	dbcorrdb__EP300__ENCSR000DZD_1__m3	3.57
SL_MSC	FOS	EMP2	FALSE	2	dbcorrdb__EP300__ENCSR000DZD_1__m3	3.57
SL_MSC	FOS	EYA4	FALSE	3	dbcorrdb__EP300__ENCSR000DZD_1__m3	3.57
SL_MSC	FOS	FGF7	TRUE	4	dbcorrdb__FOS__ENCSR000DOT_1__m1	3.23
SL_MSC	FOS	MYO1E	TRUE	3	dbcorrdb__FOS__ENCSR000DOT_1__m1	3.23
SL_MSC	FOS	NDRG1	TRUE	4	dbcorrdb__FOS__ENCSR000DOT_1__m1	3.23
SL_MSC	FOS	PAPPA	TRUE	4	dbcorrdb__FOS__ENCSR000DOT_1__m1	3.23
SL_MSC	FOS	PIM1	TRUE	4	dbcorrdb__FOS__ENCSR000DOT_1__m1	3.23
SL_MSC	FOS	PRICKLE1	TRUE	4	dbcorrdb__FOS__ENCSR000DOT_1__m1	3.23
SL_MSC	FOS	S100A10	TRUE	4	dbcorrdb__FOS__ENCSR000DOT_1__m1	3.23
SL_MSC	FOS	STON2	TRUE	3	dbcorrdb__FOS__ENCSR000DOT_1__m1	3.23
SL_MSC	FOS	TMEM2	TRUE	4	dbcorrdb__FOS__ENCSR000DOT_1__m1	3.23
SL_MSC	FOS	CRISPLD2	FALSE	2	homer__ATGACGTCATCC_c-Jun-CRE	3.22
SL_MSC	FOS	ITGA10	FALSE	1	homer__ATGACGTCATCC_c-Jun-CRE	3.22
SL_MSC	FOS	ABCA1	FALSE	1	dbcorrdb__JUND__ENCSR000EDH_1__m1	3.15
SL_MSC	FOS	ANGPTL4	FALSE	1	dbcorrdb__JUND__ENCSR000EDH_1__m1	3.15
SL_MSC	FOS	B4GALT1	FALSE	1	dbcorrdb__JUND__ENCSR000EDH_1__m1	3.15
SL_MSC	FOS	BOC	FALSE	1	dbcorrdb__JUND__ENCSR000EDH_1__m1	3.15
SL_MSC	FOS	CHRM3	FALSE	1	dbcorrdb__JUND__ENCSR000EDH_1__m1	3.15
SL_MSC	FOS	CHST11	FALSE	1	dbcorrdb__JUND__ENCSR000EDH_1__m1	3.15
SL_MSC	FOS	CLIC4	FALSE	1	dbcorrdb__JUND__ENCSR000EDH_1__m1	3.15
SL_MSC	FOS	COL11A1	FALSE	1	dbcorrdb__JUND__ENCSR000EDH_1__m1	3.15
SL_MSC	FOS	ELL	FALSE	1	dbcorrdb__JUND__ENCSR000EDH_1__m1	3.15
SL_MSC	FOS	FRMD4B	FALSE	1	dbcorrdb__JUND__ENCSR000EDH_1__m1	3.15
SL_MSC	FOS	GFPT2	FALSE	1	dbcorrdb__JUND__ENCSR000EDH_1__m1	3.15
SL_MSC	FOS	KCND2	FALSE	1	dbcorrdb__JUND__ENCSR000EDH_1__m1	3.15
SL_MSC	FOS	MAPKAPK2	FALSE	1	dbcorrdb__JUND__ENCSR000EDH_1__m1	3.15
SL_MSC	FOS	MRC2	FALSE	1	dbcorrdb__JUND__ENCSR000EDH_1__m1	3.15
SL_MSC	FOS	OSMR	FALSE	1	dbcorrdb__JUND__ENCSR000EDH_1__m1	3.15
SL_MSC	FOS	THSD4	FALSE	1	dbcorrdb__JUND__ENCSR000EDH_1__m1	3.15
SL_MSC	FOS	TNC	FALSE	2	dbcorrdb__EP300__ENCSR000DZD_1__m3	3.57
SL_MSC	FOS	TOX	FALSE	1	dbcorrdb__EP300__ENCSR000DZD_1__m3	3.57
SL_MSC	FOS	UBASH3B	FALSE	3	dbcorrdb__EP300__ENCSR000DZD_1__m3	3.57
SL_MSC	FOS	UGCG	FALSE	1	dbcorrdb__EP300__ENCSR000DZD_1__m3	3.57
SL_MSC	FOS	VIPR2	FALSE	1	dbcorrdb__EP300__ENCSR000DZD_1__m3	3.57
SL_MSC	FOS	TTN	TRUE	61	taipale_cyt_meth__FOS_NRTGAYGTCAYN_eDBD_meth	3.54
SL_MSC	FOS	KLF4	TRUE	36	factorbook__AP1	3.39
SL_MSC	FOS	SAT1	TRUE	88	factorbook__AP1	3.39
SL_MSC	FOS	IER2	TRUE	71	taipale_cyt_meth__FOS_NRTGACGTCAYN_eDBD	3.32
SL_MSC	FOS	MCL1	TRUE	66	taipale_cyt_meth__FOS_NRTGACGTCAYN_eDBD	3.32
SL_MSC	FOS	ADAMTSL1	TRUE	3	dbcorrdb__FOS__ENCSR000DOT_1__m1	3.23
SL_MSC	FOS	EDIL3	TRUE	4	dbcorrdb__FOS__ENCSR000DOT_1__m1	3.23
SL_MSC	FOS	EPB41L2	TRUE	3	dbcorrdb__FOS__ENCSR000DOT_1__m1	3.23
SL_MSC	FOS	VCL	FALSE	1	dbcorrdb__JUND__ENCSR000EDH_1__m1	3.15
SL_MSC	FOS	TLE4	FALSE	1	dbcorrdb__JUND__ENCSR000EDH_1__m1	3.15
SL_MSC	FOS	TOP1	FALSE	1	dbcorrdb__JUND__ENCSR000EDH_1__m1	3.15
SL_MSC	FOS	VCAM1	FALSE	1	dbcorrdb__JUND__ENCSR000EDH_1__m1	3.15
SL_MSC	FOS	WBSCR17	FALSE	1	dbcorrdb__JUND__ENCSR000EDH_1__m1	3.15
EC	FOSB	ATF3	TRUE	110	transfac_pro__M07685	4.14
EC	FOSB	FTH1	FALSE	46	dbcorrdb__NFE2__ENCSR000FAF_1__m1	7.3
EC	FOSB	FTL	FALSE	29	dbcorrdb__NFE2__ENCSR000FAF_1__m1	7.3
EC	FOSB	MAPKAPK2	FALSE	1	cisbp__M6156	6.56
EC	FOSB	TMSB4X	FALSE	29	homer__HTGCTGAGTCAT_Nrf2	5.48
EC	FOSB	PDE3A	FALSE	4	taipale_cyt_meth__FOSL1_NATGASTCAYN_FL_meth	4.8
EC	FOSB	FABP4	FALSE	24	cisbp__M6156	6.56
EC	FOSB	ANXA1	TRUE	74	transfac_pro__M07685	4.14
EC	FOSB	FOSB	TRUE	78	transfac_pro__M07685	4.14
EC	FOSB	NFATC2	TRUE	65	transfac_pro__M07685	4.14
EC	FOSB	KCNT2	FALSE	5	yetfasco__YBL103C_1445	4.37
EC	FOSB	BCL6	FALSE	3	cisbp__M4747	3.94
EC	FOSB	INPP5A	FALSE	1	cisbp__M4747	3.94
EC	FOSB	RGL1	FALSE	1	cisbp__M4747	3.94
EC	FOSB	TM4SF1	TRUE	20	hocomoco__FOSB_HUMAN.H11MO.0.A	3.61
EC	FOSB	TLE4	FALSE	2	cisbp__M2979	3.53
EC	FOSB	C12orf57	FALSE	1	dbcorrdb__NFE2__ENCSR000FAF_1__m1	3.4
EC	FOSB	FCGRT	FALSE	1	cisbp__M4623	3.32
EC	FOSB	LITAF	FALSE	1	cisbp__M4623	3.32
EC	FOSB	NAV2	TRUE	5	transfac_pro__M00924	3.09
EC	FOSB	RND3	TRUE	4	transfac_pro__M00924	3.09
EC	FOSB	SQSTM1	TRUE	58	transfac_pro__M00924	3.09
EC	FOSB	CCNL1	FALSE	1	dbcorrdb__ARID3A__ENCSR000EFY_1__m3	4.04
Mac	FOSB	RRBP1	FALSE	3	cisbp__M4619	3.43
Mac	FOSB	PPP1R15A	FALSE	46	transfac_pro__M00917	6.07
Mac	FOSB	TPT1	FALSE	48	transfac_pro__M00917	6.07
Mac	FOSB	JUN	TRUE	87	transfac_pro__M08928	3.16
Mac	FOSB	TIPARP	TRUE	18	transfac_pro__M08928	3.16
Mac	FOSB	PLEKHG2	FALSE	33	transfac_pro__M00917	6.07
Mac	FOSB	CCNL1	FALSE	27	cisbp__M0269	4.47
Mac	FOSB	HLA-DRA	FALSE	9	transfac_pro__M00916	4.47
Mac	FOSB	NAMPT	FALSE	53	cisbp__M4571	5.23
Mac	FOSB	ANXA1	TRUE	144	stark__TGANTCA	4.97
Mac	FOSB	DUSP1	TRUE	165	stark__TGANTCA	4.97
Mac	FOSB	FOSB	TRUE	145	stark__TGANTCA	4.97
Mac	FOSB	JUNB	TRUE	153	stark__TGANTCA	4.97
Mac	FOSB	LMNA	TRUE	138	stark__TGANTCA	4.97
Mac	FOSB	RGS2	TRUE	50	stark__TGANTCA	4.97
Mac	FOSB	SRSF7	TRUE	19	stark__TGANTCA	4.97
Mac	FOSB	VAPA	TRUE	39	stark__TGANTCA	4.97
Mac	FOSB	MFSD1	FALSE	12	transfac_pro__M08944	4.67
Mac	FOSB	CCL18	FALSE	27	cisbp__M0269	4.47
Mac	FOSB	KLF4	TRUE	36	transfac_pro__M08936	4.36
Mac	FOSB	ARL4C	FALSE	2	cisbp__M4608	3.36
Mac	FOSB	FAM46A	FALSE	3	cisbp__M4608	3.36
Mac	FOSB	SH3RF3	FALSE	1	cisbp__M4608	3.36
Mac	FOSB	COBLL1	FALSE	1	jaspar__MA0477.1	3.18
Mac	FOSB	FCHSD2	FALSE	1	jaspar__MA0477.1	3.18
Mac	FOSB	LEPREL1	FALSE	1	jaspar__MA0477.1	3.18
Mac	FOSB	MPDU1	FALSE	1	jaspar__MA0477.1	3.18
Mac	FOSB	IER2	FALSE	1	hocomoco__ATF2_HUMAN.H11MO.2.C	3.17
Mac	FOSB	DDX3X	TRUE	18	transfac_pro__M08928	3.16
Mac	FOSB	HIVEP2	FALSE	1	dbcorrdb__MEF2A__ENCSR000BNV_1__m2	3.16
Mac	FOSB	ESYT2	FALSE	50	transfac_pro__M00917	6.07
Mac	FOSB	FOS	FALSE	65	transfac_pro__M00917	6.07
Mac	FOSB	CSGALNACT1	FALSE	5	cisbp__M4625	4.23
Mac	FOSB	DPP6	FALSE	4	cisbp__M4625	4.23
Mac	FOSB	HSP90AB1	FALSE	5	cisbp__M4625	4.23
Mac	FOSB	IL2RA	FALSE	2	cisbp__M4625	4.23
Mac	FOSB	MAP3K8	FALSE	5	cisbp__M4625	4.23
Mac	FOSB	MIDN	FALSE	6	cisbp__M4625	4.23
Mac	FOSB	OLFML2B	FALSE	7	cisbp__M4625	4.23
Mac	FOSB	PRG4	FALSE	7	cisbp__M4625	4.23
Mac	FOSB	RNF24	FALSE	5	cisbp__M4625	4.23
Mac	FOSB	SGMS2	FALSE	11	cisbp__M4625	4.23
Mac	FOSB	SNED1	FALSE	15	cisbp__M4625	4.23
Mac	FOSB	SORBS2	FALSE	4	cisbp__M4625	4.23
Mac	FOSB	ZFAND5	FALSE	6	cisbp__M4625	4.23
Mac	FOSB	COL3A1	FALSE	10	dbcorrdb__BCL3__ENCSR000BQH_1__m2	4.2
Mac	FOSB	IER3	FALSE	2	dbcorrdb__RCOR1__ENCSR000EFG_1__m1	4.04
Mac	FOSB	HSP90AA1	FALSE	5	cisbp__M0344	4.01
Mac	FOSB	TEX14	FALSE	13	cisbp__M0269	4.47
Mac	FOSB	KLF2	FALSE	7	taipale_cyt_meth__NFE2_NATGASTCATN_eDBD_meth_repr	4.43
Mac	FOSB	ANKRD28	TRUE	34	transfac_pro__M08936	4.36
Mac	FOSB	BCL6	TRUE	73	transfac_pro__M08936	4.36
Mac	FOSB	CD83	TRUE	38	transfac_pro__M08936	4.36
Mac	FOSB	CHD2	TRUE	54	transfac_pro__M08936	4.36
Mac	FOSB	CITED2	TRUE	20	transfac_pro__M08936	4.36
Mac	FOSB	DUSP6	TRUE	32	transfac_pro__M08936	4.36
Mac	FOSB	GADD45B	TRUE	23	transfac_pro__M08936	4.36
Mac	FOSB	GNAS	TRUE	42	transfac_pro__M08936	4.36
Mac	FOSB	H3F3B	TRUE	73	transfac_pro__M08936	4.36
Mac	FOSB	LAPTM5	FALSE	2	cisbp__M4619	3.43
Mac	FOSB	KLF6	TRUE	147	transfac_pro__M08936	4.36
Mac	FOSB	PABPC1	TRUE	25	transfac_pro__M08936	4.36
Mac	FOSB	PELI1	TRUE	35	transfac_pro__M08936	4.36
Mac	FOSB	PLSCR1	TRUE	7	transfac_pro__M08936	4.36
Mac	FOSB	PTGER4	TRUE	12	transfac_pro__M08936	4.36
Mac	FOSB	SAT1	TRUE	60	transfac_pro__M08936	4.36
Mac	FOSB	SIPA1L1	TRUE	24	transfac_pro__M08936	4.36
Mac	FOSB	TRIB1	TRUE	74	transfac_pro__M08936	4.36
Mac	FOSB	UBE2D1	TRUE	14	transfac_pro__M08936	4.36
Mac	FOSB	BHLHE40	FALSE	13	cisbp__M4625	4.23
Mac	FOSB	CD36	FALSE	10	cisbp__M4625	4.23
Mac	FOSB	CDH13	FALSE	6	cisbp__M4625	4.23
Mac	FOSB	UBC	TRUE	17	transfac_pro__M07685	3.62
Mac	FOSB	ABCA1	FALSE	3	cisbp__M4619	3.43
Mac	FOSB	F13A1	TRUE	10	transfac_pro__M07685	3.62
Mac	FOSB	FAM110B	TRUE	10	transfac_pro__M07685	3.62
Mac	FOSB	C10orf118	FALSE	1	transfac_pro__M08946	3.72
Mac	FOSB	ATP1B1	TRUE	15	transfac_pro__M07685	3.62
Mac	FOSB	MYO1E	TRUE	14	transfac_pro__M07685	3.62
Mac	FOSB	RELT	TRUE	4	transfac_pro__M07685	3.62
Mac	FOSB	FGF13	TRUE	17	transfac_pro__M07685	3.62
Mac	FOSB	MAP2K3	TRUE	15	transfac_pro__M07685	3.62
Mac	FOSB	SOX5	TRUE	8	transfac_pro__M07685	3.62
Per	FOSB	CSF1R	TRUE	36	hocomoco__FOSB_MOUSE.H11MO.0.A	4.53
Per	FOSB	ANXA1	TRUE	92	hocomoco__FOSB_MOUSE.H11MO.0.A	4.53
Per	FOSB	HDAC4	TRUE	6	transfac_pro__M00924	4.03
Per	FOSB	DUSP1	TRUE	76	hocomoco__FOSB_MOUSE.H11MO.0.A	4.53
Per	FOSB	C10orf11	TRUE	8	transfac_pro__M00924	4.03
Per	FOSB	EMCN	TRUE	3	transfac_pro__M00924	4.03
Per	FOSB	FGF7	TRUE	8	transfac_pro__M00924	4.03
Per	FOSB	SBNO2	FALSE	2	cisbp__M0333	3.48
Per	FOSB	NAMPT	TRUE	3	transfac_pro__M00924	4.03
Per	FOSB	FOSB	TRUE	56	hocomoco__FOSB_MOUSE.H11MO.0.A	4.53
Per	FOSB	GLIS3	TRUE	82	hocomoco__FOSB_MOUSE.H11MO.0.A	4.53
Per	FOSB	AEBP1	TRUE	14	hocomoco__FOSB_HUMAN.H11MO.0.A	4.35
Per	FOSB	EAF1	TRUE	21	hocomoco__FOSB_HUMAN.H11MO.0.A	4.35
Per	FOSB	PRG4	TRUE	36	hocomoco__FOSB_HUMAN.H11MO.0.A	4.35
Per	FOSB	RHOBTB3	TRUE	12	hocomoco__FOSB_HUMAN.H11MO.0.A	4.35
Per	FOSB	STT3B	FALSE	4	cisbp__M4571	4.1
Per	FOSB	ADAM12	TRUE	3	transfac_pro__M00924	4.03
Per	FOSB	SOCS3	FALSE	11	dbcorrdb__ARID3A__ENCSR000EFY_1__m3	6.12
Per	FOSB	GPRIN3	FALSE	7	transfac_pro__M08914	4.64
Per	FOSB	AHNAK	TRUE	93	hocomoco__FOSB_MOUSE.H11MO.0.A	4.53
Per	FOSB	HLA-A	FALSE	1	cisbp__M0333	3.48
Per	FOSB	RND3	TRUE	20	transfac_pro__M00924	4.03
Per	FOSB	SAT1	FALSE	1	swissregulon__sacCer__GCN4	3.19
Per	FOSB	PCBP3	TRUE	1	transfac_pro__M00924	4.03
Per	FOSB	RFTN1	TRUE	1	transfac_pro__M00924	4.03
Per	FOSB	KCNMA1	TRUE	13	stark__TGANTCA	3.55
Per	FOSB	ZCCHC24	TRUE	2	transfac_pro__M00924	4.03
Per	FOSB	FOS	FALSE	3	transfac_pro__M08929	3.82
Per	FOSB	PABPC1	FALSE	5	transfac_pro__M08940	3.58
Per	FOSB	RGS16	FALSE	1	dbcorrdb__JUN__ENCSR000EZX_1__m2	3.09
Per	FOSB	PFKFB3	TRUE	4	stark__TGANTCA	3.55
Per	FOSB	CROCC	FALSE	1	cisbp__M0333	3.48
Per	FOSB	EGR1	FALSE	4	cisbp__M0333	3.48
Per	FOSB	GFPT2	FALSE	1	jaspar__MA0099.2	3
Per	FOSB	QKI	FALSE	1	dbcorrdb__JUN__ENCSR000EZX_1__m2	3.09
SL_MSC	FOSB	SFXN5	FALSE	14	dbcorrdb__ARID3A__ENCSR000EFY_1__m3	4.08
SL_MSC	FOSB	TEX14	FALSE	14	hocomoco__ATF2_HUMAN.H11MO.2.C	4.02
SL_MSC	FOSB	COL1A1	FALSE	9	transfac_pro__M08946	3.98
SL_MSC	FOSB	ELK3	FALSE	6	transfac_pro__M08946	3.98
SL_MSC	FOSB	EPB41L2	FALSE	11	transfac_pro__M08946	3.98
SL_MSC	FOSB	EPHB2	FALSE	9	transfac_pro__M08946	3.98
SL_MSC	FOSB	GADD45B	FALSE	6	transfac_pro__M08946	3.98
SL_MSC	FOSB	H3F3B	FALSE	13	transfac_pro__M08946	3.98
SL_MSC	FOSB	IGFBP4	FALSE	11	transfac_pro__M08946	3.98
SL_MSC	FOSB	SGK1	FALSE	3	dbcorrdb__ARID3A__ENCSR000EFY_1__m3	4.08
SL_MSC	FOSB	SLC1A3	FALSE	6	dbcorrdb__ARID3A__ENCSR000EFY_1__m3	4.08
SL_MSC	FOSB	TMEM108	FALSE	6	dbcorrdb__ARID3A__ENCSR000EFY_1__m3	4.08
SL_MSC	FOSB	TMEM2	FALSE	15	dbcorrdb__ARID3A__ENCSR000EFY_1__m3	4.08
SL_MSC	FOSB	UBASH3B	FALSE	9	dbcorrdb__ARID3A__ENCSR000EFY_1__m3	4.08
SL_MSC	FOSB	SH3RF3	FALSE	3	transfac_pro__M08946	3.98
SL_MSC	FOSB	TNC	FALSE	9	transfac_pro__M08946	3.98
SL_MSC	FOSB	ADAMTSL1	TRUE	38	hocomoco__FOSB_HUMAN.H11MO.0.A	3.91
SL_MSC	FOSB	CSMD2	FALSE	1	transfac_pro__M07400	3.82
SL_MSC	FOSB	KCND2	FALSE	3	transfac_pro__M07400	3.82
SL_MSC	FOSB	STON2	FALSE	11	transfac_pro__M07400	3.82
SL_MSC	FOSB	EPAS1	FALSE	3	transfac_pro__M08925	3.63
SL_MSC	FOSB	FGF14	FALSE	5	transfac_pro__M08925	3.63
SL_MSC	FOSB	LSP1	FALSE	6	transfac_pro__M08946	3.98
SL_MSC	FOSB	MYO1D	FALSE	5	transfac_pro__M08946	3.98
SL_MSC	FOSB	MYO1E	FALSE	14	transfac_pro__M08946	3.98
SL_MSC	FOSB	RUNX1	FALSE	6	transfac_pro__M08946	3.98
SL_MSC	FOSB	SH3PXD2A	FALSE	3	transfac_pro__M08946	3.98
SL_MSC	FOSB	ATF3	TRUE	232	transfac_pro__M08936	4.89
SL_MSC	FOSB	DUSP1	TRUE	224	transfac_pro__M08936	4.89
SL_MSC	FOSB	FOSB	TRUE	195	transfac_pro__M08936	4.89
SL_MSC	FOSB	GEM	TRUE	224	transfac_pro__M08936	4.89
SL_MSC	FOSB	GPRC5A	TRUE	70	transfac_pro__M08936	4.89
SL_MSC	FOSB	JUNB	TRUE	116	transfac_pro__M08936	4.89
SL_MSC	FOSB	KLF6	TRUE	193	transfac_pro__M08936	4.89
SL_MSC	FOSB	NFATC2	TRUE	212	transfac_pro__M08936	4.89
SL_MSC	FOSB	NFIL3	TRUE	114	transfac_pro__M08936	4.89
SL_MSC	FOSB	SEMA3A	TRUE	45	transfac_pro__M08936	4.89
SL_MSC	FOSB	ZFP36	TRUE	62	transfac_pro__M08936	4.89
SL_MSC	FOSB	SOCS3	FALSE	19	cisbp__M0341	4.82
SL_MSC	FOSB	CCNL1	FALSE	47	transfac_pro__M00917	4.64
SL_MSC	FOSB	NRIP1	FALSE	7	cisbp__M0361	4.61
SL_MSC	FOSB	ADAM12	TRUE	12	transfac_pro__M08928	4.55
SL_MSC	FOSB	BMPER	TRUE	3	transfac_pro__M08928	4.55
SL_MSC	FOSB	BMPR1B	TRUE	37	transfac_pro__M08928	4.55
SL_MSC	FOSB	ELL	TRUE	14	transfac_pro__M08928	4.55
SL_MSC	FOSB	FGF7	TRUE	59	transfac_pro__M08928	4.55
SL_MSC	FOSB	KLF4	TRUE	21	transfac_pro__M08928	4.55
SL_MSC	FOSB	NAMPT	TRUE	9	transfac_pro__M08928	4.55
SL_MSC	FOSB	NFATC1	TRUE	76	transfac_pro__M08928	4.55
SL_MSC	FOSB	NFKBIZ	TRUE	82	transfac_pro__M08928	4.55
SL_MSC	FOSB	TOX	TRUE	22	transfac_pro__M08928	4.55
SL_MSC	FOSB	TUBB2A	TRUE	36	transfac_pro__M08928	4.55
SL_MSC	FOSB	ZFP36L1	TRUE	9	transfac_pro__M08928	4.55
SL_MSC	FOSB	SLC2A3	FALSE	3	cisbp__M0287	4.43
SL_MSC	FOSB	C3	FALSE	3	cisbp__M0341	4.37
SL_MSC	FOSB	COL11A1	FALSE	2	cisbp__M0341	4.37
SL_MSC	FOSB	VIPR2	FALSE	4	cisbp__M0287	4.37
SL_MSC	FOSB	CHRM3	FALSE	5	hocomoco__ATF3_MOUSE.H11MO.0.A	4.35
SL_MSC	FOSB	SAT1	FALSE	19	dbcorrdb__BCL3__ENCSR000BQH_1__m2	4.31
SL_MSC	FOSB	CPXM2	FALSE	9	cisbp__M0361	4.21
SL_MSC	FOSB	CTGF	FALSE	1	dbcorrdb__ARID3A__ENCSR000EFY_1__m3	4.08
SL_MSC	FOSB	CTNNAL1	FALSE	15	dbcorrdb__ARID3A__ENCSR000EFY_1__m3	4.08
SL_MSC	FOSB	DMD	FALSE	11	dbcorrdb__ARID3A__ENCSR000EFY_1__m3	4.08
SL_MSC	FOSB	EDIL3	FALSE	12	dbcorrdb__ARID3A__ENCSR000EFY_1__m3	4.08
SL_MSC	FOSB	EYA4	FALSE	5	dbcorrdb__ARID3A__ENCSR000EFY_1__m3	4.08
SL_MSC	FOSB	FTH1	FALSE	9	dbcorrdb__ARID3A__ENCSR000EFY_1__m3	4.08
SL_MSC	FOSB	GFRA1	FALSE	9	dbcorrdb__ARID3A__ENCSR000EFY_1__m3	4.08
SL_MSC	FOSB	IER3	FALSE	3	dbcorrdb__ARID3A__ENCSR000EFY_1__m3	4.08
SL_MSC	FOSB	KIAA1217	FALSE	14	dbcorrdb__ARID3A__ENCSR000EFY_1__m3	4.08
SL_MSC	FOSB	NDRG1	FALSE	11	dbcorrdb__ARID3A__ENCSR000EFY_1__m3	4.08
SL_MSC	FOSB	PAPPA	FALSE	13	dbcorrdb__ARID3A__ENCSR000EFY_1__m3	4.08
SL_MSC	FOSB	PIM1	FALSE	14	dbcorrdb__ARID3A__ENCSR000EFY_1__m3	4.08
SL_MSC	FOSB	PRICKLE1	FALSE	14	dbcorrdb__ARID3A__ENCSR000EFY_1__m3	4.08
SL_MSC	FOSB	PRICKLE2	FALSE	5	dbcorrdb__ARID3A__ENCSR000EFY_1__m3	4.08
SL_MSC	FOSB	RASAL2	FALSE	7	dbcorrdb__ARID3A__ENCSR000EFY_1__m3	4.08
SL_MSC	FOSB	RND3	FALSE	6	dbcorrdb__ARID3A__ENCSR000EFY_1__m3	4.08
SL_MSC	FOSB	PLD1	FALSE	6	transfac_pro__M04693	3.62
SL_MSC	FOSB	RAB11A	FALSE	3	transfac_pro__M04693	3.62
SL_MSC	FOSB	RHOBTB3	FALSE	2	transfac_pro__M04693	3.62
SL_MSC	FOSB	SFMBT2	FALSE	7	transfac_pro__M04693	3.62
SL_MSC	FOSB	ZSWIM6	FALSE	6	transfac_pro__M04693	3.62
SL_MSC	FOSB	CRISPLD2	FALSE	2	scertf__spivak.GCN4	3.48
SL_MSC	FOSB	KCNIP4	FALSE	4	scertf__spivak.GCN4	3.48
SL_MSC	FOSB	PABPC1	FALSE	2	scertf__spivak.GCN4	3.48
SL_MSC	FOSB	SLC7A1	FALSE	3	scertf__spivak.GCN4	3.48
SL_MSC	FOSB	THSD4	FALSE	3	scertf__spivak.GCN4	3.48
SL_MSC	FOSB	VCAM1	FALSE	2	scertf__spivak.GCN4	3.48
SL_MSC	FOSB	B4GALT1	FALSE	1	transfac_pro__M01586	3.47
SL_MSC	FOSB	ABCA1	FALSE	1	taipale_cyt_meth__JUNB_NATGASTCAYN_eDBD_meth	3.46
SL_MSC	FOSB	EMP2	FALSE	3	taipale_cyt_meth__JUNB_NATGASTCAYN_eDBD_meth	3.46
SL_MSC	FOSB	GRID1	FALSE	3	transfac_pro__M01186	3.46
SL_MSC	FOSB	IRF1	FALSE	1	taipale_cyt_meth__JUNB_NATGASTCAYN_eDBD_meth	3.46
SL_MSC	FOSB	RCC2	FALSE	1	taipale_cyt_meth__JUNB_NATGASTCAYN_eDBD_meth	3.46
SL_MSC	FOSB	SLC9A9	FALSE	1	taipale_cyt_meth__JUNB_NATGASTCAYN_eDBD_meth	3.46
SL_MSC	FOSB	TTN	FALSE	2	taipale_cyt_meth__JUNB_NATGASTCAYN_eDBD_meth	3.46
SL_MSC	FOSB	ADAMTS1	FALSE	2	dbcorrdb__FOS__ENCSR000DON_1__m1	3.45
SL_MSC	FOSB	AMPH	FALSE	2	dbcorrdb__EP300__ENCSR000DZD_1__m3	3.35
SL_MSC	FOSB	ASAP1	FALSE	1	dbcorrdb__EP300__ENCSR000DZD_1__m3	3.35
SL_MSC	FOSB	BTG1	FALSE	1	dbcorrdb__EP300__ENCSR000DZD_1__m3	3.35
SL_MSC	FOSB	CACNB4	FALSE	2	dbcorrdb__EP300__ENCSR000DZD_1__m3	3.35
SL_MSC	FOSB	CMYA5	FALSE	1	dbcorrdb__EP300__ENCSR000DZD_1__m3	3.35
SL_MSC	FOSB	ELOVL5	FALSE	1	dbcorrdb__EP300__ENCSR000DZD_1__m3	3.35
SL_MSC	FOSB	EML4	FALSE	1	dbcorrdb__EP300__ENCSR000DZD_1__m3	3.35
SL_MSC	FOSB	FOXP2	FALSE	4	transfac_pro__M08925	3.63
SL_MSC	FOSB	MYO1B	FALSE	9	transfac_pro__M08925	3.63
SL_MSC	FOSB	OAF	FALSE	6	transfac_pro__M08925	3.63
SL_MSC	FOSB	VCL	FALSE	4	transfac_pro__M08925	3.63
SL_MSC	FOSB	ZNF423	FALSE	3	transfac_pro__M08925	3.63
SL_MSC	FOSB	AEBP1	FALSE	2	transfac_pro__M04693	3.62
SL_MSC	FOSB	AGTR1	FALSE	6	transfac_pro__M04693	3.62
SL_MSC	FOSB	BNC2	FALSE	1	transfac_pro__M04693	3.62
SL_MSC	FOSB	CHST11	FALSE	1	transfac_pro__M04693	3.62
SL_MSC	FOSB	FLRT2	FALSE	4	transfac_pro__M04693	3.62
SL_MSC	FOSB	GLI2	FALSE	3	transfac_pro__M04693	3.62
SL_MSC	FOSB	OLFML2B	FALSE	10	transfac_pro__M04693	3.62
SL_MSC	FOSB	OSMR	FALSE	2	transfac_pro__M04693	3.62
SL_MSC	FOSB	ROBO3	FALSE	1	dbcorrdb__EP300__ENCSR000DZD_1__m3	3.35
SL_MSC	FOSB	SEMA5A	FALSE	2	dbcorrdb__EP300__ENCSR000DZD_1__m3	3.35
SL_MSC	FOSB	SERINC5	FALSE	1	dbcorrdb__EP300__ENCSR000DZD_1__m3	3.35
SL_MSC	FOSB	SERPINE2	FALSE	1	dbcorrdb__EP300__ENCSR000DZD_1__m3	3.35
SL_MSC	FOSB	SLC1A7	FALSE	2	dbcorrdb__EP300__ENCSR000DZD_1__m3	3.35
SL_MSC	FOSB	SLC8A1	FALSE	1	dbcorrdb__EP300__ENCSR000DZD_1__m3	3.35
SL_MSC	FOSB	SMOC2	FALSE	1	dbcorrdb__EP300__ENCSR000DZD_1__m3	3.35
SL_MSC	FOSB	SORCS2	FALSE	2	dbcorrdb__EP300__ENCSR000DZD_1__m3	3.35
SL_MSC	FOSB	THBS1	FALSE	2	dbcorrdb__EP300__ENCSR000DZD_1__m3	3.35
SL_MSC	FOSB	THBS2	FALSE	1	dbcorrdb__EP300__ENCSR000DZD_1__m3	3.35
SL_MSC	FOSB	TPM1	FALSE	1	dbcorrdb__EP300__ENCSR000DZD_1__m3	3.35
SL_MSC	FOSB	TSC22D3	FALSE	2	dbcorrdb__EP300__ENCSR000DZD_1__m3	3.35
SL_MSC	FOSB	UGCG	FALSE	1	dbcorrdb__EP300__ENCSR000DZD_1__m3	3.35
SL_MSC	FOSB	JUN	TRUE	146	transfac_pro__M07686	3.34
SL_MSC	FOSB	FOS	TRUE	113	transfac_pro__M08937	3.27
SL_MSC	FOSB	IER2	TRUE	44	transfac_pro__M08937	3.27
SL_MSC	FOSB	TUBA1A	TRUE	59	taipale_cyt_meth__FOSB_NRTGAYGTCAYN_eDBD_meth	3.16
SL_MSC	FOSB	CXCL14	FALSE	1	dbcorrdb__FOS__ENCSR000DOO_1__m1	3.15
SL_MSC	FOSB	GHR	FALSE	1	dbcorrdb__FOS__ENCSR000DOO_1__m1	3.15
SL_MSC	FOSB	GRB10	FALSE	1	dbcorrdb__FOS__ENCSR000DOO_1__m1	3.15
SL_MSC	FOSB	MAPKAPK2	FALSE	1	cisbp__M4557	3.15
SL_MSC	FOSB	SRPX	FALSE	1	dbcorrdb__FOS__ENCSR000DOO_1__m1	3.15
SL_MSC	FOSB	TNS3	FALSE	1	dbcorrdb__FOS__ENCSR000DOO_1__m1	3.15
SL_MSC	FOSB	ROR2	FALSE	1	transfac_pro__M08945	3.09
SL_MSC	FOSB	EGR1	TRUE	69	transfac_pro__M08937	3.06
SL_MSC	FOSB	MCL1	TRUE	54	transfac_pro__M08937	3.06
SL_MSC	FOSB	RGS16	FALSE	1	dbcorrdb__EP300__ENCSR000DZD_1__m3	3.35
SL_MSC	FOSB	FAM198B	FALSE	2	dbcorrdb__EP300__ENCSR000DZD_1__m3	3.35
SL_MSC	FOSB	FAM20C	FALSE	1	dbcorrdb__EP300__ENCSR000DZD_1__m3	3.35
SL_MSC	FOSB	GALNT2	FALSE	1	dbcorrdb__EP300__ENCSR000DZD_1__m3	3.35
SL_MSC	FOSB	GOLGA8A	FALSE	2	dbcorrdb__EP300__ENCSR000DZD_1__m3	3.35
SL_MSC	FOSB	GXYLT2	FALSE	1	dbcorrdb__EP300__ENCSR000DZD_1__m3	3.35
SL_MSC	FOSB	ITIH5	FALSE	1	dbcorrdb__EP300__ENCSR000DZD_1__m3	3.35
SL_MSC	FOSB	KCNJ6	FALSE	1	dbcorrdb__EP300__ENCSR000DZD_1__m3	3.35
SL_MSC	FOSB	LDB2	FALSE	1	dbcorrdb__EP300__ENCSR000DZD_1__m3	3.35
SL_MSC	FOSB	2023-03-03	FALSE	2	dbcorrdb__EP300__ENCSR000DZD_1__m3	3.35
SL_MSC	FOSB	P4HA3	FALSE	2	dbcorrdb__EP300__ENCSR000DZD_1__m3	3.35
SL_MSC	FOSB	PLCL2	FALSE	1	dbcorrdb__EP300__ENCSR000DZD_1__m3	3.35
SL_MSC	FOSB	RAB31	FALSE	2	dbcorrdb__EP300__ENCSR000DZD_1__m3	3.35
Adi	FOXO1	FOXO1	FALSE	4	hocomoco__FOXP2_MOUSE.H11MO.0.A	3.85
Adi	FOXO1	CRLS1	TRUE	3	tfdimers__MD00535	3.38
Adi	FOXO1	FKBP5	TRUE	3	tfdimers__MD00535	3.38
Adi	FOXO1	GLDN	TRUE	1	tfdimers__MD00535	3.38
Adi	FOXO1	GPHN	FALSE	2	hocomoco__FOXP2_MOUSE.H11MO.0.A	3.85
Adi	FOXO1	SGCG	FALSE	2	hocomoco__FOXP2_MOUSE.H11MO.0.A	3.85
Adi	FOXO1	BCL6	TRUE	5	taipale_tf_pairs__FOXO1_ELF1_NNGAAAACCGAANM_CAP	3.49
Adi	FOXO1	DMD	TRUE	6	taipale_tf_pairs__FOXO1_ELF1_NNGAAAACCGAANM_CAP	3.49
Adi	FOXO1	EBF1	TRUE	6	taipale_tf_pairs__FOXO1_ELF1_NNGAAAACCGAANM_CAP	3.49
Adi	FOXO1	GLUL	TRUE	3	taipale_tf_pairs__FOXO1_ELF1_NNGAAAACCGAANM_CAP	3.49
Adi	FOXO1	IGF1	TRUE	4	taipale_tf_pairs__FOXO1_ELF1_NNGAAAACCGAANM_CAP	3.49
Adi	FOXO1	ORC2	TRUE	1	taipale_tf_pairs__FOXO1_ELF1_NNGAAAACCGAANM_CAP	3.49
Adi	FOXO1	ARL6IP5	TRUE	1	tfdimers__MD00535	3.38
Adi	FOXO1	ATP1A2	TRUE	5	tfdimers__MD00535	3.38
Adi	FOXO1	SLC1A3	TRUE	3	tfdimers__MD00535	3.38
Adi	FOXO1	TPRG1	TRUE	4	tfdimers__MD00535	3.38
Adi	FOXO1	PDZD2	TRUE	1	tfdimers__MD00535	3.38
L_MSC	FOXO1	SEMA6D	TRUE	1	tfdimers__MD00024	3.26
L_MSC	FOXO1	ADAMTS5	TRUE	1	tfdimers__MD00024	3.26
L_MSC	FOXO1	FOXO1	FALSE	1	cisbp__M3280	3.04
L_MSC	FOXO1	FOXP1	FALSE	1	cisbp__M3280	3.04
L_MSC	FOXO1	ZNF385B	TRUE	1	tfdimers__MD00024	3.26
L_MSC	FOXO1	COL5A2	FALSE	1	cisbp__M3280	3.04
L_MSC	FOXO1	SDK1	FALSE	1	cisbp__M3280	3.04
L_MSC	FOXO1	EML6	TRUE	1	tfdimers__MD00024	3.26
L_MSC	FOXO1	ITGB8	FALSE	1	cisbp__M3280	3.04
L_MSC	FOXO1	PDE4D	FALSE	1	cisbp__M3280	3.04
L_MSC	FOXO1	CUX1	TRUE	1	tfdimers__MD00024	3.26
L_MSC	FOXO1	COL8A1	TRUE	1	tfdimers__MD00024	3.26
SL_MSC	FOXO1	PXDNL	FALSE	2	cisbp__M5456	3.38
SL_MSC	FOXO1	ANTXR2	FALSE	2	cisbp__M5456	3.38
SL_MSC	FOXO1	CACNA1C	FALSE	3	cisbp__M5456	3.38
SL_MSC	FOXO1	CMYA5	FALSE	2	cisbp__M5456	3.38
SL_MSC	FOXO1	COL11A1	FALSE	2	cisbp__M5456	3.38
SL_MSC	FOXO1	DOCK11	FALSE	2	cisbp__M5456	3.38
SL_MSC	FOXO1	FBN1	FALSE	2	cisbp__M5456	3.38
SL_MSC	FOXO1	FGF14	FALSE	8	cisbp__M5456	3.38
SL_MSC	FOXO1	FKBP5	FALSE	4	cisbp__M5456	3.38
SL_MSC	FOXO1	FNDC1	FALSE	3	cisbp__M5456	3.38
SL_MSC	FOXO1	FOXO1	FALSE	5	cisbp__M5456	3.38
SL_MSC	FOXO1	GPRC5A	FALSE	2	cisbp__M5456	3.38
SL_MSC	FOXO1	GPX3	FALSE	2	cisbp__M5456	3.38
SL_MSC	FOXO1	KCNMA1	FALSE	2	cisbp__M5456	3.38
SL_MSC	FOXO1	MYO1E	FALSE	5	cisbp__M5456	3.38
SL_MSC	FOXO1	NFIA	FALSE	2	cisbp__M5456	3.38
SL_MSC	FOXO1	NHSL1	FALSE	2	cisbp__M5456	3.38
SL_MSC	FOXO1	NINJ2	FALSE	2	cisbp__M5456	3.38
SL_MSC	FOXO1	NOX4	FALSE	6	cisbp__M5456	3.38
SL_MSC	FOXO1	NTN4	FALSE	3	cisbp__M5456	3.38
SL_MSC	FOXO1	PCOLCE2	FALSE	3	cisbp__M5456	3.38
SL_MSC	FOXO1	PDE4DIP	FALSE	2	cisbp__M5456	3.38
SL_MSC	FOXO1	PLSCR4	FALSE	4	cisbp__M5456	3.38
SL_MSC	FOXO1	PLXDC2	FALSE	2	cisbp__M5456	3.38
SL_MSC	FOXO1	PRELID2	FALSE	2	cisbp__M5456	3.38
SL_MSC	FOXO1	PRRX1	FALSE	6	cisbp__M5456	3.38
SL_MSC	FOXO1	PTPRD	FALSE	2	cisbp__M5456	3.38
SL_MSC	FOXO1	AFF3	TRUE	7	taipale_tf_pairs__FOXO1_ELK1_RWYAACAGGAAGYN_CAP	3.65
SL_MSC	FOXO1	ATP2B4	TRUE	4	taipale_tf_pairs__FOXO1_ELK1_RWYAACAGGAAGYN_CAP	3.65
SL_MSC	FOXO1	CACNB4	TRUE	7	taipale_tf_pairs__FOXO1_ELK1_RWYAACAGGAAGYN_CAP	3.65
SL_MSC	FOXO1	CCBE1	TRUE	10	taipale_tf_pairs__FOXO1_ELK1_RWYAACAGGAAGYN_CAP	3.65
SL_MSC	FOXO1	CCDC39	TRUE	6	taipale_tf_pairs__FOXO1_ELK1_RWYAACAGGAAGYN_CAP	3.65
SL_MSC	FOXO1	CRADD	TRUE	10	taipale_tf_pairs__FOXO1_ELK1_RWYAACAGGAAGYN_CAP	3.65
SL_MSC	FOXO1	ECE1	TRUE	8	taipale_tf_pairs__FOXO1_ELK1_RWYAACAGGAAGYN_CAP	3.65
SL_MSC	FOXO1	ITPKB	TRUE	6	taipale_tf_pairs__FOXO1_ELK1_RWYAACAGGAAGYN_CAP	3.65
SL_MSC	FOXO1	PIK3R1	TRUE	6	taipale_tf_pairs__FOXO1_ELK1_RWYAACAGGAAGYN_CAP	3.65
SL_MSC	FOXO1	RBMS3	TRUE	8	taipale_tf_pairs__FOXO1_ELK1_RWYAACAGGAAGYN_CAP	3.65
SL_MSC	FOXO1	RFTN2	TRUE	8	taipale_tf_pairs__FOXO1_ELK1_RWYAACAGGAAGYN_CAP	3.65
SL_MSC	FOXO1	UST	TRUE	6	taipale_tf_pairs__FOXO1_ELK1_RWYAACAGGAAGYN_CAP	3.65
SL_MSC	FOXO1	ADAMTS17	FALSE	3	cisbp__M5456	3.38
SL_MSC	FOXO1	ADAMTS6	FALSE	2	cisbp__M5456	3.38
SL_MSC	FOXO1	AGTR1	FALSE	3	cisbp__M5456	3.38
SL_MSC	FOXO1	ANTXR1	FALSE	2	cisbp__M5456	3.38
SL_MSC	FOXO1	UTRN	FALSE	4	cisbp__M5456	3.38
SL_MSC	FOXO1	ZBTB16	FALSE	6	cisbp__M5456	3.38
SL_MSC	FOXO1	ZNF438	FALSE	3	cisbp__M5456	3.38
SL_MSC	FOXO1	ZSWIM6	FALSE	6	cisbp__M5456	3.38
SL_MSC	FOXO1	ASPN	FALSE	1	taipale__FOXJ3_DBD_RTAAACAA	3.35
SL_MSC	FOXO1	DISC1	FALSE	1	cisbp__M0752	3.17
SL_MSC	FOXO1	TACC2	TRUE	3	taipale_tf_pairs__FOXO1_ETV4_RWMAACAGGAARNN_CAP	3.16
SL_MSC	FOXO1	ABCA1	TRUE	5	cisbp__M3275	3.12
SL_MSC	FOXO1	ABLIM1	TRUE	5	cisbp__M3275	3.12
SL_MSC	FOXO1	ADD3	TRUE	4	cisbp__M3275	3.12
SL_MSC	FOXO1	ARHGAP24	TRUE	2	cisbp__M3275	3.12
SL_MSC	FOXO1	FILIP1	TRUE	3	cisbp__M3275	3.12
SL_MSC	FOXO1	FOXP2	TRUE	10	cisbp__M3275	3.12
SL_MSC	FOXO1	FYN	TRUE	4	cisbp__M3275	3.12
SL_MSC	FOXO1	HIVEP2	TRUE	3	cisbp__M3275	3.12
SL_MSC	FOXO1	HUNK	TRUE	3	cisbp__M3275	3.12
SL_MSC	FOXO1	MECOM	TRUE	4	cisbp__M3275	3.12
SL_MSC	FOXO1	MITF	TRUE	4	cisbp__M3275	3.12
SL_MSC	FOXO1	NFATC1	TRUE	5	cisbp__M3275	3.12
SL_MSC	FOXO1	SMOC2	TRUE	2	cisbp__M3275	3.12
SL_MSC	FOXO1	STARD13	TRUE	5	cisbp__M3275	3.12
SL_MSC	FOXO1	TGFBR3	TRUE	4	cisbp__M3275	3.12
SL_MSC	FOXO1	TRPS1	TRUE	2	cisbp__M3275	3.12
SL_MSC	FOXO1	WIPF1	TRUE	3	cisbp__M3275	3.12
SL_MSC	FOXO1	ZBTB20	TRUE	4	cisbp__M3275	3.12
SL_MSC	FOXO1	ZNF521	TRUE	5	cisbp__M3275	3.12
SL_MSC	FOXO1	ARNTL	FALSE	1	hocomoco__FOXP2_HUMAN.H11MO.0.C	3.04
SL_MSC	FOXO1	ENOX2	FALSE	1	hocomoco__FOXP2_HUMAN.H11MO.0.C	3.04
SL_MSC	FOXO1	RBMS1	FALSE	2	cisbp__M5456	3.38
SL_MSC	FOXO1	RHOBTB3	FALSE	2	cisbp__M5456	3.38
SL_MSC	FOXO1	RPL31	FALSE	2	cisbp__M5456	3.38
SL_MSC	FOXO1	RSPO2	FALSE	2	cisbp__M5456	3.38
SL_MSC	FOXO1	SAMD4A	FALSE	3	cisbp__M5456	3.38
SL_MSC	FOXO1	SDK1	FALSE	6	cisbp__M5456	3.38
SL_MSC	FOXO1	SH3GL2	FALSE	2	cisbp__M5456	3.38
SL_MSC	FOXO1	SYNE1	FALSE	2	cisbp__M5456	3.38
SL_MSC	FOXO1	TACC1	FALSE	2	cisbp__M5456	3.38
SL_MSC	FOXO1	THBS4	FALSE	2	cisbp__M5456	3.38
SL_MSC	FOXO1	TPRG1	FALSE	2	cisbp__M5456	3.38
SL_MSC	FOXO1	UACA	FALSE	2	cisbp__M5456	3.38
SL_MSC	FOXO1	PTPN14	FALSE	1	hocomoco__FOXP2_HUMAN.H11MO.0.C	3.04
SL_MSC	FOXO1	ITGBL1	TRUE	1	taipale_tf_pairs__ETV5_FOXO1_RTMAACAGGAWRN_CAP	3.02
SL_MSC	FOXO1	PLOD2	TRUE	1	taipale_tf_pairs__FOXO1_FLI1_RTMAACAGGAAGTN_CAP	3.04
SL_MSC	FOXO1	PRUNE2	TRUE	4	taipale_tf_pairs__FOXO1_FLI1_RTMAACAGGAAGTN_CAP	3.04
SL_MSC	FOXO1	NRP2	TRUE	1	taipale_tf_pairs__ETV5_FOXO1_RTMAACAGGAWRN_CAP	3.02
SL_MSC	FOXO1	DENND2A	FALSE	1	cisbp__M2261	3.01
L_MSC	FOXP1	ZNF608	FALSE	1	transfac_pro__M02750	3.09
L_MSC	FOXP1	ZBTB20	FALSE	4	transfac_pro__M02753	3.77
L_MSC	FOXP1	VEGFC	FALSE	1	transfac_pro__M02750	3.09
L_MSC	FOXP1	SULF2	FALSE	1	transfac_pro__M02753	3.77
L_MSC	FOXP1	KLF12	TRUE	4	transfac_pro__M04666	3.38
L_MSC	FOXP1	PDE4D	TRUE	5	transfac_pro__M04666	3.38
L_MSC	FOXP1	RBMS3	TRUE	1	transfac_pro__M04666	3.38
L_MSC	FOXP1	RUNX1T1	TRUE	3	transfac_pro__M04666	3.38
L_MSC	FOXP1	TCF4	TRUE	1	transfac_pro__M04666	3.38
L_MSC	FOXP1	ZNF385D	TRUE	1	transfac_pro__M04666	3.38
L_MSC	FOXP1	C9orf3	FALSE	1	transfac_pro__M02750	3.09
L_MSC	FOXP1	GLI3	FALSE	1	transfac_pro__M02750	3.09
L_MSC	FOXP1	DPYSL3	TRUE	1	transfac_pro__M04666	3.38
L_MSC	FOXP1	FOXP1	TRUE	5	transfac_pro__M04666	3.38
L_MSC	FOXP1	RIN2	FALSE	2	transfac_pro__M04669	3.57
L_MSC	FOXP1	COL5A2	TRUE	1	transfac_pro__M04666	3.38
Mac	FOXP1	ASAP2	FALSE	4	cisbp__M0731	3.44
Mac	FOXP1	CAMK1D	FALSE	1	cisbp__M0731	3.44
Mac	FOXP1	AGBL1	FALSE	1	cisbp__M0731	3.44
Mac	FOXP1	ARHGAP6	FALSE	9	cisbp__M0731	3.44
Mac	FOXP1	SGMS2	FALSE	4	cisbp__M0731	3.44
Mac	FOXP1	TGFBR3	FALSE	10	cisbp__M0731	3.44
Mac	FOXP1	DMD	FALSE	8	cisbp__M0731	3.44
Mac	FOXP1	EMB	FALSE	5	cisbp__M0731	3.44
Mac	FOXP1	FOXP1	FALSE	11	cisbp__M0731	3.44
Mac	FOXP1	MDFIC	FALSE	6	cisbp__M0731	3.44
Mac	FOXP1	MFSD6	FALSE	7	cisbp__M0731	3.44
Mac	FOXP1	NAALADL2	FALSE	7	cisbp__M0731	3.44
Mac	FOXP1	P2RY14	FALSE	7	cisbp__M0731	3.44
Mac	FOXP1	PALLD	FALSE	8	cisbp__M0731	3.44
Mac	FOXP1	PLXDC2	FALSE	2	cisbp__M0731	3.44
Mac	FOXP1	RIN2	FALSE	9	cisbp__M0731	3.44
Mac	FOXP1	RPS6KA3	FALSE	3	cisbp__M0731	3.44
Mac	FOXP1	SLC8A1	FALSE	1	cisbp__M6235	3.1
Mac	FOXP1	SNX13	FALSE	1	cisbp__M6235	3.1
Mac	FOXP1	EXT1	FALSE	1	taipale__FOXJ2_DBD_RTAAACAATAAAYA_repr	3.21
Mac	FOXP1	FGD4	FALSE	1	taipale__FOXJ2_DBD_RTAAACAATAAAYA_repr	3.21
Mac	FOXP1	MAP3K1	FALSE	1	taipale__FOXJ2_DBD_RTAAACAATAAAYA_repr	3.21
Mac	FOXP1	NLK	FALSE	1	taipale__FOXJ2_DBD_RTAAACAATAAAYA_repr	3.21
Mac	FOXP1	MED12L	FALSE	2	hocomoco__FOXC1_HUMAN.H11MO.0.C	3.13
Mac	FOXP1	SLCO3A1	FALSE	2	hocomoco__FOXC1_HUMAN.H11MO.0.C	3.13
Mac	FOXP1	WDR49	FALSE	2	hocomoco__FOXC1_HUMAN.H11MO.0.C	3.13
Mac	FOXP1	CCDC88A	FALSE	1	cisbp__M6235	3.1
Mac	FOXP1	FAR2	FALSE	1	cisbp__M6235	3.1
Mac	FOXP1	HDAC9	FALSE	1	cisbp__M6235	3.1
Mac	FOXP1	SERPINI2	FALSE	1	cisbp__M6235	3.1
Mac	FOXP1	DAAM1	FALSE	1	taipale__FOXJ2_DBD_RTAAACAATAAAYA_repr	3.21
Mac	FOXP1	ZNF609	FALSE	1	cisbp__M6235	3.1
Mac	FOXP1	SRGAP2	FALSE	1	cisbp__M6235	3.1
Mac	FOXP1	TAOK3	FALSE	1	cisbp__M6235	3.1
Mac	FOXP1	ZCCHC7	FALSE	1	cisbp__M6235	3.1
Mac	FOXP1	PLXNA2	FALSE	1	transfac_pro__M04669	3.39
Mac	FOXP1	FGD5	FALSE	1	transfac_pro__M04669	3.39
Mac	FOXP1	FRY	FALSE	1	transfac_pro__M04669	3.39
Mac	FOXP1	PDE4D	FALSE	1	transfac_pro__M04669	3.39
Mac	FOXP1	ZBTB20	FALSE	8	cisbp__M0731	3.44
Mac	FOXP1	STOX2	FALSE	1	transfac_pro__M04669	3.39
Mac	FOXP1	ANKRD44	FALSE	1	scertf__badis.HCM1	3.27
Mac	FOXP1	COLEC12	FALSE	2	scertf__badis.HCM1	3.27
Mac	FOXP1	FAM117B	FALSE	1	transfac_pro__M04669	3.39
Mac	FOXP1	TRPS1	FALSE	9	cisbp__M0731	3.44
EC	FOXP2	ITGBL1	TRUE	4	cisbp__M4836	3.5
EC	FOXP2	EPB41L2	TRUE	2	cisbp__M4836	3.5
EC	FOXP2	ESR1	TRUE	6	cisbp__M4836	3.5
EC	FOXP2	FAM134B	TRUE	6	cisbp__M4836	3.5
EC	FOXP2	FAP	TRUE	6	cisbp__M4836	3.5
EC	FOXP2	FAT1	TRUE	6	cisbp__M4836	3.5
EC	FOXP2	FGF14	TRUE	7	cisbp__M4836	3.5
EC	FOXP2	FN1	TRUE	6	cisbp__M4836	3.5
EC	FOXP2	FOXP2	TRUE	17	cisbp__M4836	3.5
EC	FOXP2	GAS7	TRUE	5	cisbp__M4836	3.5
EC	FOXP2	GPC6	TRUE	6	cisbp__M4836	3.5
EC	FOXP2	IGF1	TRUE	5	cisbp__M4836	3.5
EC	FOXP2	NEO1	FALSE	10	transfac_pro__M07707	4.55
EC	FOXP2	PDGFC	FALSE	11	transfac_pro__M07707	4.55
EC	FOXP2	TTN	FALSE	7	transfac_pro__M07707	4.55
EC	FOXP2	WDR49	FALSE	6	transfac_pro__M07707	4.55
EC	FOXP2	COLEC12	FALSE	1	cisbp__M6235	4.36
EC	FOXP2	FGF13	FALSE	6	cisbp__M6235	4.36
EC	FOXP2	PRKG1	FALSE	8	cisbp__M6235	4.36
EC	FOXP2	STXBP6	FALSE	3	cisbp__M6235	4.36
EC	FOXP2	FAM49A	FALSE	2	hocomoco__FOXC1_HUMAN.H11MO.0.C	4.05
EC	FOXP2	CAB39L	FALSE	2	predrem__nrMotif233	3.77
EC	FOXP2	EFEMP1	FALSE	4	predrem__nrMotif233	3.77
EC	FOXP2	LRRC1	FALSE	2	predrem__nrMotif233	3.77
EC	FOXP2	MAP3K1	FALSE	2	predrem__nrMotif233	3.77
EC	FOXP2	MFGE8	FALSE	1	predrem__nrMotif233	3.77
EC	FOXP2	NNMT	FALSE	1	predrem__nrMotif233	3.77
EC	FOXP2	KCNT2	TRUE	4	cisbp__M4836	3.5
EC	FOXP2	KLF12	TRUE	13	cisbp__M4836	3.5
EC	FOXP2	KLHL13	TRUE	2	cisbp__M4836	3.5
EC	FOXP2	MEG3	TRUE	5	cisbp__M4836	3.5
EC	FOXP2	MEIS2	TRUE	9	cisbp__M4836	3.5
EC	FOXP2	MITF	TRUE	7	cisbp__M4836	3.5
EC	FOXP2	NCOR2	TRUE	4	cisbp__M4836	3.5
EC	FOXP2	NFATC1	TRUE	17	cisbp__M4836	3.5
EC	FOXP2	PDE4DIP	TRUE	3	cisbp__M4836	3.5
EC	FOXP2	PDZRN3	TRUE	2	cisbp__M4836	3.5
EC	FOXP2	PLEKHA5	TRUE	14	cisbp__M4836	3.5
EC	FOXP2	ARHGAP28	TRUE	3	cisbp__M4836	3.5
EC	FOXP2	ARHGAP6	TRUE	10	cisbp__M4836	3.5
EC	FOXP2	AUTS2	TRUE	5	cisbp__M4836	3.5
EC	FOXP2	CD36	TRUE	9	cisbp__M4836	3.5
EC	FOXP2	CD9	TRUE	2	cisbp__M4836	3.5
EC	FOXP2	CDK14	TRUE	4	cisbp__M4836	3.5
EC	FOXP2	CNTN4	TRUE	12	cisbp__M4836	3.5
EC	FOXP2	COL5A2	TRUE	4	cisbp__M4836	3.5
EC	FOXP2	COL6A3	TRUE	6	cisbp__M4836	3.5
EC	FOXP2	CREB5	TRUE	6	cisbp__M4836	3.5
EC	FOXP2	CYR61	TRUE	7	cisbp__M4836	3.5
EC	FOXP2	DCLK1	TRUE	5	cisbp__M4836	3.5
EC	FOXP2	DCN	TRUE	3	cisbp__M4836	3.5
EC	FOXP2	DDR2	TRUE	4	cisbp__M4836	3.5
EC	FOXP2	DLC1	TRUE	5	cisbp__M4836	3.5
EC	FOXP2	DLG2	TRUE	6	cisbp__M4836	3.5
EC	FOXP2	EBF2	TRUE	7	cisbp__M4836	3.5
EC	FOXP2	ECM2	TRUE	4	cisbp__M4836	3.5
EC	FOXP2	ZNF521	TRUE	7	cisbp__M4836	3.5
EC	FOXP2	ITGB8	TRUE	4	cisbp__M4835	3.06
EC	FOXP2	PTPRD	TRUE	3	cisbp__M4835	3.06
EC	FOXP2	ABCA1	FALSE	1	cisbp__M6019	3.02
EC	FOXP2	ANKH	FALSE	1	cisbp__M6019	3.02
EC	FOXP2	ARHGEF10L	FALSE	1	cisbp__M6019	3.02
EC	FOXP2	CCDC80	FALSE	1	cisbp__M6019	3.02
EC	FOXP2	CFH	FALSE	1	cisbp__M6019	3.02
EC	FOXP2	COL3A1	FALSE	1	cisbp__M6019	3.02
EC	FOXP2	CROCC	FALSE	1	cisbp__M6019	3.02
EC	FOXP2	DAAM2	FALSE	1	cisbp__M6019	3.02
EC	FOXP2	PDGFRB	FALSE	2	predrem__nrMotif233	3.77
EC	FOXP2	PDLIM3	FALSE	1	predrem__nrMotif233	3.77
EC	FOXP2	PIK3R1	FALSE	3	predrem__nrMotif233	3.77
EC	FOXP2	SEMA3C	FALSE	2	predrem__nrMotif233	3.77
EC	FOXP2	SGIP1	FALSE	4	predrem__nrMotif233	3.77
EC	FOXP2	SLIT3	FALSE	2	predrem__nrMotif233	3.77
EC	FOXP2	LDLRAD3	FALSE	2	jaspar__MA0852.1	3.68
EC	FOXP2	PLXNA4	FALSE	2	taipale_cyt_meth__FOXQ1_NTAYRTAAACAN_eDBD_meth	3.6
EC	FOXP2	ABI3BP	TRUE	7	cisbp__M4836	3.5
EC	FOXP2	ANK2	TRUE	5	cisbp__M4836	3.5
EC	FOXP2	ANTXR2	TRUE	5	cisbp__M4836	3.5
EC	FOXP2	NOTCH2	FALSE	1	cisbp__M6019	3.02
EC	FOXP2	PPAP2B	TRUE	7	cisbp__M4836	3.5
EC	FOXP2	PRG4	TRUE	2	cisbp__M4836	3.5
EC	FOXP2	PRICKLE1	TRUE	7	cisbp__M4836	3.5
EC	FOXP2	PRRX1	TRUE	6	cisbp__M4836	3.5
EC	FOXP2	RHOBTB3	TRUE	5	cisbp__M4836	3.5
EC	FOXP2	RND3	TRUE	5	cisbp__M4836	3.5
EC	FOXP2	ROBO1	TRUE	6	cisbp__M4836	3.5
EC	FOXP2	RUNX1	TRUE	7	cisbp__M4836	3.5
EC	FOXP2	SAMD4A	TRUE	7	cisbp__M4836	3.5
EC	FOXP2	SETBP1	TRUE	8	cisbp__M4836	3.5
EC	FOXP2	SGCD	TRUE	3	cisbp__M4836	3.5
EC	FOXP2	SMAD1	TRUE	2	cisbp__M4836	3.5
EC	FOXP2	SYTL2	TRUE	6	cisbp__M4836	3.5
EC	FOXP2	UST	TRUE	7	cisbp__M4836	3.5
EC	FOXP2	VCAM1	TRUE	3	cisbp__M4836	3.5
EC	FOXP2	ZEB2	TRUE	6	cisbp__M4836	3.5
EC	FOXP2	ZFHX3	TRUE	4	cisbp__M4836	3.5
EC	FOXP2	EFNA5	FALSE	1	cisbp__M6019	3.02
EC	FOXP2	ELL2	FALSE	1	cisbp__M6019	3.02
EC	FOXP2	ENOX1	FALSE	1	cisbp__M6019	3.02
EC	FOXP2	ITGB5	FALSE	1	cisbp__M6019	3.02
EC	FOXP2	KCNMA1	FALSE	1	cisbp__M6019	3.02
EC	FOXP2	LSAMP	FALSE	1	cisbp__M6019	3.02
EC	FOXP2	MAP1B	FALSE	1	cisbp__M6019	3.02
EC	FOXP2	MBP	FALSE	1	cisbp__M6019	3.02
EC	FOXP2	NFATC2	FALSE	1	cisbp__M6019	3.02
EC	FOXP2	NHS	FALSE	1	cisbp__M6019	3.02
EC	FOXP2	NOX4	FALSE	1	cisbp__M6019	3.02
EC	FOXP2	PCDH9	FALSE	1	cisbp__M6019	3.02
EC	FOXP2	EDIL3	FALSE	1	cisbp__M6019	3.02
EC	FOXP2	PHLDB1	FALSE	1	cisbp__M6019	3.02
EC	FOXP2	PLEKHH2	FALSE	1	cisbp__M6019	3.02
EC	FOXP2	ROR1	FALSE	1	cisbp__M6019	3.02
EC	FOXP2	SDC2	FALSE	1	cisbp__M6019	3.02
EC	FOXP2	SOBP	FALSE	1	cisbp__M6019	3.02
EC	FOXP2	SOX5	FALSE	1	cisbp__M6019	3.02
EC	FOXP2	TNS1	FALSE	1	cisbp__M6019	3.02
EC	FOXP2	TPM1	FALSE	1	cisbp__M6019	3.02
EC	FOXP2	TRPS1	FALSE	1	cisbp__M6019	3.02
EC	FOXP2	TSPAN5	FALSE	1	cisbp__M6019	3.02
EC	FOXP2	VCAN	FALSE	1	cisbp__M6019	3.02
EC	FOXP2	PDE3A	FALSE	1	cisbp__M6019	3.02
SL_MSC	FOXP2	SFMBT2	TRUE	12	cisbp__M4836	3.36
SL_MSC	FOXP2	SGK1	TRUE	10	cisbp__M4836	3.36
SL_MSC	FOXP2	HOXD3	FALSE	2	taipale__FOXJ3_DBD_RTAAACAA	3.34
SL_MSC	FOXP2	LDB2	FALSE	4	taipale__FOXJ3_DBD_RTAAACAA	3.34
SL_MSC	FOXP2	RCC2	FALSE	2	taipale__FOXJ3_DBD_RTAAACAA	3.34
SL_MSC	FOXP2	UGCG	FALSE	2	taipale__FOXJ3_DBD_RTAAACAA	3.34
SL_MSC	FOXP2	ABCA1	FALSE	4	cisbp__M5456	3.24
SL_MSC	FOXP2	ABCA10	FALSE	2	cisbp__M5456	3.24
SL_MSC	FOXP2	ADAMTS17	FALSE	2	cisbp__M5456	3.24
SL_MSC	FOXP2	SLC2A3	TRUE	9	cisbp__M4836	3.36
SL_MSC	FOXP2	STARD13	TRUE	10	cisbp__M4836	3.36
SL_MSC	FOXP2	UST	TRUE	9	cisbp__M4836	3.36
SL_MSC	FOXP2	AKAP12	FALSE	2	taipale__FOXJ3_DBD_RTAAACAA	3.34
SL_MSC	FOXP2	COL8A1	FALSE	2	taipale__FOXJ3_DBD_RTAAACAA	3.34
SL_MSC	FOXP2	CSMD2	FALSE	2	taipale__FOXJ3_DBD_RTAAACAA	3.34
SL_MSC	FOXP2	EDIL3	FALSE	2	cisbp__M5456	3.24
SL_MSC	FOXP2	EFCAB2	FALSE	3	cisbp__M5456	3.24
SL_MSC	FOXP2	ELL	FALSE	2	cisbp__M5456	3.24
SL_MSC	FOXP2	EPHB2	FALSE	2	cisbp__M5456	3.24
SL_MSC	FOXP2	FKBP5	FALSE	2	cisbp__M5456	3.24
SL_MSC	FOXP2	FOS	FALSE	2	cisbp__M5456	3.24
SL_MSC	FOXP2	FOSB	FALSE	4	cisbp__M5456	3.24
SL_MSC	FOXP2	CACNB4	FALSE	3	cisbp__M5456	3.24
SL_MSC	FOXP2	CCDC39	FALSE	1	cisbp__M5456	3.24
SL_MSC	FOXP2	CMYA5	FALSE	2	cisbp__M5456	3.24
SL_MSC	FOXP2	COL11A1	FALSE	2	cisbp__M5456	3.24
SL_MSC	FOXP2	COL18A1	FALSE	2	cisbp__M5456	3.24
SL_MSC	FOXP2	COMP	FALSE	4	cisbp__M5456	3.24
SL_MSC	FOXP2	ADAMTS6	FALSE	3	taipale_cyt_meth__FOXP1_NTGTTTRNNNNNNNNNNNNNNNNWCAACAN_eDBD_meth_repr	3.8
SL_MSC	FOXP2	AGTR1	FALSE	5	taipale_cyt_meth__FOXP1_NTGTTTRNNNNNNNNNNNNNNNNWCAACAN_eDBD_meth_repr	3.8
SL_MSC	FOXP2	BOC	FALSE	7	taipale_cyt_meth__FOXP1_NTGTTTRNNNNNNNNNNNNNNNNWCAACAN_eDBD_meth_repr	3.8
SL_MSC	FOXP2	CACNA1C	FALSE	3	taipale_cyt_meth__FOXP1_NTGTTTRNNNNNNNNNNNNNNNNWCAACAN_eDBD_meth_repr	3.8
SL_MSC	FOXP2	COL14A1	FALSE	1	taipale_cyt_meth__FOXP1_NTGTTTRNNNNNNNNNNNNNNNNWCAACAN_eDBD_meth_repr	3.8
SL_MSC	FOXP2	EPB41L2	FALSE	3	taipale_cyt_meth__FOXP1_NTGTTTRNNNNNNNNNNNNNNNNWCAACAN_eDBD_meth_repr	3.8
SL_MSC	FOXP2	EYA4	FALSE	5	taipale_cyt_meth__FOXP1_NTGTTTRNNNNNNNNNNNNNNNNWCAACAN_eDBD_meth_repr	3.8
SL_MSC	FOXP2	ITGA9	FALSE	1	taipale_cyt_meth__FOXP1_NTGTTTRNNNNNNNNNNNNNNNNWCAACAN_eDBD_meth_repr	3.8
SL_MSC	FOXP2	KIAA1217	FALSE	1	taipale_cyt_meth__FOXP1_NTGTTTRNNNNNNNNNNNNNNNNWCAACAN_eDBD_meth_repr	3.8
SL_MSC	FOXP2	LRFN5	FALSE	2	taipale_cyt_meth__FOXP1_NTGTTTRNNNNNNNNNNNNNNNNWCAACAN_eDBD_meth_repr	3.8
SL_MSC	FOXP2	MYO1E	FALSE	6	taipale_cyt_meth__FOXP1_NTGTTTRNNNNNNNNNNNNNNNNWCAACAN_eDBD_meth_repr	3.8
SL_MSC	FOXP2	NKAIN3	FALSE	1	taipale_cyt_meth__FOXP1_NTGTTTRNNNNNNNNNNNNNNNNWCAACAN_eDBD_meth_repr	3.8
SL_MSC	FOXP2	NRP2	FALSE	1	taipale_cyt_meth__FOXP1_NTGTTTRNNNNNNNNNNNNNNNNWCAACAN_eDBD_meth_repr	3.8
SL_MSC	FOXP2	PLCL2	FALSE	7	taipale_cyt_meth__FOXP1_NTGTTTRNNNNNNNNNNNNNNNNWCAACAN_eDBD_meth_repr	3.8
SL_MSC	FOXP2	PLD1	FALSE	1	taipale_cyt_meth__FOXP1_NTGTTTRNNNNNNNNNNNNNNNNWCAACAN_eDBD_meth_repr	3.8
SL_MSC	FOXP2	SEMA3C	FALSE	1	taipale_cyt_meth__FOXP1_NTGTTTRNNNNNNNNNNNNNNNNWCAACAN_eDBD_meth_repr	3.8
SL_MSC	FOXP2	SMOC2	FALSE	1	taipale_cyt_meth__FOXP1_NTGTTTRNNNNNNNNNNNNNNNNWCAACAN_eDBD_meth_repr	3.8
SL_MSC	FOXP2	BMPR1B	FALSE	6	transfac_pro__M09415	3.73
SL_MSC	FOXP2	CHST11	FALSE	3	transfac_pro__M09415	3.73
SL_MSC	FOXP2	DMD	FALSE	4	transfac_pro__M09415	3.73
SL_MSC	FOXP2	FAM198B	FALSE	4	transfac_pro__M09415	3.73
SL_MSC	FOXP2	FOXO1	FALSE	6	transfac_pro__M09415	3.73
SL_MSC	FOXP2	FOXP2	FALSE	11	transfac_pro__M09415	3.73
[truncated: 1,782 more rows]
