# Supplementary material for: Identification of FOXO1 as a geroprotector in human synovium through single-nucleus transcriptomic profiling
Source: Protein Cell. 2023 Dec 13;15(6):441–59. doi: 10.1093/procel/pwad060 (PMC11131031; doi:10.1093/procel/pwad060)
Supplement: pwad060_suppl_Supplementary_Tables_S5 [file pwad060_suppl_supplementary_tables_s5.xlsx]

## Sheet: Summary
Table S5: List of primers and probes used in this study.
Description:
The SHEET "RT-qPCR primers" shows primer list used for RT-qPCR analysis in FOXO1+/+ and FOXO1-/- hMSC.
The SHEET "DNA-FISH probes" shows probes used for DNA-FISH in FOXO1+/+ and FOXO1-/- hMSC.

## Sheet: RT-qPCR primers 
Primer Name	Direction	Sequence (5' -> 3')
VCAM1	Forward	TCTCATTGACTTGCAGCACCACAG
	Reverse	CCTCATTCGTCACCTTCCCATTCAG
COL1A2	Forward	GTTGCTGCTTGCAGTAACCTT
	Reverse	AGGGCCAAGTCCAACTCCTT
MMP9	Forward	TGTACCGCTATGGTTACACTCG
	Reverse	GGCAGGGACAGTTGCTTCT
ADAMTS5	Forward	GAACATCGACCAACTCTACTCCG
	Reverse	CAATGCCCACCGAACCATCT
SEMA5A	Forward	GATCCTGCCATTTACCGAAGC
	Reverse	AGATGACACAAAGTTTGGCTCA
GAPDH	Forward	GGAGCGAGATCCCTCCAAAAT
	Reverse	GGCTGTTGTCATACTTCTCATGG
IL-6	Forward	ACTCACCTCTTCAGAACGAATTG
	Reverse	CCATCTTTGGAAGGTTCAGGTTG
p16	Forward	ATGGAGCCTTCGGCTGACT
	Reverse	GTAACTATTCGGTGCGTTGGG

## Sheet: DNA-FISH Probes
Telomere probe used for DNA-FISH
Name	Sequence (5' -> 3')
Telomere probe	TAACCCTAACCCTAACCCTAACCCTAACCCTAACCCTAACCCTAACCCtttACATCATCATACATCATCAT
Fluor probe used for DNA-FISH
Name	Sequence (5' -> 3')
Fluor probe	/5'Cy3/ttATGATGATGTATGATGATGT
