# Supplementary material for: Identification of FOXO1 as a geroprotector in human synovium through single-nucleus transcriptomic profiling
Source: Protein Cell. 2023 Dec 13;15(6):441–59. doi: 10.1093/procel/pwad060 (PMC11131031; doi:10.1093/procel/pwad060)
Supplement: pwad060_suppl_Supplementary_Tables_S6 [file pwad060_suppl_supplementary_tables_s6.xlsx]

## Sheet: Summary
Table S6: Source of indicated gene sets
Description:
The SHEET "Source of indicated gene sets" shows the source of indicated gene sets used for evaluation in young and aged human synovium.

## Sheet: Source of indicated gene sets
Source of indicated gene sets
Pathway	Source
Fibrosis related genes	http://biokb.ncpsb.org/fibroatlas/
Aging Atlas genes	https://ngdc.cncb.ac.cn/aging/index
Synovial Osteochondromatosis	DisGeNET: C0029427
Synovitis	DisGeNET: C0039103
Synovial Cyst	DisGeNET: C0085648
Rheumatoid Arthritis	DisGeNET: C0003873
Osteoarthritis	DisGeNET: C1384584
